# Supplementary material for: Recounting the FANTOM CAGE-Associated Transcriptome
Source: Genome Res. 2020 Jul;30(7):1073–81. doi: 10.1101/gr.254656.119 (PMC7397872; doi:10.1101/gr.254656.119)
Supplement: Supplemental Material [file supp_gr.254656.119_SupplementaryCode.zip]

Archive with 1,378 entries (987 files):
- code/
- code/.DS_Store
- code/.git/
- code/.git/COMMIT_EDITMSG
- code/.git/config
- code/.git/description
- code/.git/FETCH_HEAD
- code/.git/HEAD
- code/.git/index
- code/.git/ORIG_HEAD
- code/.git/packed-refs
- code/.git/branches/
- code/.git/hooks/
- code/.git/hooks/applypatch-msg.sample
- code/.git/hooks/commit-msg.sample
- code/.git/hooks/fsmonitor-watchman.sample
- code/.git/hooks/post-update.sample
- code/.git/hooks/pre-applypatch.sample
- code/.git/hooks/pre-commit.sample
- code/.git/hooks/pre-push.sample
- code/.git/hooks/pre-rebase.sample
- code/.git/hooks/pre-receive.sample
- code/.git/hooks/prepare-commit-msg.sample
- code/.git/hooks/update.sample
- code/.git/info/
- code/.git/info/exclude
- code/.git/logs/
- code/.git/logs/HEAD
- code/.git/logs/refs/
- code/.git/logs/refs/heads/
- code/.git/logs/refs/heads/gh-pages
- code/.git/logs/refs/heads/master
- code/.git/logs/refs/remotes/
- code/.git/logs/refs/remotes/origin/
- code/.git/logs/refs/remotes/origin/gh-pages
- code/.git/logs/refs/remotes/origin/HEAD
- code/.git/logs/refs/remotes/origin/master
- code/.git/objects/
- code/.git/objects/01/
- code/.git/objects/01/79d583b14bae2dc86248adae7ef6c12d092c32
- code/.git/objects/01/cb25cbd4fba63ab52e02ba2e4145d11144bcb1
- code/.git/objects/02/
- code/.git/objects/02/e4f688169c918b4a35b57613dfe7f6e636731d
- code/.git/objects/04/
- code/.git/objects/04/0b3a5f7fc9a620ae5a0e9a092eaa5795c9c555
- code/.git/objects/04/bd8adf4d3ebab4e267c5f08b03051a5c1ab651
- code/.git/objects/06/
- code/.git/objects/06/2b14b8ab8a55fb008772c9f9d8f0206de6f133
- code/.git/objects/06/61fefae27c420c313909a00cbbaaeff65504ea
- code/.git/objects/07/
- code/.git/objects/07/339fb75cb6e6e881782c0017e7dcfeac28af08
- code/.git/objects/07/59908438b0a8bba4dbb45781ae442c47634bdd
- code/.git/objects/0a/
- code/.git/objects/0a/327082247a45e1a3f76041d3e140a57731bdd1
- code/.git/objects/0b/
- code/.git/objects/0b/1bb12878ef0fc24f40a06312c14855e9fb0780
- code/.git/objects/0c/
- code/.git/objects/0c/e2897ed4f8ebdb94791633931d5d4d022ee006
- code/.git/objects/0d/
- code/.git/objects/0d/995e4402129ef049d819c7db0b97f07dcadade
- code/.git/objects/0e/
- code/.git/objects/0e/6f62eff059e764e4eb084cedf22821662310b4
- code/.git/objects/0e/cfddc44cad968d151d8264f2432136a6c8e3b6
- code/.git/objects/0f/
- code/.git/objects/0f/f4cc8afd35709d422aaab9a7ab5a1a0ea63878
- code/.git/objects/11/
- code/.git/objects/11/cbe1141913e47f0a4e560cfd48e4e159bddd1d
- code/.git/objects/12/
- code/.git/objects/12/5d9d76bf9fefc2db1f68cfbf231e6151999563
- code/.git/objects/12/707daa4ea514a22d31a90eeb1ee6785d23beda
- code/.git/objects/12/fe1d027789b3a55ba893a030c8413e516b0c48
- code/.git/objects/15/
- code/.git/objects/15/2387d01527e07ceb5c12aabb7a9f02f21ea057
- code/.git/objects/16/
- code/.git/objects/16/2af73a104b5232e117c7e705f536019d32e696
- code/.git/objects/16/cdf7684952a4648a7417c30110a6ac937042e3
- code/.git/objects/1a/
- code/.git/objects/1a/a0b96b559b9568dfb3028230e249a70d85bcc9
- code/.git/objects/1a/a561cfc23cb4b7d4566d0b370dceca43fda240
- code/.git/objects/1e/
- code/.git/objects/1e/ae2240df8971e9a7511fa6bfd2ecab3191bf5e
- code/.git/objects/1f/
- code/.git/objects/1f/16ec655c5c5b8326dfdd5efcec7c1c9d7fee10
- code/.git/objects/1f/2876a2246dd887d6310ff4a49e7a6992df3ea8
- code/.git/objects/20/
- code/.git/objects/20/0d9922545c09c4cd945c45a405ff3314384a15
- code/.git/objects/20/4915d0b5485589f5fc060379d9e9ce0d040f4e
- code/.git/objects/20/9016c9307f0db1dc2092602bbec3534ba6d0da
- code/.git/objects/20/d6917c4206768a5ff594c8e90b9b5982c88f95
- code/.git/objects/21/
- code/.git/objects/21/fd02494a0f277117e7b4554047bb5646b76034
- code/.git/objects/22/
- code/.git/objects/22/92bd5a2b09e185349d4e64f961706b05cfe99b
- code/.git/objects/22/d6a7fa385e99c32040d9f0762f778897361cda
- code/.git/objects/25/
- code/.git/objects/25/b13e112927c259c73dc43237a943e369be5ee6
- code/.git/objects/26/
- code/.git/objects/26/dda136693eb772ccd3fa100ff6efbed801d353
- code/.git/objects/27/
- code/.git/objects/27/167da22095f6db2c1c2a340ae7c259a0489ba6
- code/.git/objects/28/
- code/.git/objects/28/847088e8d046367efe14a1eec20762b02e9c31
- code/.git/objects/29/
- code/.git/objects/29/874a160b7190017fbf6b121d578af9d2a7da3b
- code/.git/objects/2a/
- code/.git/objects/2a/a6c149d9edbe905fb8bee2ae0de9af2a43ae38
- code/.git/objects/2b/
- code/.git/objects/2b/43f1ce6f8dac737e152e038962d2db37115b70
- code/.git/objects/2c/
- code/.git/objects/2c/313bb7750b5af182c46a81403345e240dee9de
- code/.git/objects/2e/
- code/.git/objects/2e/6c20a9627620e48b21881b8f7cb8d60c6d1c1d
- code/.git/objects/2e/785031344be5a8e02b2486878e413833401122
- code/.git/objects/30/
- code/.git/objects/30/11222ad37e18624aff80838ca9bb267dbb9412
- code/.git/objects/32/
- code/.git/objects/32/0ca78cfcebf4161a24b20a2718cd379cbdccc3
- code/.git/objects/32/1c55115faee228554abb7a70a9dbfec7825d07
- code/.git/objects/33/
- code/.git/objects/33/27ad11e79e1f6b4c9c076f3c7706ac8e7af9f4
- code/.git/objects/33/291ee16d891d34d0d94db0f2cd9e95113c8073
- code/.git/objects/34/
- code/.git/objects/34/20364619d28d09eda8225888d679a733cef735
- code/.git/objects/35/
- code/.git/objects/35/0480687120bb411a389334ab06558afe06b097
- code/.git/objects/35/4cbaec4729da569fab1e77ac086127b6dc5d19
- code/.git/objects/36/
- code/.git/objects/36/3faa74f177cd779a18dd3086c3d61248d40d9a
- code/.git/objects/36/9d4d91adf5d1cde2d455bbdadf021610775226
- code/.git/objects/36/d4897e0364f7ce9292c017bedcfc0f66011d97
- code/.git/objects/37/
- code/.git/objects/37/bc68fb8e8342f8f630cc2570eccce61ee9f812
- code/.git/objects/38/
- code/.git/objects/38/e17b54e76a18349f9eda5661c7a32322dfeb0f
- code/.git/objects/3a/
- code/.git/objects/3a/4e22f02189331c2471b980b04e9d46ac8d69de
- code/.git/objects/3a/94521e115586e82473c35b71fae314d9b2af3a
- code/.git/objects/3a/9be242a67efa15a3410850ade8ce4977a4df46
- code/.git/objects/3b/
- code/.git/objects/3b/ca6e0dd8b2055fb763a4b9a015515a85ac4baf
- code/.git/objects/3c/
- code/.git/objects/3c/79cb3d234afe517320ee6446c874e600b45c1d
- code/.git/objects/3c/7ac342ffbd96367abed22b37dbb280b0a40b9c
- code/.git/objects/3e/
- code/.git/objects/3e/8efba4e024702ee9ff3f04144cfd466b23f6d4
- code/.git/objects/3e/affd227f960660688c4bb21bd06eb1699b05b5
- code/.git/objects/3f/
- code/.git/objects/3f/b8acb03c7bc4d0dae9b04e897f185a70c82119
- code/.git/objects/40/
- code/.git/objects/40/1a0402fba412753d3937db5d62252c5121a212
- code/.git/objects/41/
- code/.git/objects/41/7c01c8795a35b8e835113a85a5c0c1c77f67fb
- code/.git/objects/44/
- code/.git/objects/44/bbca464e057497d78f90309e74685d743240e9
- code/.git/objects/44/c099337db78807b8dd970d50dfe45fb9fbb181
- code/.git/objects/45/
- code/.git/objects/45/c8aa2d1f105c7e97b03b5369270789a0d796cf
- code/.git/objects/49/
- code/.git/objects/49/ef1ceb9c9c69bed17557d09456a7dc4664d9b3
- code/.git/objects/4a/
- code/.git/objects/4a/0c53ff56dd17f86fe54078521c087cf565bb7f
- code/.git/objects/4a/bd207cd01b48690b8e9c032c81ecc667348228
- code/.git/objects/4c/
- code/.git/objects/4c/0454a2237197ec3ed1913f7037ac6178bafc9d
- code/.git/objects/4e/
- code/.git/objects/4e/4c90fe20f9a121336b314a2ca1ceeca21ee26d
- code/.git/objects/50/
- code/.git/objects/50/08ddfcf53c02e82d7eee2e57c38e5672ef89f6
- code/.git/objects/51/
- code/.git/objects/51/b9982762e966b97d6e06d7a7344cdbdb45c4de
- code/.git/objects/53/
- code/.git/objects/53/799a191e711eeff580d80a5a44054b1b37b18b
- code/.git/objects/54/
- code/.git/objects/54/96cbca704dac34edd2466daff6d0d04de8cc77
- code/.git/objects/54/ae7a330fe83b542409e279db0d289d632d802f
- code/.git/objects/55/
- code/.git/objects/55/a8132cbbdf5a86b5f216d429a918aba182e788
- code/.git/objects/56/
- code/.git/objects/56/6cebaa80d3c5d0794b647ecd119e553feb36c4
- code/.git/objects/57/
- code/.git/objects/57/4fa4326f3a91218b5146748c320a961b400d1d
- code/.git/objects/57/fec0e8878805c3dde506c3e9b1267585e3a94e
- code/.git/objects/58/
- code/.git/objects/58/1cb74b1c7dea28b7811179cd09d2b93115a8b6
- code/.git/objects/59/
- code/.git/objects/59/2aba90444bff2062335bcbb2f9aa1d17b4a6b7
- code/.git/objects/5b/
- code/.git/objects/5b/a16aa72564bb2dd1db9f003007bfa775670027
- code/.git/objects/5c/
- code/.git/objects/5c/91e8ab7911b992375f95984304705457b4a60b
- code/.git/objects/5c/99ead2a4f49243a3b6811bd47f7c644b30042a
- code/.git/objects/5d/
- code/.git/objects/5d/01209b26ae3c71f603e0519914f89bdc899366
- code/.git/objects/5d/4de6f911ac11871c44ecc5f0e696ec8b9db804
- code/.git/objects/5d/b8f5343ab545ebb33b845ab909bbc6e451cc0f
- code/.git/objects/5d/b983adc1f6f32d765e970f3cc0ed3e1f162570
- code/.git/objects/5e/
- code/.git/objects/5e/512fd82bbf14823a1f86275956b434836d3557
- code/.git/objects/5f/
- code/.git/objects/5f/260f4cef6f7a6ffef07437214410f77b0cdfce
- code/.git/objects/5f/df311c806935619e490c14d4c4ba30a83e54ec
- code/.git/objects/5f/ec482d135754ef9d39fe0fa7640b87ffc8d279
- code/.git/objects/60/
- code/.git/objects/60/a5096826ba298c79b7167652baf6ace8475a05
- code/.git/objects/60/de6b6e6bc1d680c8d41399ccd5be2321df81f3
- code/.git/objects/63/
- code/.git/objects/63/144500be83314d3afb14bff9cd53e2dcef7170
- code/.git/objects/65/
- code/.git/objects/65/02a04a63e864d743810a741f58972d7ef7dd87
- code/.git/objects/68/
- code/.git/objects/68/324b2ec99b5e66390a0f70cc175fbc5e77f6c5
- code/.git/objects/68/8e20e4f6c76329331b68aa0f4701c311155e63
- code/.git/objects/69/
- code/.git/objects/69/4bd31180aa9d419d5a02b48207603399c8af77
- code/.git/objects/69/fa123cf18153673287607b79b2c3cbd66a65bf
- code/.git/objects/6b/
- code/.git/objects/6b/ccb0e2a54abb29207cdec7b2f21830b91bf3e0
- code/.git/objects/6c/
- code/.git/objects/6c/e976cf477a25df8ea58d1c8f7c9c4fa5e154bd
- code/.git/objects/6f/
- code/.git/objects/6f/0d74611881a54de5c031edf6e6d66974bf5344
- code/.git/objects/6f/e6ddebdfe8d049ef0e784be2b1ba14a0077e20
- code/.git/objects/70/
- code/.git/objects/70/aad4327b85a6f5401cc0fea2c86a7d46c6dce5
- code/.git/objects/72/
- code/.git/objects/72/b5293191f8c36e27e4d7ef6f00682cda8c5695
- code/.git/objects/73/
- code/.git/objects/73/d3d41481d0359c2d3d767ccd9a6c9c7da6ff53
- code/.git/objects/75/
- code/.git/objects/75/0f94656eaa0f3ede371f0e862f9fe87f84e2a3
- code/.git/objects/76/
- code/.git/objects/76/662f3a3e45f2fed402b25789666d8f532384c7
- code/.git/objects/77/
- code/.git/objects/77/b96d7e80a4e25592d50b734449743295c7b8a6
- code/.git/objects/78/
- code/.git/objects/78/24b020aa97ea70e887a1bbc5037e5e0ddf094f
- code/.git/objects/7a/
- code/.git/objects/7a/b515edd362a2405af975723da262e37b177064
- code/.git/objects/7c/
- code/.git/objects/7c/8437fdeb0dd728584230c2553da71cc2b2c03c
- code/.git/objects/7d/
- code/.git/objects/7d/91c01c066dc06f04cb8331c3d38a4708d05962
- code/.git/objects/7e/
- code/.git/objects/7e/4dec83d3e2270003acb77367134ce97135e5c4
- code/.git/objects/7e/a6bc987048c133bbeabbfd544d1ed30c976423
- code/.git/objects/80/
- code/.git/objects/80/7b5c962197e38060ece6bdfc0ec50e484ea321
- code/.git/objects/81/
- code/.git/objects/81/1371420f47bef2c1ac86dd2ed6a388cd7ff200
- code/.git/objects/82/
- code/.git/objects/82/bc758b206e7ff56c8ab2da32276b1724b960dc
- code/.git/objects/83/
- code/.git/objects/83/221db0287f6993ab8b93e33a1f523c5840cc76
- code/.git/objects/83/7a0fab3ecbeccbfaf3e6b99f8f922f9e750162
- code/.git/objects/83/eb50bfc36e26c6cd45ce8fed405ab1f099b8ef
- code/.git/objects/83/ecfafd8f7629ddd626fc62ba462bc82558dd20
- code/.git/objects/85/
- code/.git/objects/85/1122a14f36e8fb249f3fe109e9ee57faa0cc47
- code/.git/objects/87/
- code/.git/objects/87/1bc686415d7622ff8fb924b0a6d874ae86d51c
- code/.git/objects/87/9dc05dd8755a3dfd473a32ff570522cdd0b342
- code/.git/objects/89/
- code/.git/objects/89/7476c7c5b362f634c83af308f25cb7736c4006
- code/.git/objects/8b/
- code/.git/objects/8b/cfee6fdafab17218771835441d420a238aa59e
- code/.git/objects/8d/
- code/.git/objects/8d/2ea3333e650c46b786012bb84572e1f7887b17
- code/.git/objects/8d/d2c5175330aea943c90b6ab37df6779457fa11
- code/.git/objects/8d/e556d509e8c39b5f0341d655fadf866ff9fc31
- code/.git/objects/8f/
- code/.git/objects/8f/1675add2f676326ae9d7e21dfd33c00ca930c9
- code/.git/objects/8f/aebe71c8049065d3f884e38d42a3a6b6c1c331
- code/.git/objects/8f/f36b99d532a9b3c557289c16d85de55aa6f3bb
- code/.git/objects/90/
- code/.git/objects/90/9c18174f917e8403c2ed8240ef924f5622751e
- code/.git/objects/91/
- code/.git/objects/91/70b26d8b8b0f0eefef84f2c184976c013599ae
- code/.git/objects/92/
- code/.git/objects/92/7c5a0f0ac4210f2ab6337a5ad2d9ca076e154b
- code/.git/objects/92/8575a3b38f96b0d04d364a98e70277fd8f1bb1
- code/.git/objects/92/8f47dd2b02f569567a665cef39026a55a83ec4
- code/.git/objects/93/
- code/.git/objects/93/d09bd4c72224281043369d22325569cb4588b6
- code/.git/objects/94/
- code/.git/objects/94/a9ed024d3859793618152ea559a168bbcbb5e2
- code/.git/objects/94/bff51c17b2d198eea0ce1219db95f20515dab9
- code/.git/objects/97/
- code/.git/objects/97/469e8dadf0152381685d70eef7a80fda07eb8d
- code/.git/objects/99/
- code/.git/objects/99/6774a7db63ff5499c751201694c38b0b507252
- code/.git/objects/9c/
- code/.git/objects/9c/4f1e417fc29ab471f8ff3c9effc67a19841d79
- code/.git/objects/9d/
- code/.git/objects/9d/f45dcbc13168672232aaf163b7d58b1dbbb367
- code/.git/objects/9e/
- code/.git/objects/9e/6652dd1f17459c31d57c8c524111d558f6cd93
- code/.git/objects/9e/73ee3c66948ec04502c948956fd1a761139286
- code/.git/objects/a0/
- code/.git/objects/a0/d64d2fedec6c3b31c1f5747960f2435545a96d
- code/.git/objects/a3/
[truncated: 1,078 more entries]
