# Supplementary material for: Recounting the FANTOM CAGE-Associated Transcriptome
Source: Genome Res. 2020 Jul;30(7):1073–81. doi: 10.1101/gr.254656.119 (PMC7397872; doi:10.1101/gr.254656.119)
Supplement: Supplemental Material [file supp_gr.254656.119_SupplementaryCode.zip › code/FCR2/TCGA/survivalAnalysis/multivariate/07_KIRC_KM_enh22.R]

###########################################################################
### Survival analysis by TCGA cancer types using e-lncRNA
### KIRC survival curve for Enhancer 22
### Diego F Sanchez and Luigi Marchionni
###
###########################################################################
### Set working directory
setwd(".")

### Clean enviroments
rm(list=ls())

### Load libraries
library(Biobase)
#require(VennDiagram)
require(ggplot2)
require(survival)
#require(xtable)
require(multtest)
#require(plyr)
require(gtools)
require(survminer)

### ONLY KIDNEY DATA LOOK PROMISING. 
### Preparing Kidney cancer data
### Loading Kidney data
load("~/DropboxMech/FANTOM6/TCGA/DGE/Kidney_sep/objs/KIRCelncRNA.rda")
### extracting pheno data
pheno <- pData(KIRCelncRNA)
### keeping complete columns in pheno data
keep.cols <- which(apply(pheno, 2, function(x) !all(is.na(x))))
pheno <- pheno[,keep.cols]
### extracting expression data
express <- exprs(KIRCelncRNA)
### available sample types (normal, primary, mts, etc)
table(pheno$gdc_cases.samples.sample_type)
### keeping primary tumor samples in Pheno data
pheno <- pheno[which(pheno$gdc_cases.samples.sample_type == "Primary Tumor"), ]
## available sample types based on normal TCGA IDs
table(pheno$gdc_cases.samples.sample_type)
## sample with frozen and ffpe could be available, delete ffpe
idx <- which(pheno$gdc_cases.samples.is_ffpe == TRUE)
if (length(idx) != 0){
  #express <- express[,-idx]
  pheno <- pheno[-idx,]
}
## looking for cases with duplicated id after ffpe deleted
dup <- unique(pheno$gdc_cases.submitter_id[duplicated(pheno$gdc_cases.submitter_id)])
table(pheno$gdc_cases.submitter_id[pheno$gdc_cases.submitter_id %in% dup] )
### Some cases have more than 1 primary tumor, choose the first occurrence
for (duplicates in dup) {
  x <- which(pheno$gdc_cases.submitter_id %in% duplicates)
  toDrop <- x[2:length(x)]
  pheno <- pheno[-toDrop, ]
}
table(pheno$gdc_cases.submitter_id[pheno$gdc_cases.submitter_id %in% dup] )  
### Keeping primary tumor samples in Expression data
sampleIDs <- rownames(pheno)
express <- express[, colnames(express) %in% sampleIDs]
### Consistency check: Expression colnames are in the same order as pheno rownames
all(rownames(pheno) == colnames(express))


###########################################################################
### Assembling survival object
## Combining time to event variables for surv_fu_days: 
## - Follow up time is in $gdc_cases.diagnoses.days_to_last_follow_up
## - Time to failure is not included in the previous (NA)
## - Time to failure for death is in $gdc_cases.diagnoses.days_to_death
## There are cgc_ and xml_ variables containing similar data with more NAs (less accurate?!)

### surv_fu_days captures the time to event
pheno <- cbind(pheno, surv_fu_days = pheno$gdc_cases.diagnoses.days_to_last_follow_up)
pheno$surv_fu_days[pheno$surv_fu_days == 0] <- NA # Changing uninformative time to event to "NA"
## merging days_to_last_follow_up with days_to_death
which_dod <- which(!is.na(pheno$gdc_cases.diagnoses.days_to_death))
pheno$surv_fu_days[which_dod] <- pheno$gdc_cases.diagnoses.days_to_death[which_dod]

### surv_deceased captures the event, any value other than NA represents dead
pheno <- cbind(pheno, surv_deceased = pheno$gdc_cases.diagnoses.days_to_death)
pheno$surv_deceased <- ifelse(is.na(pheno$surv_deceased), 0, 1) 

### Survival object
survivalDOD <- Surv(pheno$surv_fu_days, event = pheno$surv_deceased)

### Survival model fitting: Kaplan-Meier estimator
survModel <- survfit(survivalDOD ~ 1) 


### Creating prognostic variable for ENSG00000272666
ENSG00000272666values <- express[rownames(express) == "ENSG00000272666", ]
ENSG00000272666values <- log2(ENSG00000272666values + 1)
ENSG00000272666 <- ifelse(ENSG00000272666values > median(ENSG00000272666values), 1, 0)
table(ENSG00000272666)
hr_samples <- sum(ENSG00000272666 == 1)
lr_samples <- sum(ENSG00000272666 == 0)

### Selecting Kidney survival object
KidneySurv <- survivalDOD

### Fitting survival model according ENSG00000272666
kidneyEnhancerSurv <- survfit(KidneySurv ~ ENSG00000272666)


### Drawing Kaplan-Meier curve
jpeg(filename = "../figs/KIRC_KM_curve_italicized_offname.jpg", width = 4000, height = 4000, res = 300)
ggsurvkm <- ggsurvplot(kidneyEnhancerSurv, data = KidneySurv, 
                       pval = TRUE, pval.method = TRUE,
                       xlab = "Overall survival in days", ylab = "Survival probability", 
                       pval.size = 10,
                       legend.lab = c(paste0("Low-expression, n = ", hr_samples), 
                                      paste0("High-expression, n = ", lr_samples)), 
                       legend = c(0.75,0.8),
                       palette = c("skyblue1", "deeppink1"), size = 2,
                       #palette = c("#17B0FE", "#FB0181"), size = 2,
                       #font.x = 5, font.y = 5, 
                       pval.coord = c(1200 ,0.1), 
                       pval.method.coord = c(500, 0.1),
                       risk.table = TRUE,
                       risk.table.height = 0.2,
                       tables.y.text = FALSE,
                       fontsize = 10,
                       )
ggsurvkm <- ggpar(ggsurvkm,
                  font.title     = c(34, "italic", "black"),         
                  font.caption   = c(14, "plain"),        
                  font.x         = c(30, "italic"),          
                  font.y         = c(30, "italic"),      
                  font.xtickslab = c(30, "plain"),
                  font.ytickslab = c(30, "plain"),
                  font.legend    = c(30, "plain", "black"),
)
ggsurvkm$plot <- ggsurvkm$plot + 
  ggtitle('CTA-384D8.35')+
  theme(
    plot.title = element_text(face = "italic", color = "black", size=34, hjust = 0.5),
    # axis.text.x=element_text(color = "green", size=30),
    # axis.text.y=element_text(color = "black", size=30),
    axis.title.x=element_blank(),
    # axis.title.y=element_text(size = 40),
    # legend.text=element_text(size = 34),
    # legend.title=element_text(size = 34),
    # legend.key.size = unit(1.5, "cm")
    )
ggsurvkm
dev.off()
