# Supplementary material for: Recounting the FANTOM CAGE-Associated Transcriptome
Source: Genome Res. 2020 Jul;30(7):1073–81. doi: 10.1101/gr.254656.119 (PMC7397872; doi:10.1101/gr.254656.119)
Supplement: Supplemental Material [file supp_gr.254656.119_SupplementaryCode.zip › code/recount.bwtool/F6_CAT/createF6_CAT.R]

## Usage:
# Rscript createF6_CAT.R > createF6_CAT_log.txt 2>&1

library('GenomicRanges')
library('devtools')

info <- read.table('F6_CAT.gene.info.tsv.gz', sep = '\t', header = TRUE,
    quote = '', comment.char = '', na.strings = '__na',
    stringsAsFactors = FALSE)
    
F6CAT <- GRanges(seqnames = info$cntg,
    ranges = IRanges(
        start = info$geneStart,
        end = info$geneEnd,
    )
)
mcols(F6CAT) <- info[, -which(colnames(info) %in% c('cntg', 'geneStart',
    'geneEnd'))]

save(F6CAT, file = 'F6CAT.Rdata')

## Reproducibility information
print('Reproducibility information:')
Sys.time()
proc.time()
options(width = 120)
session_info()
