# Supplementary material for: Recounting the FANTOM CAGE-Associated Transcriptome
Source: Genome Res. 2020 Jul;30(7):1073–81. doi: 10.1101/gr.254656.119 (PMC7397872; doi:10.1101/gr.254656.119)
Supplement: Supplemental Material [file supp_gr.254656.119_SupplementaryCode.zip › code/recount.bwtool/F6_CAT/F6CAT_rse.sh]

#!/bin/bash
#$ -cwd
#$ -N F6CAT_rse
#$ -o ./F6CAT_rse.txt
#$ -e ./F6CAT_rse.txt
#$ -m e

## Usage:
# qsub F6CAT_rse.sh 

bash /users/lcollado/R/x86_64-pc-linux-gnu-library/3.3.x/recount.bwtool/extdata/jhpce/run_rse.sh -r "/dcl01/ajaffe/data/lab/marchionni_projects/F6_CAT/F6CAT.Rdata" -s "sumsF6CAT" -c 1
