# Supplementary material for: Recounting the FANTOM CAGE-Associated Transcriptome
Source: Genome Res. 2020 Jul;30(7):1073–81. doi: 10.1101/gr.254656.119 (PMC7397872; doi:10.1101/gr.254656.119)
Supplement: Supplemental Material [file supp_gr.254656.119_SupplementaryCode.zip › code/recount.bwtool/F6_CAT/F6CAT_rse.txt]

**** Creating sumsF6CAT/recount.bwtool-2017-02-25.bed with the regions ****
Using the following user library: ~/R/x86_64-pc-linux-gnu-library/3.3.x
Loading required package: methods
Loading required package: GenomicRanges
Loading required package: stats4
Loading required package: BiocGenerics
Loading required package: parallel

Attaching package: ‘BiocGenerics’

The following objects are masked from ‘package:parallel’:

    clusterApply, clusterApplyLB, clusterCall, clusterEvalQ,
    clusterExport, clusterMap, parApply, parCapply, parLapply,
    parLapplyLB, parRapply, parSapply, parSapplyLB

The following objects are masked from ‘package:stats’:

    IQR, mad, xtabs

The following objects are masked from ‘package:base’:

    anyDuplicated, append, as.data.frame, cbind, colnames, do.call,
    duplicated, eval, evalq, Filter, Find, get, grep, grepl, intersect,
    is.unsorted, lapply, lengths, Map, mapply, match, mget, order,
    paste, pmax, pmax.int, pmin, pmin.int, Position, rank, rbind,
    Reduce, rownames, sapply, setdiff, sort, table, tapply, union,
    unique, unsplit, which, which.max, which.min

Loading required package: S4Vectors

Attaching package: ‘S4Vectors’

The following objects are masked from ‘package:base’:

    colMeans, colSums, expand.grid, rowMeans, rowSums

Loading required package: IRanges
Loading required package: GenomeInfoDb
Using the following user library: ~/R/x86_64-pc-linux-gnu-library/3.3.x
/users/lcollado/R/x86_64-pc-linux-gnu-library/3.3.x/recount.bwtool/extdata/jhpce/run_rse.sh: line 95: [[-f: command not found
Creating script recount-bwtool-commands.2017-02-25
qsub .recount-bwtool-commands.2017-02-25.sh
Your job-array 9774480.1-2036:1 ("recount-bwtool-commands.2017-02-25") has been submitted
Creating script recount-bwtool-commandmerge.2017-02-25
qsub .recount-bwtool-commandmerge.2017-02-25.sh
Your job 9774481 ("recount-bwtool-commandmerge.2017-02-25") has been submitted
Creating script recount-bwtool-run.2017-02-25
qsub .recount-bwtool-run.2017-02-25.sh
Your job-array 9774482.1-70603:1 ("recount-bwtool-run.2017-02-25") has been submitted
Creating script recount-bwtool-single.2017-02-25
qsub .recount-bwtool-single.2017-02-25.sh
Your job-array 9774483.1-2034:1 ("recount-bwtool-single.2017-02-25") has been submitted
Creating script recount-bwtool-large.2017-02-25
qsub .recount-bwtool-large.2017-02-25.sh
Your job-array 9774484.2035-2036:1 ("recount-bwtool-large.2017-02-25") has been submitted
Creating script recount-bwtool-merge.2017-02-25
qsub .recount-bwtool-merge.2017-02-25.sh
Your job 9774485 ("recount-bwtool-merge.2017-02-25") has been submitted
