# Supplementary material for: Recounting the FANTOM CAGE-Associated Transcriptome
Source: Genome Res. 2020 Jul;30(7):1073–81. doi: 10.1101/gr.254656.119 (PMC7397872; doi:10.1101/gr.254656.119)
Supplement: Supplemental Material [file supp_gr.254656.119_SupplementaryCode.zip › code/recount.bwtool/F6_CAT/F6_CAT.gene.info.tsv]

geneID	geneName	geneType	CAT_geneClass	cntg	geneStart	geneEnd	strnd	CAT_DHS_type	gapmerID	targetID	numPrmtr	numTrnscpt	prmtrID	trnscptID	HGNC_ID	HGNC_name	HGNC_symbol	HGNC_locus_group	HGNC_locus_type	HGNC_gene_family	alias_name	alias_symbol	prev_name	prev_symbol	entrez_ID	refseq_ID	VEGA_ID	UCSC_ID	CCDS_ID	uniprot_ID	homeodb_ID	cosmic_ID	lncrnadb_ID	mirbase_ID	snornabase_ID	orphanet_ID	pseudogene_org_ID	avg_exonNum	max_exonNum	note
CATG00000000002	CATG00000000002.1	__na	coding_mRNA	chr1	1018110	1018979	+	not_DHS	__na	__na	1	1	chr1_1017960_1018259_+	ENCT00000000144.C1	__na	__na	__na	__na	__na	__na	__na	__na	__na	__na	__na	__na	__na	__na	__na	__na	__na	__na	__na	__na	__na	__na	__na	1.00	1	__na
CATG00000000003	CATG00000000003.1	__na	sense_overlap_RNA	chr1	4661850	4664407	+	not_DHS	__na	__na	1	1	chr1_4661700_4661999_+	ENCT00000000669.C1	__na	__na	__na	__na	__na	__na	__na	__na	__na	__na	__na	__na	__na	__na	__na	__na	__na	__na	__na	__na	__na	__na	__na	2.00	2	__na
CATG00000000004	CATG00000000004.1	__na	lncRNA_divergent	chr1	46617031	46619604	+	DHS_promoter	__na	__na	2	2	chr1_46616881_46617180_+;chr1_46617913_46618212_+	ENCT00000005542.C1;ENCT00000005543.C1	__na	__na	__na	__na	__na	__na	__na	__na	__na	__na	__na	__na	__na	__na	__na	__na	__na	__na	__na	__na	__na	__na	__na	1.00	1	__na
CATG00000000005	CATG00000000005.1	__na	lncRNA_intergenic	chr10	69067991	69068684	-	DHS_enhancer	__na	__na	1	1	chr10_69068534_69068833_-	FTMT23800004167.C1	__na	__na	__na	__na	__na	__na	__na	__na	__na	__na	__na	__na	__na	__na	__na	__na	__na	__na	__na	__na	__na	__na	__na	1.00	1	__na
CATG00000000006	CATG00000000006.1	__na	lncRNA_divergent	chr10	69069774	69070842	-	not_DHS	__na	__na	1	2	chr10_69070692_69070991_-	FTMT23800004168.C1;FTMT23800004169.C1	__na	__na	__na	__na	__na	__na	__na	__na	__na	__na	__na	__na	__na	__na	__na	__na	__na	__na	__na	__na	__na	__na	__na	1.00	1	__na
CATG00000000008	CATG00000000008.1	__na	lncRNA_divergent	chr10	69086819	69089052	-	DHS_promoter	__na	__na	2	3	chr10_69087801_69088100_-;chr10_69088902_69089201_-	FTMT23800004171.C1;FTMT23800004172.C1;FTMT23800004173.C1	__na	__na	__na	__na	__na	__na	__na	__na	__na	__na	__na	__na	__na	__na	__na	__na	__na	__na	__na	__na	__na	__na	__na	1.00	1	__na
CATG00000000010	CATG00000000010.1	__na	lncRNA_divergent	chr10	69122911	69123891	-	DHS_promoter	__na	__na	1	1	chr10_69123741_69124040_-	FTMT23800004174.C1	__na	__na	__na	__na	__na	__na	__na	__na	__na	__na	__na	__na	__na	__na	__na	__na	__na	__na	__na	__na	__na	__na	__na	1.00	1	__na
CATG00000000011	CATG00000000011.1	__na	lncRNA_divergent	chr10	69173277	69180580	-	DHS_promoter	__na	__na	3	4	chr10_69174467_69174766_-;chr10_69179792_69180091_-;chr10_69180430_69180729_-	ENCT00000057038.C1;ENCT00000057039.C1;FTMT23800004175.C1;FTMT23800004176.C1	__na	__na	__na	__na	__na	__na	__na	__na	__na	__na	__na	__na	__na	__na	__na	__na	__na	__na	__na	__na	__na	__na	__na	1.00	1	__na
CATG00000000015	CATG00000000015.1	__na	lncRNA_antisense	chr10	69206193	69208960	-	not_DHS	__na	__na	1	2	chr10_69208810_69209109_-	FTMT23800004177.C1;HBMT00000166194.C1	__na	__na	__na	__na	__na	__na	__na	__na	__na	__na	__na	__na	__na	__na	__na	__na	__na	__na	__na	__na	__na	__na	__na	1.00	1	__na
CATG00000000017	CATG00000000017.1	__na	lncRNA_divergent	chr10	69442344	69451962	-	DHS_promoter	__na	__na	1	1	chr10_69451812_69452111_-	MICT00000043242.C1	__na	__na	__na	__na	__na	__na	__na	__na	__na	__na	__na	__na	__na	__na	__na	__na	__na	__na	__na	__na	__na	__na	__na	4.00	4	__na
CATG00000000018	CATG00000000018.1	__na	coding_mRNA	chr10	69483999	69506151	-	DHS_enhancer	__na	__na	2	2	chr10_69494879_69495178_-;chr10_69506001_69506300_-	MICT00000043244.C1;MICT00000043246.C1	__na	__na	__na	__na	__na	__na	__na	__na	__na	__na	__na	__na	__na	__na	__na	__na	__na	__na	__na	__na	__na	__na	__na	1.00	1	__na
CATG00000000020	CATG00000000020.1	__na	coding_mRNA	chr10	69509667	69538562	-	not_DHS	__na	__na	2	2	chr10_69537886_69538185_-;chr10_69538412_69538711_-	HBMT00000166213.C1;MICT00000043247.C1	__na	__na	__na	__na	__na	__na	__na	__na	__na	__na	__na	__na	__na	__na	__na	__na	__na	__na	__na	__na	__na	__na	__na	3.00	3	__na
CATG00000000022	CATG00000000022.1	__na	lncRNA_intergenic	chr10	69556813	69569293	-	DHS_dyadic	__na	__na	1	1	chr10_69569143_69569442_-	MICT00000043259.C1	__na	__na	__na	__na	__na	__na	__na	__na	__na	__na	__na	__na	__na	__na	__na	__na	__na	__na	__na	__na	__na	__na	__na	2.00	2	__na
CATG00000000023	CATG00000000023.1	__na	lncRNA_intergenic	chr10	69679934	69686050	-	DHS_enhancer	__na	__na	1	1	chr10_69685900_69686199_-	MICT00000043294.C1	__na	__na	__na	__na	__na	__na	__na	__na	__na	__na	__na	__na	__na	__na	__na	__na	__na	__na	__na	__na	__na	__na	__na	2.00	2	__na
CATG00000000025	CATG00000000025.1	__na	lncRNA_divergent	chr10	69769075	69801626	-	DHS_promoter	__na	__na	1	3	chr10_69801476_69801775_-	ENCT00000057045.C1;MICT00000043307.C1;MICT00000043308.C1	__na	__na	__na	__na	__na	__na	__na	__na	__na	__na	__na	__na	__na	__na	__na	__na	__na	__na	__na	__na	__na	__na	__na	2.67	3	__na
CATG00000000026	CATG00000000026.1	__na	lncRNA_antisense	chr10	69922283	69956738	-	not_DHS	__na	__na	3	3	chr10_69925694_69925993_-;chr10_69937531_69937830_-;chr10_69956588_69956887_-	FTMT23800004187.C1;MICT00000043363.C1;MICT00000043364.C1	__na	__na	__na	__na	__na	__na	__na	__na	__na	__na	__na	__na	__na	__na	__na	__na	__na	__na	__na	__na	__na	__na	__na	1.67	2	__na
CATG00000000027	CATG00000000027.1	__na	lncRNA_intergenic	chr10	69993857	70011590	-	not_DHS	__na	__na	2	7	chr10_70009169_70009468_-;chr10_70011440_70011739_-	ENCT00000057047.C1;FTMT23700040735.C1;HBMT00000166222.C1;HBMT00000166223.C1;MICT00000043371.C1;MICT00000043372.C1;MICT00000043374.C1	__na	__na	__na	__na	__na	__na	__na	__na	__na	__na	__na	__na	__na	__na	__na	__na	__na	__na	__na	__na	__na	__na	__na	3.57	5	__na
CATG00000000029	CATG00000000029.1	__na	lncRNA_intergenic	chr10	70015607	70019472	-	not_DHS	__na	__na	2	2	chr10_70017629_70017928_-;chr10_70019322_70019621_-	HBMT00000166226.C1;HBMT00000166227.C1	__na	__na	__na	__na	__na	__na	__na	__na	__na	__na	__na	__na	__na	__na	__na	__na	__na	__na	__na	__na	__na	__na	__na	1.00	1	__na
CATG00000000031	CATG00000000031.1	__na	lncRNA_divergent	chr10	70040555	70053691	-	DHS_promoter	__na	__na	4	6	chr10_70045805_70046104_-;chr10_70049969_70050268_-;chr10_70051120_70051419_-;chr10_70053541_70053840_-	ENCT00000057055.C1;ENCT00000057056.C1;FTMT23800004193.C1;FTMT23800004194.C1;FTMT23800004195.C1;HBMT00000166229.C1	__na	__na	__na	__na	__na	__na	__na	__na	__na	__na	__na	__na	__na	__na	__na	__na	__na	__na	__na	__na	__na	__na	__na	1.00	1	__na
CATG00000000034	CATG00000000034.1	__na	lncRNA_sense_intronic	chr10	70155358	70156442	-	not_DHS	__na	__na	1	1	chr10_70156292_70156591_-	ENCT00000057078.C1	__na	__na	__na	__na	__na	__na	__na	__na	__na	__na	__na	__na	__na	__na	__na	__na	__na	__na	__na	__na	__na	__na	__na	3.00	3	__na
CATG00000000035	CATG00000000035.1	__na	sense_overlap_RNA	chr10	70221616	70224510	-	not_DHS	__na	__na	1	2	chr10_70224360_70224659_-	ENCT00000057096.C1;FTMT23700015143.C1	__na	__na	__na	__na	__na	__na	__na	__na	__na	__na	__na	__na	__na	__na	__na	__na	__na	__na	__na	__na	__na	__na	__na	1.50	2	__na
CATG00000000036	CATG00000000036.1	__na	lncRNA_sense_intronic	chr10	70225743	70227649	-	DHS_enhancer	__na	__na	1	1	chr10_70227499_70227798_-	ENCT00000057098.C1	__na	__na	__na	__na	__na	__na	__na	__na	__na	__na	__na	__na	__na	__na	__na	__na	__na	__na	__na	__na	__na	__na	__na	1.00	1	__na
CATG00000000039	CATG00000000039.1	__na	lncRNA_intergenic	chr10	70294560	70296064	-	DHS_enhancer	__na	__na	1	1	chr10_70295914_70296213_-	ENCT00000057103.C1	__na	__na	__na	__na	__na	__na	__na	__na	__na	__na	__na	__na	__na	__na	__na	__na	__na	__na	__na	__na	__na	__na	__na	1.00	1	__na
CATG00000000042	CATG00000000042.1	__na	lncRNA_divergent	chr10	70403358	70403973	-	DHS_promoter	__na	__na	1	1	chr10_70403823_70404122_-	FTMT23800004204.C1	__na	__na	__na	__na	__na	__na	__na	__na	__na	__na	__na	__na	__na	__na	__na	__na	__na	__na	__na	__na	__na	__na	__na	1.00	1	__na
CATG00000000043	CATG00000000043.1	__na	lncRNA_antisense	chr10	70422302	70423340	-	not_DHS	__na	__na	1	1	chr10_70423190_70423489_-	FTMT23800004205.C1	__na	__na	__na	__na	__na	__na	__na	__na	__na	__na	__na	__na	__na	__na	__na	__na	__na	__na	__na	__na	__na	__na	__na	1.00	1	__na
CATG00000000044	CATG00000000044.1	__na	short_ncRNA	chr10	70478606	70478677	-	DHS_dyadic	__na	__na	1	1	chr10_70478527_70478826_-	HBMT00000166420.C1	__na	__na	__na	__na	__na	__na	__na	__na	__na	__na	__na	__na	__na	__na	__na	__na	__na	__na	__na	__na	__na	__na	__na	1.00	1	__na
CATG00000000046	CATG00000000046.1	__na	coding_mRNA	chr10	70533229	70534812	-	not_DHS	__na	__na	1	2	chr10_70534662_70534961_-	HBMT00000166424.C1;HBMT00000166425.C1	__na	__na	__na	__na	__na	__na	__na	__na	__na	__na	__na	__na	__na	__na	__na	__na	__na	__na	__na	__na	__na	__na	__na	1.00	1	__na
CATG00000000047	CATG00000000047.1	__na	lncRNA_antisense	chr10	70566291	70567996	-	not_DHS	__na	__na	1	1	chr10_70567846_70568145_-	HBMT00000166427.C1	__na	__na	__na	__na	__na	__na	__na	__na	__na	__na	__na	__na	__na	__na	__na	__na	__na	__na	__na	__na	__na	__na	__na	1.00	1	__na
CATG00000000050	CATG00000000050.1	__na	lncRNA_intergenic	chr10	70590671	70591395	-	not_DHS	__na	__na	1	1	chr10_70591245_70591544_-	FTMT23800004210.C1	__na	__na	__na	__na	__na	__na	__na	__na	__na	__na	__na	__na	__na	__na	__na	__na	__na	__na	__na	__na	__na	__na	__na	1.00	1	__na
CATG00000000051	CATG00000000051.1	__na	lncRNA_divergent	chr10	70671542	70672330	-	DHS_promoter	__na	__na	1	1	chr10_70672180_70672479_-	FTMT23800004213.C1	__na	__na	__na	__na	__na	__na	__na	__na	__na	__na	__na	__na	__na	__na	__na	__na	__na	__na	__na	__na	__na	__na	__na	1.00	1	__na
CATG00000000052	CATG00000000052.1	__na	lncRNA_intergenic	chr1	46755027	46755317	+	DHS_enhancer	__na	__na	1	1	chr1_46754877_46755176_+	FTMT20400001815.C1	__na	__na	__na	__na	__na	__na	__na	__na	__na	__na	__na	__na	__na	__na	__na	__na	__na	__na	__na	__na	__na	__na	__na	1.00	1	__na
CATG00000000053	CATG00000000053.1	__na	short_ncRNA	chr10	70786720	70786907	-	DHS_enhancer	__na	__na	1	1	chr10_70786757_70787056_-	HBMT00000166675.C1	__na	__na	__na	__na	__na	__na	__na	__na	__na	__na	__na	__na	__na	__na	__na	__na	__na	__na	__na	__na	__na	__na	__na	1.00	1	__na
CATG00000000054	CATG00000000054.1	__na	lncRNA_intergenic	chr10	70799137	70799875	-	not_DHS	__na	__na	1	1	chr10_70799725_70800024_-	HBMT00000166679.C1	__na	__na	__na	__na	__na	__na	__na	__na	__na	__na	__na	__na	__na	__na	__na	__na	__na	__na	__na	__na	__na	__na	__na	1.00	1	__na
CATG00000000055	CATG00000000055.1	__na	lncRNA_divergent	chr10	70815766	70816130	-	DHS_promoter	__na	__na	1	1	chr10_70815980_70816279_-	HBMT00000166681.C1	__na	__na	__na	__na	__na	__na	__na	__na	__na	__na	__na	__na	__na	__na	__na	__na	__na	__na	__na	__na	__na	__na	__na	1.00	1	__na
CATG00000000056	CATG00000000056.1	__na	lncRNA_intergenic	chr10	70999228	71005758	-	DHS_enhancer	__na	__na	1	5	chr10_71005608_71005907_-	HBMT00000166693.C1;MICT00000043534.C1;MICT00000043537.C1;MICT00000043538.C1;MICT00000043542.C1	__na	__na	__na	__na	__na	__na	__na	__na	__na	__na	__na	__na	__na	__na	__na	__na	__na	__na	__na	__na	__na	__na	__na	2.60	3	__na
CATG00000000057	CATG00000000057.1	__na	lncRNA_intergenic	chr10	71145696	71146984	-	not_DHS	__na	__na	1	3	chr10_71146834_71147133_-	FTMT23800004222.C1;FTMT23800004223.C1;FTMT23800004224.C1	__na	__na	__na	__na	__na	__na	__na	__na	__na	__na	__na	__na	__na	__na	__na	__na	__na	__na	__na	__na	__na	__na	__na	1.00	1	__na
CATG00000000059	CATG00000000059.1	__na	lncRNA_intergenic	chr10	71161734	71162324	-	not_DHS	__na	__na	1	2	chr10_71162174_71162473_-	FTMT23800004230.C1;FTMT23800004231.C1	__na	__na	__na	__na	__na	__na	__na	__na	__na	__na	__na	__na	__na	__na	__na	__na	__na	__na	__na	__na	__na	__na	__na	1.00	1	__na
CATG00000000060	CATG00000000060.1	__na	lncRNA_intergenic	chr1	46823424	46825138	+	DHS_enhancer	__na	__na	1	1	chr1_46823274_46823573_+	FTMT20400001816.C1	__na	__na	__na	__na	__na	__na	__na	__na	__na	__na	__na	__na	__na	__na	__na	__na	__na	__na	__na	__na	__na	__na	__na	1.00	1	__na
CATG00000000061	CATG00000000061.1	__na	lncRNA_antisense	chr1	46872954	46874147	+	not_DHS	__na	__na	1	1	chr1_46872804_46873103_+	FTMT20400001821.C1	__na	__na	__na	__na	__na	__na	__na	__na	__na	__na	__na	__na	__na	__na	__na	__na	__na	__na	__na	__na	__na	__na	__na	1.00	1	__na
CATG00000000062	CATG00000000062.1	__na	lncRNA_intergenic	chr1	46948294	46948587	+	not_DHS	__na	__na	1	1	chr1_46948144_46948443_+	FTMT20400001836.C1	__na	__na	__na	__na	__na	__na	__na	__na	__na	__na	__na	__na	__na	__na	__na	__na	__na	__na	__na	__na	__na	__na	__na	1.00	1	__na
CATG00000000065	CATG00000000065.1	__na	coding_mRNA	chr10	71269279	71291024	-	DHS_enhancer	__na	__na	1	3	chr10_71290874_71291173_-	MICT00000043564.C1;MICT00000043565.C1;MICT00000043568.C1	__na	__na	__na	__na	__na	__na	__na	__na	__na	__na	__na	__na	__na	__na	__na	__na	__na	__na	__na	__na	__na	__na	__na	5.00	6	__na
CATG00000000067	CATG00000000067.1	__na	lncRNA_intergenic	chr10	71312452	71314528	-	DHS_enhancer	__na	__na	1	1	chr10_71314378_71314677_-	ENCT00000057142.C1	__na	__na	__na	__na	__na	__na	__na	__na	__na	__na	__na	__na	__na	__na	__na	__na	__na	__na	__na	__na	__na	__na	__na	1.00	1	__na
CATG00000000068	CATG00000000068.1	__na	short_ncRNA	chr10	71318879	71319688	-	DHS_promoter	__na	__na	1	1	chr10_71319538_71319837_-	FTMT23700036879.C1	__na	__na	__na	__na	__na	__na	__na	__na	__na	__na	__na	__na	__na	__na	__na	__na	__na	__na	__na	__na	__na	__na	__na	2.00	2	__na
CATG00000000069	CATG00000000069.1	__na	lncRNA_antisense	chr10	71322759	71323003	-	not_DHS	__na	__na	1	1	chr10_71322853_71323152_-	HBMT00000166699.C1	__na	__na	__na	__na	__na	__na	__na	__na	__na	__na	__na	__na	__na	__na	__na	__na	__na	__na	__na	__na	__na	__na	__na	1.00	1	__na
CATG00000000070	CATG00000000070.1	__na	lncRNA_antisense	chr10	71329618	71348067	-	DHS_enhancer	__na	__na	1	5	chr10_71347917_71348216_-	ENCT00000057145.C1;ENCT00000057146.C1;ENCT00000057147.C1;MICT00000043575.C1;MICT00000043577.C1	__na	__na	__na	__na	__na	__na	__na	__na	__na	__na	__na	__na	__na	__na	__na	__na	__na	__na	__na	__na	__na	__na	__na	2.20	3	__na
CATG00000000071	CATG00000000071.1	__na	lncRNA_divergent	chr10	71363289	71366807	-	DHS_enhancer	__na	__na	1	1	chr10_71366657_71366956_-	MICT00000043579.C1	__na	__na	__na	__na	__na	__na	__na	__na	__na	__na	__na	__na	__na	__na	__na	__na	__na	__na	__na	__na	__na	__na	__na	3.00	3	__na
CATG00000000072	CATG00000000072.1	__na	lncRNA_intergenic	chr10	71370968	71377489	-	DHS_dyadic	__na	__na	1	2	chr10_71377339_71377638_-	ENCT00000057149.C1;FTMT23800004242.C1	__na	__na	__na	__na	__na	__na	__na	__na	__na	__na	__na	__na	__na	__na	__na	__na	__na	__na	__na	__na	__na	__na	__na	1.00	1	__na
CATG00000000073	CATG00000000073.1	__na	coding_mRNA	chr10	71379987	71396831	-	DHS_promoter	__na	__na	1	3	chr10_71396681_71396980_-	MICT00000043581.C1;MICT00000043582.C1;MICT00000043583.C1	__na	__na	__na	__na	__na	__na	__na	__na	__na	__na	__na	__na	__na	__na	__na	__na	__na	__na	__na	__na	__na	__na	__na	2.67	3	__na
CATG00000000075	CATG00000000075.1	__na	lncRNA_antisense	chr10	71472957	71474054	-	DHS_enhancer	__na	__na	1	1	chr10_71473904_71474203_-	FTMT23700016392.C1	__na	__na	__na	__na	__na	__na	__na	__na	__na	__na	__na	__na	__na	__na	__na	__na	__na	__na	__na	__na	__na	__na	__na	2.00	2	__na
CATG00000000076	CATG00000000076.1	__na	lncRNA_antisense	chr10	71564599	71597635	-	not_DHS	__na	__na	1	1	chr10_71597485_71597784_-	MICT00000043616.C1	__na	__na	__na	__na	__na	__na	__na	__na	__na	__na	__na	__na	__na	__na	__na	__na	__na	__na	__na	__na	__na	__na	__na	3.00	3	__na
CATG00000000077	CATG00000000077.1	__na	lncRNA_antisense	chr10	71612161	71633939	-	DHS_enhancer	__na	__na	1	1	chr10_71633789_71634088_-	MICT00000043618.C1	__na	__na	__na	__na	__na	__na	__na	__na	__na	__na	__na	__na	__na	__na	__na	__na	__na	__na	__na	__na	__na	__na	__na	3.00	3	__na
CATG00000000078	CATG00000000078.1	__na	uncertain_coding	chr10	71702887	71709248	-	DHS_enhancer	__na	__na	2	4	chr10_71709070_71709234_-;chr10_71709235_71709397_-	FTMT23800004246.C1;HBMT00000166705.C1;MICT00000043622.C1;MICT00000043623.C1	__na	__na	__na	__na	__na	__na	__na	__na	__na	__na	__na	__na	__na	__na	__na	__na	__na	__na	__na	__na	__na	__na	__na	2.50	4	__na
CATG00000000079	CATG00000000079.1	__na	lncRNA_sense_intronic	chr10	71768446	71768978	-	DHS_dyadic	__na	__na	1	1	chr10_71768828_71769127_-	FTMT23700002891.C1	__na	__na	__na	__na	__na	__na	__na	__na	__na	__na	__na	__na	__na	__na	__na	__na	__na	__na	__na	__na	__na	__na	__na	2.00	2	__na
CATG00000000081	CATG00000000081.1	__na	lncRNA_antisense	chr10	71776622	71783290	-	DHS_enhancer	__na	__na	1	1	chr10_71783140_71783439_-	MICT00000043647.C1	__na	__na	__na	__na	__na	__na	__na	__na	__na	__na	__na	__na	__na	__na	__na	__na	__na	__na	__na	__na	__na	__na	__na	2.00	2	__na
CATG00000000082	CATG00000000082.1	__na	sense_overlap_RNA	chr10	71847262	71849463	-	not_DHS	__na	__na	1	1	chr10_71849313_71849612_-	FTMT23700019613.C1	__na	__na	__na	__na	__na	__na	__na	__na	__na	__na	__na	__na	__na	__na	__na	__na	__na	__na	__na	__na	__na	__na	__na	2.00	2	__na
CATG00000000083	CATG00000000083.1	__na	lncRNA_intergenic	chr10	71859923	71860764	-	DHS_enhancer	__na	__na	1	1	chr10_71860614_71860913_-	ENCT00000057183.C1	__na	__na	__na	__na	__na	__na	__na	__na	__na	__na	__na	__na	__na	__na	__na	__na	__na	__na	__na	__na	__na	__na	__na	1.00	1	__na
CATG00000000084	CATG00000000084.1	__na	lncRNA_intergenic	chr10	71877095	71878550	-	DHS_enhancer	__na	__na	1	2	chr10_71878400_71878699_-	FTMT23800004267.C1;MICT00000043665.C1	__na	__na	__na	__na	__na	__na	__na	__na	__na	__na	__na	__na	__na	__na	__na	__na	__na	__na	__na	__na	__na	__na	__na	1.50	2	__na
CATG00000000085	CATG00000000085.1	__na	lncRNA_divergent	chr1	47185033	47190054	+	not_DHS	__na	__na	1	1	chr1_47184883_47185182_+	HBMT00000015775.C1	__na	__na	__na	__na	__na	__na	__na	__na	__na	__na	__na	__na	__na	__na	__na	__na	__na	__na	__na	__na	__na	__na	__na	2.00	2	__na
CATG00000000086	CATG00000000086.1	__na	lncRNA_intergenic	chr10	71887755	71890128	-	DHS_promoter	__na	__na	2	2	chr10_71888962_71889261_-;chr10_71889978_71890277_-	ENCT00000057184.C1;FTMT23800004268.C1	__na	__na	__na	__na	__na	__na	__na	__na	__na	__na	__na	__na	__na	__na	__na	__na	__na	__na	__na	__na	__na	__na	__na	1.00	1	__na
CATG00000000088	CATG00000000088.1	__na	lncRNA_intergenic	chr10	71919056	71919493	-	DHS_dyadic	__na	__na	1	1	chr10_71919343_71919642_-	ENCT00000057185.C1	__na	__na	__na	__na	__na	__na	__na	__na	__na	__na	__na	__na	__na	__na	__na	__na	__na	__na	__na	__na	__na	__na	__na	1.00	1	__na
CATG00000000089	CATG00000000089.1	__na	lncRNA_divergent	chr10	71962612	71964696	-	DHS_promoter	__na	__na	1	1	chr10_71964546_71964845_-	MICT00000043684.C1	__na	__na	__na	__na	__na	__na	__na	__na	__na	__na	__na	__na	__na	__na	__na	__na	__na	__na	__na	__na	__na	__na	__na	2.00	2	__na
CATG00000000090	CATG00000000090.1	__na	coding_mRNA	chr10	72007171	72014738	-	not_DHS	__na	__na	2	2	chr10_72013403_72013702_-;chr10_72014588_72014887_-	HBMT00000166751.C1;HBMT00000166752.C1	__na	__na	__na	__na	__na	__na	__na	__na	__na	__na	__na	__na	__na	__na	__na	__na	__na	__na	__na	__na	__na	__na	__na	1.50	2	__na
CATG00000000091	CATG00000000091.1	__na	lncRNA_intergenic	chr10	72027992	72030844	-	DHS_enhancer	__na	__na	1	1	chr10_72030694_72030993_-	ENCT00000057187.C1	__na	__na	__na	__na	__na	__na	__na	__na	__na	__na	__na	__na	__na	__na	__na	__na	__na	__na	__na	__na	__na	__na	__na	1.00	1	__na
CATG00000000092	CATG00000000092.1	__na	lncRNA_intergenic	chr10	72037424	72038592	-	DHS_enhancer	__na	__na	1	1	chr10_72038442_72038741_-	ENCT00000057188.C1	__na	__na	__na	__na	__na	__na	__na	__na	__na	__na	__na	__na	__na	__na	__na	__na	__na	__na	__na	__na	__na	__na	__na	1.00	1	__na
CATG00000000093	CATG00000000093.1	__na	lncRNA_intergenic	chr10	72045542	72050544	-	DHS_enhancer	__na	__na	1	1	chr10_72050394_72050693_-	MICT00000043697.C1	__na	__na	__na	__na	__na	__na	__na	__na	__na	__na	__na	__na	__na	__na	__na	__na	__na	__na	__na	__na	__na	__na	__na	2.00	2	__na
CATG00000000094	CATG00000000094.1	__na	sense_overlap_RNA	chr10	72073995	72075073	-	DHS_enhancer	__na	__na	1	1	chr10_72074923_72075222_-	ENCT00000057198.C1	__na	__na	__na	__na	__na	__na	__na	__na	__na	__na	__na	__na	__na	__na	__na	__na	__na	__na	__na	__na	__na	__na	__na	1.00	1	__na
CATG00000000096	CATG00000000096.1	__na	lncRNA_intergenic	chr10	72242919	72248980	-	DHS_dyadic	__na	__na	3	5	chr10_72244898_72245197_-;chr10_72248084_72248383_-;chr10_72248830_72249129_-	ENCT00000057217.C1;ENCT00000057218.C1;FTMT23800004273.C1;MICT00000043740.C1;MICT00000043741.C1	__na	__na	__na	__na	__na	__na	__na	__na	__na	__na	__na	__na	__na	__na	__na	__na	__na	__na	__na	__na	__na	__na	__na	1.40	2	__na
CATG00000000097	CATG00000000097.1	__na	lncRNA_intergenic	chr1	4870469	4936814	+	not_DHS	__na	__na	1	2	chr1_4870319_4870618_+	MICT00000001900.C1;MICT00000001901.C1	__na	__na	__na	__na	__na	__na	__na	__na	__na	__na	__na	__na	__na	__na	__na	__na	__na	__na	__na	__na	__na	__na	__na	3.00	3	__na
CATG00000000098	CATG00000000098.1	__na	lncRNA_divergent	chr1	47191826	47201079	+	DHS_enhancer	__na	__na	1	2	chr1_47191676_47191975_+	MICT00000010486.C1;MICT00000010487.C1	__na	__na	__na	__na	__na	__na	__na	__na	__na	__na	__na	__na	__na	__na	__na	__na	__na	__na	__na	__na	__na	__na	__na	2.50	3	__na
CATG00000000100	CATG00000000100.1	__na	lncRNA_intergenic	chr10	72253402	72264649	-	DHS_enhancer	__na	__na	8	8	chr10_72254219_72254518_-;chr10_72255035_72255334_-;chr10_72255941_72256240_-;chr10_72257063_72257362_-;chr10_72260373_72260672_-;chr10_72261427_72261712_-;chr10_72261713_72261996_-;chr10_72264499_72264798_-	ENCT00000057219.C1;ENCT00000057220.C1;ENCT00000057221.C1;FTMT23800004276.C1;FTMT23800004278.C1;FTMT23800004279.C1;FTMT23800004280.C1;FTMT23800004281.C1	__na	__na	__na	__na	__na	__na	__na	__na	__na	__na	__na	__na	__na	__na	__na	__na	__na	__na	__na	__na	__na	__na	__na	1.00	1	__na
CATG00000000105	CATG00000000105.1	__na	lncRNA_divergent	chr10	72271973	72273711	-	DHS_promoter	__na	__na	1	5	chr10_72273561_72273860_-	FTMT23800004283.C1;HBMT00000166822.C1;MICT00000043743.C1;MICT00000043745.C1;MICT00000043746.C1	__na	__na	__na	__na	__na	__na	__na	__na	__na	__na	__na	__na	__na	__na	__na	__na	__na	__na	__na	__na	__na	__na	__na	2.20	3	__na
CATG00000000106	CATG00000000106.1	__na	coding_mRNA	chr10	72273925	72276988	-	DHS_promoter	__na	__na	1	1	chr10_72276904_72277137_-	ENCT00000057223.C1	__na	__na	__na	__na	__na	__na	__na	__na	__na	__na	__na	__na	__na	__na	__na	__na	__na	__na	__na	__na	__na	__na	__na	3.00	3	__na
CATG00000000107	CATG00000000107.1	__na	coding_mRNA	chr10	72291509	72298068	-	DHS_dyadic	__na	__na	1	3	chr10_72297918_72298217_-	ENCT00000057224.C1;MICT00000043750.C1;MICT00000043751.C1	__na	__na	__na	__na	__na	__na	__na	__na	__na	__na	__na	__na	__na	__na	__na	__na	__na	__na	__na	__na	__na	__na	__na	1.33	2	__na
CATG00000000109	CATG00000000109.1	__na	short_ncRNA	chr1	47212133	47212221	+	DHS_dyadic	__na	__na	1	1	chr1_47211983_47212282_+	FTMT20400001841.C1	__na	__na	__na	__na	__na	__na	__na	__na	__na	__na	__na	__na	__na	__na	__na	__na	__na	__na	__na	__na	__na	__na	__na	1.00	1	__na
CATG00000000110	CATG00000000110.1	__na	uncertain_coding	chr10	72308228	72321267	-	DHS_enhancer	__na	__na	8	10	chr10_72308526_72308825_-;chr10_72310722_72311021_-;chr10_72314819_72315118_-;chr10_72316926_72317225_-;chr10_72319479_72319778_-;chr10_72320135_72320434_-;chr10_72320668_72320967_-;chr10_72321117_72321416_-	ENCT00000057225.C1;ENCT00000057226.C1;ENCT00000057227.C1;ENCT00000057228.C1;FTMT23800004286.C1;FTMT23800004288.C1;FTMT23800004291.C1;FTMT23800004292.C1;MICT00000043753.C1;MICT00000043755.C1	__na	__na	__na	__na	__na	__na	__na	__na	__na	__na	__na	__na	__na	__na	__na	__na	__na	__na	__na	__na	__na	__na	__na	1.50	3	__na
CATG00000000111	CATG00000000111.1	__na	sense_overlap_RNA	chr10	72309309	72309826	-	DHS_enhancer	__na	__na	1	1	chr10_72309676_72309975_-	FTMT23800004287.C1	__na	__na	__na	__na	__na	__na	__na	__na	__na	__na	__na	__na	__na	__na	__na	__na	__na	__na	__na	__na	__na	__na	__na	1.00	1	__na
CATG00000000112	CATG00000000112.1	__na	lncRNA_intergenic	chr10	72324092	72325434	-	DHS_enhancer	__na	__na	1	2	chr10_72325284_72325583_-	FTMT23800004294.C1;MICT00000043758.C1	__na	__na	__na	__na	__na	__na	__na	__na	__na	__na	__na	__na	__na	__na	__na	__na	__na	__na	__na	__na	__na	__na	__na	1.50	2	__na
CATG00000000113	CATG00000000113.1	__na	sense_overlap_RNA	chr10	72371793	72372912	-	not_DHS	__na	__na	1	1	chr10_72372762_72373061_-	ENCT00000057255.C1	__na	__na	__na	__na	__na	__na	__na	__na	__na	__na	__na	__na	__na	__na	__na	__na	__na	__na	__na	__na	__na	__na	__na	1.00	1	__na
CATG00000000115	CATG00000000115.1	__na	sense_overlap_RNA	chr10	72433598	72435384	-	not_DHS	__na	__na	1	1	chr10_72435234_72435533_-	ENCT00000057269.C1	__na	__na	__na	__na	__na	__na	__na	__na	__na	__na	__na	__na	__na	__na	__na	__na	__na	__na	__na	__na	__na	__na	__na	2.00	2	__na
CATG00000000116	CATG00000000116.1	__na	sense_overlap_RNA	chr10	72440604	72441550	-	not_DHS	__na	__na	1	1	chr10_72441400_72441699_-	ENCT00000057272.C1	__na	__na	__na	__na	__na	__na	__na	__na	__na	__na	__na	__na	__na	__na	__na	__na	__na	__na	__na	__na	__na	__na	__na	1.00	1	__na
CATG00000000117	CATG00000000117.1	__na	sense_overlap_RNA	chr10	72443972	72448259	-	not_DHS	__na	__na	1	1	chr10_72448109_72448408_-	ENCT00000057274.C1	__na	__na	__na	__na	__na	__na	__na	__na	__na	__na	__na	__na	__na	__na	__na	__na	__na	__na	__na	__na	__na	__na	__na	1.00	1	__na
CATG00000000119	CATG00000000119.1	__na	sense_overlap_RNA	chr10	72482966	72484953	-	not_DHS	__na	__na	1	1	chr10_72484803_72485102_-	ENCT00000057283.C1	__na	__na	__na	__na	__na	__na	__na	__na	__na	__na	__na	__na	__na	__na	__na	__na	__na	__na	__na	__na	__na	__na	__na	1.00	1	__na
CATG00000000120	CATG00000000120.1	__na	sense_overlap_RNA	chr10	72493548	72494841	-	not_DHS	__na	__na	1	1	chr10_72494691_72494990_-	ENCT00000057286.C1	__na	__na	__na	__na	__na	__na	__na	__na	__na	__na	__na	__na	__na	__na	__na	__na	__na	__na	__na	__na	__na	__na	__na	1.00	1	__na
CATG00000000121	CATG00000000121.1	__na	sense_overlap_RNA	chr10	72512218	72513643	-	not_DHS	__na	__na	1	1	chr10_72513493_72513792_-	ENCT00000057290.C1	__na	__na	__na	__na	__na	__na	__na	__na	__na	__na	__na	__na	__na	__na	__na	__na	__na	__na	__na	__na	__na	__na	__na	1.00	1	__na
CATG00000000123	CATG00000000123.1	__na	lncRNA_sense_intronic	chr10	72516256	72517227	-	not_DHS	__na	__na	1	1	chr10_72517077_72517376_-	ENCT00000057292.C1	__na	__na	__na	__na	__na	__na	__na	__na	__na	__na	__na	__na	__na	__na	__na	__na	__na	__na	__na	__na	__na	__na	__na	1.00	1	__na
CATG00000000124	CATG00000000124.1	__na	sense_overlap_RNA	chr10	72539716	72540370	-	DHS_enhancer	__na	__na	1	1	chr10_72540220_72540519_-	ENCT00000057302.C1	__na	__na	__na	__na	__na	__na	__na	__na	__na	__na	__na	__na	__na	__na	__na	__na	__na	__na	__na	__na	__na	__na	__na	1.00	1	__na
CATG00000000126	CATG00000000126.1	__na	sense_overlap_RNA	chr10	72570321	72576224	-	not_DHS	__na	__na	2	3	chr10_72571861_72572160_-;chr10_72576074_72576373_-	ENCT00000057321.C1;ENCT00000057324.C1;ENCT00000057325.C1	__na	__na	__na	__na	__na	__na	__na	__na	__na	__na	__na	__na	__na	__na	__na	__na	__na	__na	__na	__na	__na	__na	__na	1.00	1	__na
CATG00000000130	CATG00000000130.1	__na	lncRNA_sense_intronic	chr10	72586681	72591640	-	not_DHS	__na	__na	4	4	chr10_72587313_72587612_-;chr10_72589430_72589729_-;chr10_72590244_72590543_-;chr10_72591490_72591789_-	ENCT00000057333.C1;ENCT00000057334.C1;ENCT00000057335.C1;ENCT00000057336.C1	__na	__na	__na	__na	__na	__na	__na	__na	__na	__na	__na	__na	__na	__na	__na	__na	__na	__na	__na	__na	__na	__na	__na	1.00	1	__na
CATG00000000131	CATG00000000131.1	__na	lncRNA_sense_intronic	chr10	72598857	72601427	-	not_DHS	__na	__na	1	1	chr10_72601277_72601576_-	ENCT00000057341.C1	__na	__na	__na	__na	__na	__na	__na	__na	__na	__na	__na	__na	__na	__na	__na	__na	__na	__na	__na	__na	__na	__na	__na	1.00	1	__na
CATG00000000133	CATG00000000133.1	__na	lncRNA_sense_intronic	chr10	72602814	72616650	-	not_DHS	__na	__na	3	4	chr10_72610108_72610407_-;chr10_72613113_72613412_-;chr10_72616500_72616799_-	ENCT00000057343.C1;ENCT00000057344.C1;ENCT00000057345.C1;ENCT00000057346.C1	__na	__na	__na	__na	__na	__na	__na	__na	__na	__na	__na	__na	__na	__na	__na	__na	__na	__na	__na	__na	__na	__na	__na	1.25	2	__na
CATG00000000134	CATG00000000134.1	__na	lncRNA_intergenic	chr10	72687723	72688308	-	DHS_enhancer	__na	__na	1	1	chr10_72688158_72688457_-	ENCT00000057349.C1	__na	__na	__na	__na	__na	__na	__na	__na	__na	__na	__na	__na	__na	__na	__na	__na	__na	__na	__na	__na	__na	__na	__na	1.00	1	__na
CATG00000000135	CATG00000000135.1	__na	lncRNA_divergent	chr10	72691536	72692472	-	DHS_promoter	__na	__na	2	2	chr10_72691775_72692074_-;chr10_72692322_72692621_-	FTMT23800004299.C1;HBMT00000166888.C1	__na	__na	__na	__na	__na	__na	__na	__na	__na	__na	__na	__na	__na	__na	__na	__na	__na	__na	__na	__na	__na	__na	__na	1.00	1	__na
CATG00000000137	CATG00000000137.1	__na	short_ncRNA	chr10	72860331	72860509	-	not_DHS	__na	__na	1	1	chr10_72860359_72860658_-	HBMT00000166889.C1	__na	__na	__na	__na	__na	__na	__na	__na	__na	__na	__na	__na	__na	__na	__na	__na	__na	__na	__na	__na	__na	__na	__na	1.00	1	__na
CATG00000000138	CATG00000000138.1	__na	sense_overlap_RNA	chr10	73018349	73019728	-	not_DHS	__na	__na	1	1	chr10_73019578_73019877_-	ENCT00000057382.C1	__na	__na	__na	__na	__na	__na	__na	__na	__na	__na	__na	__na	__na	__na	__na	__na	__na	__na	__na	__na	__na	__na	__na	2.00	2	__na
CATG00000000139	CATG00000000139.1	__na	sense_overlap_RNA	chr10	73031789	73032193	-	not_DHS	__na	__na	1	1	chr10_73032043_73032342_-	FTMT23700028189.C1	__na	__na	__na	__na	__na	__na	__na	__na	__na	__na	__na	__na	__na	__na	__na	__na	__na	__na	__na	__na	__na	__na	__na	2.00	2	__na
CATG00000000140	CATG00000000140.1	__na	sense_overlap_RNA	chr10	73054492	73056351	-	not_DHS	__na	__na	1	1	chr10_73056201_73056500_-	ENCT00000057384.C1	__na	__na	__na	__na	__na	__na	__na	__na	__na	__na	__na	__na	__na	__na	__na	__na	__na	__na	__na	__na	__na	__na	__na	2.00	2	__na
CATG00000000141	CATG00000000141.1	__na	sense_overlap_RNA	chr10	73060289	73062394	-	DHS_enhancer	__na	__na	1	1	chr10_73062244_73062543_-	ENCT00000057385.C1	__na	__na	__na	__na	__na	__na	__na	__na	__na	__na	__na	__na	__na	__na	__na	__na	__na	__na	__na	__na	__na	__na	__na	2.00	2	__na
CATG00000000142	CATG00000000142.1	__na	sense_overlap_RNA	chr10	73066640	73067531	-	not_DHS	__na	__na	1	1	chr10_73067381_73067680_-	ENCT00000057386.C1	__na	__na	__na	__na	__na	__na	__na	__na	__na	__na	__na	__na	__na	__na	__na	__na	__na	__na	__na	__na	__na	__na	__na	2.00	2	__na
CATG00000000143	CATG00000000143.1	__na	lncRNA_sense_intronic	chr10	73087090	73094342	-	DHS_promoter	__na	__na	2	2	chr10_73093892_73094191_-;chr10_73094192_73094491_-	ENCT00000057389.C1;ENCT00000057390.C1	__na	__na	__na	__na	__na	__na	__na	__na	__na	__na	__na	__na	__na	__na	__na	__na	__na	__na	__na	__na	__na	__na	__na	2.00	2	__na
CATG00000000144	CATG00000000144.1	__na	lncRNA_antisense	chr10	73112637	73118001	-	DHS_enhancer	__na	__na	2	3	chr10_73114310_73114609_-;chr10_73117851_73118150_-	ENCT00000057393.C1;ENCT00000057394.C1;ENCT00000057395.C1	__na	__na	__na	__na	__na	__na	__na	__na	__na	__na	__na	__na	__na	__na	__na	__na	__na	__na	__na	__na	__na	__na	__na	1.00	1	__na
CATG00000000145	CATG00000000145.1	__na	lncRNA_antisense	chr10	73119398	73121522	-	not_DHS	__na	__na	1	1	chr10_73121372_73121671_-	ENCT00000057397.C1	__na	__na	__na	__na	__na	__na	__na	__na	__na	__na	__na	__na	__na	__na	__na	__na	__na	__na	__na	__na	__na	__na	__na	1.00	1	__na
CATG00000000146	CATG00000000146.1	__na	lncRNA_divergent	chr10	73177615	73177954	-	not_DHS	__na	__na	1	1	chr10_73177804_73178103_-	FTMT23800004306.C1	__na	__na	__na	__na	__na	__na	__na	__na	__na	__na	__na	__na	__na	__na	__na	__na	__na	__na	__na	__na	__na	__na	__na	1.00	1	__na
CATG00000000147	CATG00000000147.1	__na	lncRNA_sense_intronic	chr10	73186279	73186485	-	not_DHS	__na	__na	1	1	chr10_73186335_73186634_-	ENCT00000057409.C1	__na	__na	__na	__na	__na	__na	__na	__na	__na	__na	__na	__na	__na	__na	__na	__na	__na	__na	__na	__na	__na	__na	__na	1.00	1	__na
CATG00000000148	CATG00000000148.1	__na	lncRNA_sense_intronic	chr10	73399830	73406544	-	not_DHS	__na	__na	2	2	chr10_73405786_73406085_-;chr10_73406394_73406693_-	ENCT00000057468.C1;FTMT23700032666.C1	__na	__na	__na	__na	__na	__na	__na	__na	__na	__na	__na	__na	__na	__na	__na	__na	__na	__na	__na	__na	__na	__na	__na	1.50	2	__na
CATG00000000149	CATG00000000149.1	__na	sense_overlap_RNA	chr10	73404305	73404598	-	not_DHS	__na	__na	1	1	chr10_73404448_73404747_-	ENCT00000057467.C1	__na	__na	__na	__na	__na	__na	__na	__na	__na	__na	__na	__na	__na	__na	__na	__na	__na	__na	__na	__na	__na	__na	__na	1.00	1	__na
CATG00000000150	CATG00000000150.1	__na	lncRNA_sense_intronic	chr10	73410934	73411868	-	not_DHS	__na	__na	1	1	chr10_73411718_73412017_-	ENCT00000057470.C1	__na	__na	__na	__na	__na	__na	__na	__na	__na	__na	__na	__na	__na	__na	__na	__na	__na	__na	__na	__na	__na	__na	__na	1.00	1	__na
CATG00000000151	CATG00000000151.1	__na	sense_overlap_RNA	chr10	73451653	73452780	-	not_DHS	__na	__na	1	1	chr10_73452630_73452929_-	ENCT00000057483.C1	__na	__na	__na	__na	__na	__na	__na	__na	__na	__na	__na	__na	__na	__na	__na	__na	__na	__na	__na	__na	__na	__na	__na	1.00	1	__na
CATG00000000152	CATG00000000152.1	__na	lncRNA_sense_intronic	chr10	73482250	73488551	-	not_DHS	__na	__na	2	2	chr10_73486657_73486956_-;chr10_73488401_73488700_-	ENCT00000057485.C1;FTMT23700035973.C1	__na	__na	__na	__na	__na	__na	__na	__na	__na	__na	__na	__na	__na	__na	__na	__na	__na	__na	__na	__na	__na	__na	__na	2.50	3	__na
CATG00000000154	CATG00000000154.1	__na	lncRNA_antisense	chr10	73769913	73771118	-	DHS_enhancer	__na	__na	1	2	chr10_73770968_73771267_-	FTMT23700007453.C1;FTMT23800004313.C1	__na	__na	__na	__na	__na	__na	__na	__na	__na	__na	__na	__na	__na	__na	__na	__na	__na	__na	__na	__na	__na	__na	__na	1.50	2	__na
CATG00000000155	CATG00000000155.1	__na	lncRNA_divergent	chr10	73778397	73781953	-	DHS_promoter	__na	__na	2	4	chr10_73778923_73779222_-;chr10_73781803_73782102_-	FTMT23700035546.C1;FTMT23800004318.C1;FTMT23800004320.C1;MICT00000044120.C1	__na	__na	__na	__na	__na	__na	__na	__na	__na	__na	__na	__na	__na	__na	__na	__na	__na	__na	__na	__na	__na	__na	__na	1.75	3	__na
CATG00000000156	CATG00000000156.1	__na	sense_overlap_RNA	chr10	73779697	73780828	-	DHS_dyadic	__na	__na	1	1	chr10_73780678_73780977_-	FTMT23800004319.C1	__na	__na	__na	__na	__na	__na	__na	__na	__na	__na	__na	__na	__na	__na	__na	__na	__na	__na	__na	__na	__na	__na	__na	1.00	1	__na
CATG00000000157	CATG00000000157.1	__na	sense_overlap_RNA	chr10	73829701	73829970	-	not_DHS	__na	__na	1	2	chr10_73829820_73830119_-	FTMT23700000778.C1;FTMT23700010591.C1	__na	__na	__na	__na	__na	__na	__na	__na	__na	__na	__na	__na	__na	__na	__na	__na	__na	__na	__na	__na	__na	__na	__na	2.00	2	__na
CATG00000000158	CATG00000000158.1	__na	sense_overlap_RNA	chr10	73866086	73867909	-	DHS_enhancer	__na	__na	1	1	chr10_73867759_73868058_-	ENCT00000057570.C1	__na	__na	__na	__na	__na	__na	__na	__na	__na	__na	__na	__na	__na	__na	__na	__na	__na	__na	__na	__na	__na	__na	__na	2.00	2	__na
CATG00000000159	CATG00000000159.1	__na	lncRNA_intergenic	chr10	73886096	73889177	-	DHS_enhancer	__na	__na	3	3	chr10_73887199_73887498_-;chr10_73888887_73889107_-;chr10_73889108_73889326_-	ENCT00000057571.C1;FTMT23800004323.C1;FTMT23800004325.C1	__na	__na	__na	__na	__na	__na	__na	__na	__na	__na	__na	__na	__na	__na	__na	__na	__na	__na	__na	__na	__na	__na	__na	1.00	1	__na
CATG00000000160	CATG00000000160.1	__na	lncRNA_intergenic	chr10	73905306	73905654	-	DHS_enhancer	__na	__na	1	1	chr10_73905504_73905803_-	FTMT23800004327.C1	__na	__na	__na	__na	__na	__na	__na	__na	__na	__na	__na	__na	__na	__na	__na	__na	__na	__na	__na	__na	__na	__na	__na	1.00	1	__na
CATG00000000161	CATG00000000161.1	__na	lncRNA_intergenic	chr10	73965872	73966176	-	DHS_enhancer	__na	__na	1	1	chr10_73966026_73966325_-	FTMT23800004330.C1	__na	__na	__na	__na	__na	__na	__na	__na	__na	__na	__na	__na	__na	__na	__na	__na	__na	__na	__na	__na	__na	__na	__na	1.00	1	__na
CATG00000000162	CATG00000000162.1	__na	lncRNA_sense_intronic	chr10	74147668	74148261	-	DHS_enhancer	__na	__na	1	1	chr10_74148111_74148410_-	ENCT00000057591.C1	__na	__na	__na	__na	__na	__na	__na	__na	__na	__na	__na	__na	__na	__na	__na	__na	__na	__na	__na	__na	__na	__na	__na	1.00	1	__na
CATG00000000163	CATG00000000163.1	__na	lncRNA_divergent	chr10	74823954	74825868	-	DHS_promoter	__na	__na	2	2	chr10_74825164_74825463_-;chr10_74825718_74826017_-	FTMT23800004334.C1;FTMT23800004335.C1	__na	__na	__na	__na	__na	__na	__na	__na	__na	__na	__na	__na	__na	__na	__na	__na	__na	__na	__na	__na	__na	__na	__na	1.00	1	__na
CATG00000000164	CATG00000000164.1	__na	lncRNA_antisense	chr10	74843409	74872286	-	DHS_enhancer	__na	__na	1	2	chr10_74872136_74872435_-	MICT00000044221.C1;MICT00000044222.C1	__na	__na	__na	__na	__na	__na	__na	__na	__na	__na	__na	__na	__na	__na	__na	__na	__na	__na	__na	__na	__na	__na	__na	2.00	2	__na
CATG00000000165	CATG00000000165.1	__na	lncRNA_antisense	chr10	75026101	75028692	-	not_DHS	__na	__na	1	1	chr10_75028542_75028841_-	MICT00000044227.C1	__na	__na	__na	__na	__na	__na	__na	__na	__na	__na	__na	__na	__na	__na	__na	__na	__na	__na	__na	__na	__na	__na	__na	1.00	1	__na
CATG00000000166	CATG00000000166.1	__na	lncRNA_intergenic	chr1	47239447	47239762	+	DHS_enhancer	__na	__na	1	1	chr1_47239297_47239596_+	FTMT20400001842.C1	__na	__na	__na	__na	__na	__na	__na	__na	__na	__na	__na	__na	__na	__na	__na	__na	__na	__na	__na	__na	__na	__na	__na	1.00	1	__na
CATG00000000167	CATG00000000167.1	__na	lncRNA_intergenic	chr10	75191197	75202843	-	DHS_enhancer	__na	__na	3	5	chr10_75192121_75192420_-;chr10_75201824_75202123_-;chr10_75202693_75202992_-	ENCT00000057612.C1;FTMT23800004337.C1;MICT00000044261.C1;MICT00000044262.C1;MICT00000044264.C1	__na	__na	__na	__na	__na	__na	__na	__na	__na	__na	__na	__na	__na	__na	__na	__na	__na	__na	__na	__na	__na	__na	__na	1.80	2	__na
CATG00000000168	CATG00000000168.1	__na	sense_overlap_RNA	chr10	75358049	75358723	-	DHS_enhancer	__na	__na	1	1	chr10_75358573_75358872_-	HBMT00000168081.C1	__na	__na	__na	__na	__na	__na	__na	__na	__na	__na	__na	__na	__na	__na	__na	__na	__na	__na	__na	__na	__na	__na	__na	1.00	1	__na
CATG00000000172	CATG00000000172.1	__na	lncRNA_intergenic	chr1	47243298	47243712	+	not_DHS	__na	__na	1	1	chr1_47243148_47243447_+	FTMT20400001843.C1	__na	__na	__na	__na	__na	__na	__na	__na	__na	__na	__na	__na	__na	__na	__na	__na	__na	__na	__na	__na	__na	__na	__na	1.00	1	__na
CATG00000000173	CATG00000000173.1	__na	coding_mRNA	chr10	75572183	75592630	-	DHS_promoter	__na	__na	1	2	chr10_75592480_75592779_-	FTMT23700018392.C1;MICT00000044405.C1	__na	__na	__na	__na	__na	__na	__na	__na	__na	__na	__na	__na	__na	__na	__na	__na	__na	__na	__na	__na	__na	__na	__na	2.50	3	__na
CATG00000000175	CATG00000000175.1	__na	lncRNA_divergent	chr10	75998527	76033601	-	DHS_enhancer	__na	__na	1	3	chr10_76033451_76033750_-	ENCT00000057645.C1;ENCT00000057651.C1;MICT00000044437.C1	__na	__na	__na	__na	__na	__na	__na	__na	__na	__na	__na	__na	__na	__na	__na	__na	__na	__na	__na	__na	__na	__na	__na	3.33	4	__na
CATG00000000176	CATG00000000176.1	__na	lncRNA_intergenic	chr10	76553174	76711308	-	not_DHS	__na	__na	1	4	chr10_76711158_76711457_-	MICT00000044450.C1;MICT00000044451.C1;MICT00000044452.C1;MICT00000044459.C1	__na	__na	__na	__na	__na	__na	__na	__na	__na	__na	__na	__na	__na	__na	__na	__na	__na	__na	__na	__na	__na	__na	__na	4.75	7	__na
CATG00000000178	CATG00000000178.1	__na	lncRNA_intergenic	chr10	76691883	76896859	-	not_DHS	__na	__na	1	1	chr10_76896709_76897008_-	FTMT23700029792.C1	__na	__na	__na	__na	__na	__na	__na	__na	__na	__na	__na	__na	__na	__na	__na	__na	__na	__na	__na	__na	__na	__na	__na	2.00	2	__na
CATG00000000179	CATG00000000179.1	__na	lncRNA_sense_intronic	chr10	76749471	76758154	-	not_DHS	__na	__na	1	1	chr10_76758004_76758303_-	HBMT00000168108.C1	__na	__na	__na	__na	__na	__na	__na	__na	__na	__na	__na	__na	__na	__na	__na	__na	__na	__na	__na	__na	__na	__na	__na	2.00	2	__na
CATG00000000180	CATG00000000180.1	__na	sense_overlap_RNA	chr10	76880068	76882382	-	DHS_enhancer	__na	__na	2	2	chr10_76881747_76882046_-;chr10_76882232_76882531_-	ENCT00000057664.C1;ENCT00000057665.C1	__na	__na	__na	__na	__na	__na	__na	__na	__na	__na	__na	__na	__na	__na	__na	__na	__na	__na	__na	__na	__na	__na	__na	1.00	1	__na
CATG00000000181	CATG00000000181.1	__na	sense_overlap_RNA	chr10	77017627	77017943	-	not_DHS	__na	__na	1	1	chr10_77017793_77018092_-	ENCT00000057671.C1	__na	__na	__na	__na	__na	__na	__na	__na	__na	__na	__na	__na	__na	__na	__na	__na	__na	__na	__na	__na	__na	__na	__na	2.00	2	__na
CATG00000000182	CATG00000000182.1	__na	sense_overlap_RNA	chr10	77047794	77050069	-	DHS_enhancer	__na	__na	1	1	chr10_77049919_77050218_-	FTMT23700022996.C1	__na	__na	__na	__na	__na	__na	__na	__na	__na	__na	__na	__na	__na	__na	__na	__na	__na	__na	__na	__na	__na	__na	__na	2.00	2	__na
CATG00000000183	CATG00000000183.1	__na	lncRNA_sense_intronic	chr10	77519706	77520523	-	DHS_enhancer	__na	__na	1	1	chr10_77520373_77520672_-	ENCT00000057676.C1	__na	__na	__na	__na	__na	__na	__na	__na	__na	__na	__na	__na	__na	__na	__na	__na	__na	__na	__na	__na	__na	__na	__na	2.00	2	__na
CATG00000000184	CATG00000000184.1	__na	sense_overlap_RNA	chr10	77529226	77529696	-	not_DHS	__na	__na	1	1	chr10_77529546_77529845_-	FTMT23700035846.C1	__na	__na	__na	__na	__na	__na	__na	__na	__na	__na	__na	__na	__na	__na	__na	__na	__na	__na	__na	__na	__na	__na	__na	2.00	2	__na
CATG00000000185	CATG00000000185.1	__na	lncRNA_sense_intronic	chr10	77533471	77538303	-	not_DHS	__na	__na	2	3	chr10_77536132_77536431_-;chr10_77538153_77538452_-	ENCT00000057677.C1;FTMT23700026020.C1;FTMT23700031978.C1	__na	__na	__na	__na	__na	__na	__na	__na	__na	__na	__na	__na	__na	__na	__na	__na	__na	__na	__na	__na	__na	__na	__na	2.00	2	__na
CATG00000000186	CATG00000000186.1	__na	sense_overlap_RNA	chr10	77547878	77548913	-	not_DHS	__na	__na	1	1	chr10_77548763_77549062_-	ENCT00000057678.C1	__na	__na	__na	__na	__na	__na	__na	__na	__na	__na	__na	__na	__na	__na	__na	__na	__na	__na	__na	__na	__na	__na	__na	1.00	1	__na
CATG00000000187	CATG00000000187.1	__na	sense_overlap_RNA	chr10	77554349	77555633	-	DHS_enhancer	__na	__na	1	1	chr10_77555483_77555782_-	ENCT00000057679.C1	__na	__na	__na	__na	__na	__na	__na	__na	__na	__na	__na	__na	__na	__na	__na	__na	__na	__na	__na	__na	__na	__na	__na	1.00	1	__na
CATG00000000188	CATG00000000188.1	__na	sense_overlap_RNA	chr10	77561126	77561972	-	DHS_enhancer	__na	__na	1	1	chr10_77561822_77562121_-	ENCT00000057680.C1	__na	__na	__na	__na	__na	__na	__na	__na	__na	__na	__na	__na	__na	__na	__na	__na	__na	__na	__na	__na	__na	__na	__na	1.00	1	__na
CATG00000000189	CATG00000000189.1	__na	sense_overlap_RNA	chr10	77593456	77597135	-	not_DHS	__na	__na	2	2	chr10_77594934_77595233_-;chr10_77596985_77597284_-	ENCT00000057682.C1;ENCT00000057683.C1	__na	__na	__na	__na	__na	__na	__na	__na	__na	__na	__na	__na	__na	__na	__na	__na	__na	__na	__na	__na	__na	__na	__na	1.00	1	__na
CATG00000000191	CATG00000000191.1	__na	sense_overlap_RNA	chr10	77599975	77603166	-	DHS_enhancer	__na	__na	1	1	chr10_77603016_77603315_-	ENCT00000057684.C1	__na	__na	__na	__na	__na	__na	__na	__na	__na	__na	__na	__na	__na	__na	__na	__na	__na	__na	__na	__na	__na	__na	__na	2.00	2	__na
CATG00000000192	CATG00000000192.1	__na	sense_overlap_RNA	chr10	77606898	77609783	-	DHS_enhancer	__na	__na	2	2	chr10_77607541_77607840_-;chr10_77609633_77609932_-	ENCT00000057686.C1;ENCT00000057687.C1	__na	__na	__na	__na	__na	__na	__na	__na	__na	__na	__na	__na	__na	__na	__na	__na	__na	__na	__na	__na	__na	__na	__na	1.00	1	__na
CATG00000000194	CATG00000000194.1	__na	sense_overlap_RNA	chr10	77613449	77614265	-	DHS_enhancer	__na	__na	1	1	chr10_77614115_77614414_-	ENCT00000057688.C1	__na	__na	__na	__na	__na	__na	__na	__na	__na	__na	__na	__na	__na	__na	__na	__na	__na	__na	__na	__na	__na	__na	__na	2.00	2	__na
CATG00000000195	CATG00000000195.1	__na	lncRNA_sense_intronic	chr10	77615576	77622093	-	DHS_enhancer	__na	__na	4	4	chr10_77616654_77616953_-;chr10_77618522_77618821_-;chr10_77619253_77619552_-;chr10_77621943_77622242_-	ENCT00000057689.C1;ENCT00000057690.C1;ENCT00000057691.C1;ENCT00000057692.C1	__na	__na	__na	__na	__na	__na	__na	__na	__na	__na	__na	__na	__na	__na	__na	__na	__na	__na	__na	__na	__na	__na	__na	1.00	1	__na
CATG00000000196	CATG00000000196.1	__na	sense_overlap_RNA	chr10	77627096	77628648	-	not_DHS	__na	__na	1	1	chr10_77628498_77628797_-	ENCT00000057693.C1	__na	__na	__na	__na	__na	__na	__na	__na	__na	__na	__na	__na	__na	__na	__na	__na	__na	__na	__na	__na	__na	__na	__na	1.00	1	__na
CATG00000000199	CATG00000000199.1	__na	lncRNA_intergenic	chr10	77654057	77662690	-	DHS_dyadic	__na	__na	2	4	chr10_77660239_77660538_-;chr10_77662540_77662839_-	ENCT00000057698.C1;ENCT00000057699.C1;FTMT23800004367.C1;FTMT23800004368.C1	__na	__na	__na	__na	__na	__na	__na	__na	__na	__na	__na	__na	__na	__na	__na	__na	__na	__na	__na	__na	__na	__na	__na	1.25	2	__na
CATG00000000200	CATG00000000200.1	__na	lncRNA_intergenic	chr10	77669934	77674593	-	not_DHS	__na	__na	2	2	chr10_77671836_77672135_-;chr10_77674443_77674742_-	ENCT00000057702.C1;FTMT23800004375.C1	__na	__na	__na	__na	__na	__na	__na	__na	__na	__na	__na	__na	__na	__na	__na	__na	__na	__na	__na	__na	__na	__na	__na	1.00	1	__na
CATG00000000201	CATG00000000201.1	__na	lncRNA_intergenic	chr10	77698319	77699818	-	not_DHS	__na	__na	1	1	chr10_77699668_77699967_-	ENCT00000057708.C1	__na	__na	__na	__na	__na	__na	__na	__na	__na	__na	__na	__na	__na	__na	__na	__na	__na	__na	__na	__na	__na	__na	__na	1.00	1	__na
CATG00000000203	CATG00000000203.1	__na	lncRNA_intergenic	chr10	77737443	77738905	-	not_DHS	__na	__na	1	1	chr10_77738755_77739054_-	FTMT23800004396.C1	__na	__na	__na	__na	__na	__na	__na	__na	__na	__na	__na	__na	__na	__na	__na	__na	__na	__na	__na	__na	__na	__na	__na	1.00	1	__na
CATG00000000204	CATG00000000204.1	__na	lncRNA_intergenic	chr10	77745725	77746327	-	DHS_enhancer	__na	__na	1	1	chr10_77746177_77746476_-	FTMT23800004398.C1	__na	__na	__na	__na	__na	__na	__na	__na	__na	__na	__na	__na	__na	__na	__na	__na	__na	__na	__na	__na	__na	__na	__na	1.00	1	__na
CATG00000000205	CATG00000000205.1	__na	lncRNA_sense_intronic	chr10	77822768	77823302	-	not_DHS	__na	__na	1	1	chr10_77823152_77823451_-	ENCT00000057724.C1	__na	__na	__na	__na	__na	__na	__na	__na	__na	__na	__na	__na	__na	__na	__na	__na	__na	__na	__na	__na	__na	__na	__na	1.00	1	__na
CATG00000000206	CATG00000000206.1	__na	sense_overlap_RNA	chr10	77831460	77832269	-	not_DHS	__na	__na	1	1	chr10_77832119_77832418_-	ENCT00000057727.C1	__na	__na	__na	__na	__na	__na	__na	__na	__na	__na	__na	__na	__na	__na	__na	__na	__na	__na	__na	__na	__na	__na	__na	1.00	1	__na
CATG00000000207	CATG00000000207.1	__na	sense_overlap_RNA	chr10	77849693	77852108	-	not_DHS	__na	__na	2	3	chr10_77850483_77850782_-;chr10_77851958_77852257_-	ENCT00000057736.C1;ENCT00000057737.C1;ENCT00000057738.C1	__na	__na	__na	__na	__na	__na	__na	__na	__na	__na	__na	__na	__na	__na	__na	__na	__na	__na	__na	__na	__na	__na	__na	1.00	1	__na
CATG00000000211	CATG00000000211.1	__na	lncRNA_antisense	chr10	78035505	78040695	-	not_DHS	__na	__na	1	1	chr10_78040545_78040844_-	ENCT00000057776.C1	__na	__na	__na	__na	__na	__na	__na	__na	__na	__na	__na	__na	__na	__na	__na	__na	__na	__na	__na	__na	__na	__na	__na	2.00	2	__na
CATG00000000212	CATG00000000212.1	__na	lncRNA_divergent	chr10	78049253	78055117	-	not_DHS	__na	__na	1	1	chr10_78054967_78055266_-	MICT00000044594.C1	__na	__na	__na	__na	__na	__na	__na	__na	__na	__na	__na	__na	__na	__na	__na	__na	__na	__na	__na	__na	__na	__na	__na	3.00	3	__na
CATG00000000214	CATG00000000214.1	__na	lncRNA_intergenic	chr10	78151004	78176805	-	DHS_enhancer	__na	__na	1	3	chr10_78176655_78176954_-	HBMT00000168318.C1;MICT00000044604.C1;MICT00000044605.C1	__na	__na	__na	__na	__na	__na	__na	__na	__na	__na	__na	__na	__na	__na	__na	__na	__na	__na	__na	__na	__na	__na	__na	2.00	2	__na
CATG00000000215	CATG00000000215.1	__na	sense_overlap_RNA	chr10	78164537	78168329	-	not_DHS	__na	__na	1	2	chr10_78168179_78168478_-	FTMT23800004414.C1;HBMT00000168319.C1	__na	__na	__na	__na	__na	__na	__na	__na	__na	__na	__na	__na	__na	__na	__na	__na	__na	__na	__na	__na	__na	__na	__na	1.00	1	__na
CATG00000000217	CATG00000000217.1	__na	short_ncRNA	chr1	47314479	47314665	+	DHS_promoter	__na	__na	1	1	chr1_47314329_47314628_+	FTMT20400001844.C1	__na	__na	__na	__na	__na	__na	__na	__na	__na	__na	__na	__na	__na	__na	__na	__na	__na	__na	__na	__na	__na	__na	__na	1.00	1	__na
CATG00000000218	CATG00000000218.1	__na	lncRNA_intergenic	chr10	78431818	78510775	-	DHS_enhancer	__na	__na	7	16	chr10_78436168_78436467_-;chr10_78458058_78458247_-;chr10_78458248_78458436_-;chr10_78458939_78459104_-;chr10_78459105_78459268_-;chr10_78510549_78510737_-;chr10_78510738_78510924_-	ENCT00000057777.C1;ENCT00000057779.C1;ENCT00000057780.C1;ENCT00000057784.C1;ENCT00000057785.C1;ENCT00000057786.C1;MICT00000044665.C1;MICT00000044668.C1;MICT00000044670.C1;MICT00000044671.C1;MICT00000044672.C1;MICT00000044673.C1;MICT00000044678.C1;MICT00000044679.C1;MICT00000044680.C1;MICT00000044684.C1	__na	__na	__na	__na	__na	__na	__na	__na	__na	__na	__na	__na	__na	__na	__na	__na	__na	__na	__na	__na	__na	__na	__na	2.81	5	__na
CATG00000000219	CATG00000000219.1	__na	lncRNA_intergenic	chr10	78632622	78744561	-	DHS_enhancer	__na	__na	2	3	chr10_78744052_78744351_-;chr10_78744411_78744710_-	MICT00000044703.C1;MICT00000044707.C1;MICT00000044716.C1	__na	__na	__na	__na	__na	__na	__na	__na	__na	__na	__na	__na	__na	__na	__na	__na	__na	__na	__na	__na	__na	__na	__na	3.33	4	__na
CATG00000000220	CATG00000000220.1	__na	sense_overlap_RNA	chr10	78656331	78656951	-	DHS_enhancer	__na	__na	1	1	chr10_78656801_78657100_-	ENCT00000057792.C1	__na	__na	__na	__na	__na	__na	__na	__na	__na	__na	__na	__na	__na	__na	__na	__na	__na	__na	__na	__na	__na	__na	__na	1.00	1	__na
CATG00000000221	CATG00000000221.1	__na	lncRNA_intergenic	chr10	78857220	78857580	-	not_DHS	__na	__na	1	1	chr10_78857430_78857729_-	HBMT00000168323.C1	__na	__na	__na	__na	__na	__na	__na	__na	__na	__na	__na	__na	__na	__na	__na	__na	__na	__na	__na	__na	__na	__na	__na	1.00	1	__na
CATG00000000222	CATG00000000222.1	__na	sense_overlap_RNA	chr10	79005766	79009141	-	not_DHS	__na	__na	1	1	chr10_79008991_79009290_-	ENCT00000057815.C1	__na	__na	__na	__na	__na	__na	__na	__na	__na	__na	__na	__na	__na	__na	__na	__na	__na	__na	__na	__na	__na	__na	__na	1.00	1	__na
CATG00000000225	CATG00000000225.1	__na	short_ncRNA	chr10	79208254	79208396	-	DHS_enhancer	__na	__na	1	1	chr10_79208246_79208545_-	FTMT23800004427.C1	__na	__na	__na	__na	__na	__na	__na	__na	__na	__na	__na	__na	__na	__na	__na	__na	__na	__na	__na	__na	__na	__na	__na	1.00	1	__na
CATG00000000226	CATG00000000226.1	__na	coding_mRNA	chr10	79296915	79300892	-	DHS_enhancer	__na	__na	1	1	chr10_79300742_79301041_-	MICT00000044780.C1	__na	__na	__na	__na	__na	__na	__na	__na	__na	__na	__na	__na	__na	__na	__na	__na	__na	__na	__na	__na	__na	__na	__na	2.00	2	__na
CATG00000000227	CATG00000000227.1	__na	uncertain_coding	chr10	79305478	79321230	-	DHS_enhancer	__na	__na	4	5	chr10_79318865_79319164_-;chr10_79320279_79320578_-;chr10_79320983_79321181_-;chr10_79321182_79321379_-	ENCT00000057833.C1;ENCT00000057834.C1;ENCT00000057835.C1;FTMT23700013861.C1;MICT00000044782.C1	__na	__na	__na	__na	__na	__na	__na	__na	__na	__na	__na	__na	__na	__na	__na	__na	__na	__na	__na	__na	__na	__na	__na	2.80	5	__na
CATG00000000228	CATG00000000228.1	__na	coding_mRNA	chr10	79306299	79312978	-	DHS_enhancer	__na	__na	1	1	chr10_79312828_79313127_-	MICT00000044781.C1	__na	__na	__na	__na	__na	__na	__na	__na	__na	__na	__na	__na	__na	__na	__na	__na	__na	__na	__na	__na	__na	__na	__na	2.00	2	__na
CATG00000000229	CATG00000000229.1	__na	sense_overlap_RNA	chr10	79314865	79318471	-	DHS_enhancer	__na	__na	4	5	chr10_79315353_79315652_-;chr10_79316056_79316355_-;chr10_79317446_79317745_-;chr10_79318321_79318620_-	FTMT23800004429.C1;FTMT23800004430.C1;FTMT23800004431.C1;FTMT23800004432.C1;FTMT23800004433.C1	__na	__na	__na	__na	__na	__na	__na	__na	__na	__na	__na	__na	__na	__na	__na	__na	__na	__na	__na	__na	__na	__na	__na	1.00	1	__na
CATG00000000231	CATG00000000231.1	__na	lncRNA_intergenic	chr10	79322319	79323367	-	DHS_enhancer	__na	__na	1	1	chr10_79323217_79323516_-	FTMT23800004434.C1	__na	__na	__na	__na	__na	__na	__na	__na	__na	__na	__na	__na	__na	__na	__na	__na	__na	__na	__na	__na	__na	__na	__na	1.00	1	__na
CATG00000000232	CATG00000000232.1	__na	lncRNA_intergenic	chr10	79330627	79331866	-	DHS_enhancer	__na	__na	1	1	chr10_79331716_79332015_-	ENCT00000057836.C1	__na	__na	__na	__na	__na	__na	__na	__na	__na	__na	__na	__na	__na	__na	__na	__na	__na	__na	__na	__na	__na	__na	__na	1.00	1	__na
CATG00000000233	CATG00000000233.1	__na	lncRNA_divergent	chr10	79341674	79347353	-	DHS_dyadic	__na	__na	2	3	chr10_79346472_79346771_-;chr10_79347203_79347502_-	ENCT00000057838.C1;FTMT23800004441.C1;FTMT23800004442.C1	__na	__na	__na	__na	__na	__na	__na	__na	__na	__na	__na	__na	__na	__na	__na	__na	__na	__na	__na	__na	__na	__na	__na	1.67	3	__na
CATG00000000234	CATG00000000234.1	__na	lncRNA_divergent	chr10	79345212	79345448	-	DHS_enhancer	__na	__na	1	1	chr10_79345298_79345597_-	FTMT23800004440.C1	__na	__na	__na	__na	__na	__na	__na	__na	__na	__na	__na	__na	__na	__na	__na	__na	__na	__na	__na	__na	__na	__na	__na	1.00	1	__na
CATG00000000235	CATG00000000235.1	__na	sense_overlap_RNA	chr1	47365289	47366838	+	not_DHS	__na	__na	1	1	chr1_47365139_47365438_+	ENCT00000005581.C1	__na	__na	__na	__na	__na	__na	__na	__na	__na	__na	__na	__na	__na	__na	__na	__na	__na	__na	__na	__na	__na	__na	__na	1.00	1	__na
CATG00000000236	CATG00000000236.1	__na	coding_mRNA	chr10	79349664	79355704	-	DHS_enhancer	__na	__na	1	1	chr10_79355554_79355853_-	ENCT00000057839.C1	__na	__na	__na	__na	__na	__na	__na	__na	__na	__na	__na	__na	__na	__na	__na	__na	__na	__na	__na	__na	__na	__na	__na	2.00	2	__na
CATG00000000238	CATG00000000238.1	__na	lncRNA_sense_intronic	chr10	79436360	79436876	-	DHS_enhancer	__na	__na	1	1	chr10_79436726_79437025_-	ENCT00000057853.C1	__na	__na	__na	__na	__na	__na	__na	__na	__na	__na	__na	__na	__na	__na	__na	__na	__na	__na	__na	__na	__na	__na	__na	2.00	2	__na
CATG00000000239	CATG00000000239.1	__na	lncRNA_intergenic	chr10	79551293	79551860	-	not_DHS	__na	__na	1	1	chr10_79551710_79552009_-	FTMT23800004452.C1	__na	__na	__na	__na	__na	__na	__na	__na	__na	__na	__na	__na	__na	__na	__na	__na	__na	__na	__na	__na	__na	__na	__na	1.00	1	__na
CATG00000000240	CATG00000000240.1	__na	lncRNA_intergenic	chr10	79595428	79615184	-	not_DHS	__na	__na	1	5	chr10_79615034_79615333_-	ENCT00000057864.C1;HBMT00000168701.C1;HBMT00000168703.C1;HBMT00000168711.C1;HBMT00000168713.C1	__na	__na	__na	__na	__na	__na	__na	__na	__na	__na	__na	__na	__na	__na	__na	__na	__na	__na	__na	__na	__na	__na	__na	3.80	5	__na
CATG00000000241	CATG00000000241.1	__na	lncRNA_divergent	chr10	79904678	79904951	-	DHS_promoter	__na	__na	1	1	chr10_79904801_79905100_-	HBMT00000168779.C1	__na	__na	__na	__na	__na	__na	__na	__na	__na	__na	__na	__na	__na	__na	__na	__na	__na	__na	__na	__na	__na	__na	__na	1.00	1	__na
CATG00000000243	CATG00000000243.1	__na	short_ncRNA	chr10	80207267	80207300	-	DHS_dyadic	__na	__na	1	1	chr10_80207150_80207449_-	HBMT00000168955.C1	__na	__na	__na	__na	__na	__na	__na	__na	__na	__na	__na	__na	__na	__na	__na	__na	__na	__na	__na	__na	__na	__na	__na	1.00	1	__na
CATG00000000244	CATG00000000244.1	__na	lncRNA_intergenic	chr10	80262167	80264917	-	DHS_enhancer	__na	__na	1	3	chr10_80264767_80265066_-	FTMT23800004505.C1;MICT00000045019.C1;MICT00000045020.C1	__na	__na	__na	__na	__na	__na	__na	__na	__na	__na	__na	__na	__na	__na	__na	__na	__na	__na	__na	__na	__na	__na	__na	1.67	2	__na
CATG00000000245	CATG00000000245.1	__na	lncRNA_intergenic	chr10	80317465	80320928	-	not_DHS	__na	__na	1	2	chr10_80320778_80321077_-	FTMT23800004511.C1;HBMT00000168987.C1	__na	__na	__na	__na	__na	__na	__na	__na	__na	__na	__na	__na	__na	__na	__na	__na	__na	__na	__na	__na	__na	__na	__na	1.00	1	__na
CATG00000000246	CATG00000000246.1	__na	lncRNA_intergenic	chr10	80373330	80374074	-	not_DHS	__na	__na	1	1	chr10_80373924_80374223_-	HBMT00000169015.C1	__na	__na	__na	__na	__na	__na	__na	__na	__na	__na	__na	__na	__na	__na	__na	__na	__na	__na	__na	__na	__na	__na	__na	1.00	1	__na
CATG00000000247	CATG00000000247.1	__na	lncRNA_divergent	chr10	80387097	80408417	-	DHS_promoter	__na	__na	1	2	chr10_80408267_80408566_-	ENCT00000057968.C1;MICT00000045045.C1	__na	__na	__na	__na	__na	__na	__na	__na	__na	__na	__na	__na	__na	__na	__na	__na	__na	__na	__na	__na	__na	__na	__na	1.50	2	__na
CATG00000000248	CATG00000000248.1	__na	coding_mRNA	chr10	80420188	80427407	-	not_DHS	__na	__na	1	1	chr10_80427257_80427556_-	MICT00000045051.C1	__na	__na	__na	__na	__na	__na	__na	__na	__na	__na	__na	__na	__na	__na	__na	__na	__na	__na	__na	__na	__na	__na	__na	2.00	2	__na
CATG00000000249	CATG00000000249.1	__na	lncRNA_divergent	chr10	80449278	80455064	-	DHS_promoter	__na	__na	4	4	chr10_80451061_80451360_-;chr10_80453791_80454023_-;chr10_80454024_80454254_-;chr10_80454914_80455213_-	ENCT00000057969.C1;ENCT00000057970.C1;FTMT23800004525.C1;HBMT00000169018.C1	__na	__na	__na	__na	__na	__na	__na	__na	__na	__na	__na	__na	__na	__na	__na	__na	__na	__na	__na	__na	__na	__na	__na	1.00	1	__na
CATG00000000252	CATG00000000252.1	__na	lncRNA_antisense	chr10	80517668	80522618	-	not_DHS	__na	__na	2	2	chr10_80522396_80522582_-;chr10_80522583_80522767_-	FTMT23800004526.C1;HBMT00000169019.C1	__na	__na	__na	__na	__na	__na	__na	__na	__na	__na	__na	__na	__na	__na	__na	__na	__na	__na	__na	__na	__na	__na	__na	1.00	1	__na
CATG00000000254	CATG00000000254.1	__na	coding_mRNA	chr1	47533722	47543943	+	DHS_promoter	__na	__na	1	1	chr1_47533572_47533871_+	MICT00000010585.C1	__na	__na	__na	__na	__na	__na	__na	__na	__na	__na	__na	__na	__na	__na	__na	__na	__na	__na	__na	__na	__na	__na	__na	2.00	2	__na
CATG00000000255	CATG00000000255.1	__na	lncRNA_intergenic	chr1	47548942	47551146	+	DHS_enhancer	__na	__na	1	1	chr1_47548792_47549091_+	MICT00000010587.C1	__na	__na	__na	__na	__na	__na	__na	__na	__na	__na	__na	__na	__na	__na	__na	__na	__na	__na	__na	__na	__na	__na	__na	1.00	1	__na
CATG00000000256	CATG00000000256.1	__na	coding_mRNA	chr1	47559087	47586747	+	DHS_promoter	__na	__na	1	4	chr1_47558937_47559236_+	FTMT20400001853.C1;MICT00000010591.C1;MICT00000010599.C1;MICT00000010600.C1	__na	__na	__na	__na	__na	__na	__na	__na	__na	__na	__na	__na	__na	__na	__na	__na	__na	__na	__na	__na	__na	__na	__na	2.25	3	__na
CATG00000000257	CATG00000000257.1	__na	lncRNA_intergenic	chr10	80543580	80860858	-	DHS_enhancer	__na	__na	1	2	chr10_80860708_80861007_-	FTMT23700045125.C1;FTMT23700047740.C1	__na	__na	__na	__na	__na	__na	__na	__na	__na	__na	__na	__na	__na	__na	__na	__na	__na	__na	__na	__na	__na	__na	__na	2.50	3	__na
CATG00000000258	CATG00000000258.1	__na	lncRNA_sense_intronic	chr10	80629167	80660833	-	DHS_enhancer	__na	__na	2	2	chr10_80649748_80650047_-;chr10_80660683_80660982_-	MICT00000045093.C1;MICT00000045094.C1	__na	__na	__na	__na	__na	__na	__na	__na	__na	__na	__na	__na	__na	__na	__na	__na	__na	__na	__na	__na	__na	__na	__na	2.00	2	__na
CATG00000000260	CATG00000000260.1	__na	lncRNA_intergenic	chr10	80969988	80971189	-	not_DHS	__na	__na	1	1	chr10_80971039_80971338_-	FTMT23700023014.C1	__na	__na	__na	__na	__na	__na	__na	__na	__na	__na	__na	__na	__na	__na	__na	__na	__na	__na	__na	__na	__na	__na	__na	2.00	2	__na
CATG00000000262	CATG00000000262.1	__na	lncRNA_intergenic	chr10	81035627	81058971	-	not_DHS	__na	__na	1	3	chr10_81058821_81059120_-	MICT00000045113.C1;MICT00000045116.C1;MICT00000045117.C1	__na	__na	__na	__na	__na	__na	__na	__na	__na	__na	__na	__na	__na	__na	__na	__na	__na	__na	__na	__na	__na	__na	__na	2.00	2	__na
CATG00000000263	CATG00000000263.1	__na	lncRNA_divergent	chr10	81870212	81875051	-	DHS_promoter	__na	__na	1	3	chr10_81874901_81875200_-	ENCT00000057975.C1;ENCT00000057976.C1;FTMT23700040370.C1	__na	__na	__na	__na	__na	__na	__na	__na	__na	__na	__na	__na	__na	__na	__na	__na	__na	__na	__na	__na	__na	__na	__na	1.67	2	__na
CATG00000000264	CATG00000000264.1	__na	lncRNA_intergenic	chr10	83032184	83062866	-	not_DHS	__na	__na	1	2	chr10_83062716_83063015_-	FTMT23700030860.C1;MICT00000045183.C1	__na	__na	__na	__na	__na	__na	__na	__na	__na	__na	__na	__na	__na	__na	__na	__na	__na	__na	__na	__na	__na	__na	__na	3.00	3	__na
CATG00000000266	CATG00000000266.1	__na	lncRNA_intergenic	chr1	4945166	4950322	+	not_DHS	__na	__na	1	1	chr1_4945016_4945315_+	MICT00000001904.C1	__na	__na	__na	__na	__na	__na	__na	__na	__na	__na	__na	__na	__na	__na	__na	__na	__na	__na	__na	__na	__na	__na	__na	2.00	2	__na
CATG00000000267	CATG00000000267.1	__na	coding_mRNA	chr1	47758572	47773639	+	DHS_enhancer	__na	__na	1	4	chr1_47758422_47758721_+	ENCT00000005592.C1;ENCT00000005594.C1;MICT00000010622.C1;MICT00000010625.C1	__na	__na	__na	__na	__na	__na	__na	__na	__na	__na	__na	__na	__na	__na	__na	__na	__na	__na	__na	__na	__na	__na	__na	2.75	3	__na
CATG00000000269	CATG00000000269.1	__na	short_ncRNA	chr10	83272680	83274158	-	DHS_enhancer	__na	__na	1	1	chr10_83274008_83274307_-	HBMT00000169029.C1	__na	__na	__na	__na	__na	__na	__na	__na	__na	__na	__na	__na	__na	__na	__na	__na	__na	__na	__na	__na	__na	__na	__na	2.00	2	__na
CATG00000000270	CATG00000000270.1	__na	lncRNA_intergenic	chr10	83558209	83565149	-	not_DHS	__na	__na	1	2	chr10_83564999_83565298_-	FTMT23800004601.C1;MICT00000045223.C1	__na	__na	__na	__na	__na	__na	__na	__na	__na	__na	__na	__na	__na	__na	__na	__na	__na	__na	__na	__na	__na	__na	__na	1.50	2	__na
CATG00000000271	CATG00000000271.1	__na	lncRNA_intergenic	chr10	83628534	83718757	-	not_DHS	__na	__na	1	1	chr10_83718607_83718906_-	FTMT23700002920.C1	__na	__na	__na	__na	__na	__na	__na	__na	__na	__na	__na	__na	__na	__na	__na	__na	__na	__na	__na	__na	__na	__na	__na	2.00	2	__na
CATG00000000272	CATG00000000272.1	__na	sense_overlap_RNA	chr10	83676489	83677113	-	not_DHS	__na	__na	1	1	chr10_83676963_83677262_-	HBMT00000169032.C1	__na	__na	__na	__na	__na	__na	__na	__na	__na	__na	__na	__na	__na	__na	__na	__na	__na	__na	__na	__na	__na	__na	__na	2.00	2	__na
CATG00000000273	CATG00000000273.1	__na	lncRNA_intergenic	chr10	83709821	83774182	-	not_DHS	__na	__na	3	5	chr10_83724689_83724988_-;chr10_83760482_83760781_-;chr10_83774032_83774331_-	FTMT23700028385.C1;MICT00000045232.C1;MICT00000045234.C1;MICT00000045235.C1;MICT00000045236.C1	__na	__na	__na	__na	__na	__na	__na	__na	__na	__na	__na	__na	__na	__na	__na	__na	__na	__na	__na	__na	__na	__na	__na	2.80	3	__na
CATG00000000274	CATG00000000274.1	__na	lncRNA_intergenic	chr10	83829838	83830392	-	not_DHS	__na	__na	1	1	chr10_83830242_83830541_-	ENCT00000057985.C1	__na	__na	__na	__na	__na	__na	__na	__na	__na	__na	__na	__na	__na	__na	__na	__na	__na	__na	__na	__na	__na	__na	__na	1.00	1	__na
CATG00000000275	CATG00000000275.1	__na	short_ncRNA	chr10	83925039	83925115	-	not_DHS	__na	__na	1	1	chr10_83924965_83925264_-	FTMT23800004611.C1	__na	__na	__na	__na	__na	__na	__na	__na	__na	__na	__na	__na	__na	__na	__na	__na	__na	__na	__na	__na	__na	__na	__na	1.00	1	__na
CATG00000000276	CATG00000000276.1	__na	lncRNA_intergenic	chr10	84088190	84091206	-	not_DHS	__na	__na	1	1	chr10_84091056_84091355_-	ENCT00000057994.C1	__na	__na	__na	__na	__na	__na	__na	__na	__na	__na	__na	__na	__na	__na	__na	__na	__na	__na	__na	__na	__na	__na	__na	1.00	1	__na
CATG00000000277	CATG00000000277.1	__na	lncRNA_intergenic	chr10	84092528	84092958	-	not_DHS	__na	__na	1	1	chr10_84092808_84093107_-	ENCT00000057995.C1	__na	__na	__na	__na	__na	__na	__na	__na	__na	__na	__na	__na	__na	__na	__na	__na	__na	__na	__na	__na	__na	__na	__na	1.00	1	__na
CATG00000000278	CATG00000000278.1	__na	lncRNA_intergenic	chr10	84097514	84098084	-	not_DHS	__na	__na	1	1	chr10_84097934_84098233_-	FTMT23800004618.C1	__na	__na	__na	__na	__na	__na	__na	__na	__na	__na	__na	__na	__na	__na	__na	__na	__na	__na	__na	__na	__na	__na	__na	1.00	1	__na
CATG00000000279	CATG00000000279.1	__na	lncRNA_intergenic	chr10	84099667	84099934	-	not_DHS	__na	__na	1	1	chr10_84099784_84100083_-	FTMT23800004619.C1	__na	__na	__na	__na	__na	__na	__na	__na	__na	__na	__na	__na	__na	__na	__na	__na	__na	__na	__na	__na	__na	__na	__na	1.00	1	__na
CATG00000000280	CATG00000000280.1	__na	lncRNA_divergent	chr10	84141412	84142693	-	DHS_enhancer	__na	__na	1	1	chr10_84142543_84142842_-	HBMT00000169042.C1	__na	__na	__na	__na	__na	__na	__na	__na	__na	__na	__na	__na	__na	__na	__na	__na	__na	__na	__na	__na	__na	__na	__na	2.00	2	__na
CATG00000000281	CATG00000000281.1	__na	lncRNA_antisense	chr10	84152883	84153173	-	not_DHS	__na	__na	1	1	chr10_84153023_84153322_-	FTMT23800004622.C1	__na	__na	__na	__na	__na	__na	__na	__na	__na	__na	__na	__na	__na	__na	__na	__na	__na	__na	__na	__na	__na	__na	__na	1.00	1	__na
CATG00000000282	CATG00000000282.1	__na	lncRNA_intergenic	chr10	84153176	84172092	-	DHS_dyadic	__na	__na	2	5	chr10_84168481_84168780_-;chr10_84171942_84172241_-	FTMT23700045127.C1;FTMT23800004626.C1;HBMT00000169044.C1;MICT00000045273.C1;MICT00000045274.C1	__na	__na	__na	__na	__na	__na	__na	__na	__na	__na	__na	__na	__na	__na	__na	__na	__na	__na	__na	__na	__na	__na	__na	2.00	3	__na
CATG00000000284	CATG00000000284.1	__na	lncRNA_intergenic	chr10	84272447	84274391	-	not_DHS	__na	__na	1	1	chr10_84274241_84274540_-	ENCT00000058002.C1	__na	__na	__na	__na	__na	__na	__na	__na	__na	__na	__na	__na	__na	__na	__na	__na	__na	__na	__na	__na	__na	__na	__na	1.00	1	__na
CATG00000000285	CATG00000000285.1	__na	lncRNA_divergent	chr10	84327212	84328106	-	DHS_promoter	__na	__na	1	1	chr10_84327956_84328255_-	FTMT23800004631.C1	__na	__na	__na	__na	__na	__na	__na	__na	__na	__na	__na	__na	__na	__na	__na	__na	__na	__na	__na	__na	__na	__na	__na	1.00	1	__na
CATG00000000287	CATG00000000287.1	__na	lncRNA_intergenic	chr10	85143783	85170169	-	not_DHS	__na	__na	1	1	chr10_85170019_85170318_-	MICT00000045403.C1	__na	__na	__na	__na	__na	__na	__na	__na	__na	__na	__na	__na	__na	__na	__na	__na	__na	__na	__na	__na	__na	__na	__na	2.00	2	__na
CATG00000000288	CATG00000000288.1	__na	lncRNA_sense_intronic	chr10	85147862	85159945	-	not_DHS	__na	__na	1	1	chr10_85159795_85160094_-	MICT00000045408.C1	__na	__na	__na	__na	__na	__na	__na	__na	__na	__na	__na	__na	__na	__na	__na	__na	__na	__na	__na	__na	__na	__na	__na	2.00	2	__na
CATG00000000289	CATG00000000289.1	__na	lncRNA_intergenic	chr10	85190880	85226059	-	not_DHS	__na	__na	1	1	chr10_85225909_85226208_-	MICT00000045415.C1	__na	__na	__na	__na	__na	__na	__na	__na	__na	__na	__na	__na	__na	__na	__na	__na	__na	__na	__na	__na	__na	__na	__na	4.00	4	__na
CATG00000000290	CATG00000000290.1	__na	sense_overlap_RNA	chr10	85198892	85199722	-	not_DHS	__na	__na	1	1	chr10_85199572_85199871_-	FTMT23800004661.C1	__na	__na	__na	__na	__na	__na	__na	__na	__na	__na	__na	__na	__na	__na	__na	__na	__na	__na	__na	__na	__na	__na	__na	1.00	1	__na
CATG00000000291	CATG00000000291.1	__na	lncRNA_antisense	chr1	47865362	47883752	+	DHS_enhancer	__na	__na	1	1	chr1_47865212_47865511_+	ENCT00000005597.C1	__na	__na	__na	__na	__na	__na	__na	__na	__na	__na	__na	__na	__na	__na	__na	__na	__na	__na	__na	__na	__na	__na	__na	2.00	2	__na
CATG00000000292	CATG00000000292.1	__na	lncRNA_intergenic	chr10	85233154	85233709	-	not_DHS	__na	__na	1	1	chr10_85233559_85233858_-	MICT00000045416.C1	__na	__na	__na	__na	__na	__na	__na	__na	__na	__na	__na	__na	__na	__na	__na	__na	__na	__na	__na	__na	__na	__na	__na	2.00	2	__na
CATG00000000293	CATG00000000293.1	__na	lncRNA_intergenic	chr10	85273741	85311878	-	not_DHS	__na	__na	1	2	chr10_85311728_85312027_-	HBMT00000169058.C1;HBMT00000169059.C1	__na	__na	__na	__na	__na	__na	__na	__na	__na	__na	__na	__na	__na	__na	__na	__na	__na	__na	__na	__na	__na	__na	__na	1.50	2	__na
CATG00000000294	CATG00000000294.1	__na	lncRNA_intergenic	chr10	85420614	85421225	-	DHS_enhancer	__na	__na	1	1	chr10_85421075_85421374_-	FTMT23800004662.C1	__na	__na	__na	__na	__na	__na	__na	__na	__na	__na	__na	__na	__na	__na	__na	__na	__na	__na	__na	__na	__na	__na	__na	1.00	1	__na
CATG00000000295	CATG00000000295.1	__na	lncRNA_intergenic	chr10	85429626	85429860	-	not_DHS	__na	__na	1	1	chr10_85429710_85430009_-	HBMT00000169069.C1	__na	__na	__na	__na	__na	__na	__na	__na	__na	__na	__na	__na	__na	__na	__na	__na	__na	__na	__na	__na	__na	__na	__na	1.00	1	__na
CATG00000000296	CATG00000000296.1	__na	lncRNA_intergenic	chr10	85561132	85561922	-	not_DHS	__na	__na	1	2	chr10_85561772_85562071_-	FTMT23800004668.C1;HBMT00000169079.C1	__na	__na	__na	__na	__na	__na	__na	__na	__na	__na	__na	__na	__na	__na	__na	__na	__na	__na	__na	__na	__na	__na	__na	1.50	2	__na
CATG00000000298	CATG00000000298.1	__na	sense_overlap_RNA	chr10	85566754	85567169	-	not_DHS	__na	__na	1	1	chr10_85567019_85567318_-	HBMT00000169080.C1	__na	__na	__na	__na	__na	__na	__na	__na	__na	__na	__na	__na	__na	__na	__na	__na	__na	__na	__na	__na	__na	__na	__na	1.00	1	__na
CATG00000000299	CATG00000000299.1	__na	sense_overlap_RNA	chr10	85572854	85573879	-	not_DHS	__na	__na	1	2	chr10_85573729_85574028_-	FTMT23800004669.C1;FTMT23800004670.C1	__na	__na	__na	__na	__na	__na	__na	__na	__na	__na	__na	__na	__na	__na	__na	__na	__na	__na	__na	__na	__na	__na	__na	1.00	1	__na
CATG00000000300	CATG00000000300.1	__na	sense_overlap_RNA	chr10	85580250	85580516	-	DHS_enhancer	__na	__na	1	1	chr10_85580366_85580665_-	FTMT23800004674.C1	__na	__na	__na	__na	__na	__na	__na	__na	__na	__na	__na	__na	__na	__na	__na	__na	__na	__na	__na	__na	__na	__na	__na	1.00	1	__na
CATG00000000301	CATG00000000301.1	__na	lncRNA_intergenic	chr10	85593139	85594373	-	DHS_enhancer	__na	__na	1	1	chr10_85594223_85594522_-	FTMT23800004676.C1	__na	__na	__na	__na	__na	__na	__na	__na	__na	__na	__na	__na	__na	__na	__na	__na	__na	__na	__na	__na	__na	__na	__na	1.00	1	__na
CATG00000000303	CATG00000000303.1	__na	sense_overlap_RNA	chr10	85640966	85642501	-	DHS_enhancer	__na	__na	1	1	chr10_85642351_85642650_-	ENCT00000058023.C1	__na	__na	__na	__na	__na	__na	__na	__na	__na	__na	__na	__na	__na	__na	__na	__na	__na	__na	__na	__na	__na	__na	__na	1.00	1	__na
CATG00000000304	CATG00000000304.1	__na	sense_overlap_RNA	chr10	85643713	85644637	-	DHS_enhancer	__na	__na	1	1	chr10_85644487_85644786_-	ENCT00000058024.C1	__na	__na	__na	__na	__na	__na	__na	__na	__na	__na	__na	__na	__na	__na	__na	__na	__na	__na	__na	__na	__na	__na	__na	1.00	1	__na
CATG00000000305	CATG00000000305.1	__na	sense_overlap_RNA	chr10	85675608	85678036	-	not_DHS	__na	__na	1	1	chr10_85677886_85678185_-	ENCT00000058029.C1	__na	__na	__na	__na	__na	__na	__na	__na	__na	__na	__na	__na	__na	__na	__na	__na	__na	__na	__na	__na	__na	__na	__na	1.00	1	__na
CATG00000000310	CATG00000000310.1	__na	sense_overlap_RNA	chr10	85696974	85697958	-	not_DHS	__na	__na	1	1	chr10_85697808_85698107_-	ENCT00000058036.C1	__na	__na	__na	__na	__na	__na	__na	__na	__na	__na	__na	__na	__na	__na	__na	__na	__na	__na	__na	__na	__na	__na	__na	1.00	1	__na
CATG00000000311	CATG00000000311.1	__na	sense_overlap_RNA	chr10	85701257	85703488	-	not_DHS	__na	__na	2	2	chr10_85702800_85703099_-;chr10_85703338_85703637_-	ENCT00000058038.C1;ENCT00000058039.C1	__na	__na	__na	__na	__na	__na	__na	__na	__na	__na	__na	__na	__na	__na	__na	__na	__na	__na	__na	__na	__na	__na	__na	1.00	1	__na
CATG00000000312	CATG00000000312.1	__na	short_ncRNA	chr10	85781428	85781804	-	not_DHS	__na	__na	1	1	chr10_85781654_85781953_-	FTMT23700045137.C1	__na	__na	__na	__na	__na	__na	__na	__na	__na	__na	__na	__na	__na	__na	__na	__na	__na	__na	__na	__na	__na	__na	__na	2.00	2	__na
CATG00000000313	CATG00000000313.1	__na	sense_overlap_RNA	chr10	86075384	86076752	-	not_DHS	__na	__na	1	1	chr10_86076602_86076901_-	ENCT00000058045.C1	__na	__na	__na	__na	__na	__na	__na	__na	__na	__na	__na	__na	__na	__na	__na	__na	__na	__na	__na	__na	__na	__na	__na	1.00	1	__na
CATG00000000314	CATG00000000314.1	__na	lncRNA_intergenic	chr10	86393817	86428148	-	DHS_promoter	__na	__na	4	4	chr10_86400122_86400421_-;chr10_86401631_86401930_-;chr10_86403036_86403335_-;chr10_86427998_86428297_-	ENCT00000058057.C1;ENCT00000058058.C1;MICT00000045460.C1;MICT00000045467.C1	__na	__na	__na	__na	__na	__na	__na	__na	__na	__na	__na	__na	__na	__na	__na	__na	__na	__na	__na	__na	__na	__na	__na	2.00	3	__na
CATG00000000315	CATG00000000315.1	__na	lncRNA_sense_intronic	chr10	86406553	86413335	-	DHS_dyadic	__na	__na	1	2	chr10_86413185_86413484_-	ENCT00000058059.C1;FTMT23800004681.C1	__na	__na	__na	__na	__na	__na	__na	__na	__na	__na	__na	__na	__na	__na	__na	__na	__na	__na	__na	__na	__na	__na	__na	1.00	1	__na
CATG00000000317	CATG00000000317.1	__na	lncRNA_intergenic	chr10	86536842	86540173	-	not_DHS	__na	__na	1	1	chr10_86540023_86540322_-	MICT00000045478.C1	__na	__na	__na	__na	__na	__na	__na	__na	__na	__na	__na	__na	__na	__na	__na	__na	__na	__na	__na	__na	__na	__na	__na	2.00	2	__na
CATG00000000319	CATG00000000319.1	__na	lncRNA_divergent	chr10	86653464	86654492	-	DHS_enhancer	__na	__na	1	1	chr10_86654342_86654641_-	HBMT00000169146.C1	__na	__na	__na	__na	__na	__na	__na	__na	__na	__na	__na	__na	__na	__na	__na	__na	__na	__na	__na	__na	__na	__na	__na	1.00	1	__na
CATG00000000320	CATG00000000320.1	__na	lncRNA_antisense	chr10	86693912	86696124	-	not_DHS	__na	__na	1	1	chr10_86695974_86696273_-	ENCT00000058078.C1	__na	__na	__na	__na	__na	__na	__na	__na	__na	__na	__na	__na	__na	__na	__na	__na	__na	__na	__na	__na	__na	__na	__na	2.00	2	__na
CATG00000000321	CATG00000000321.1	__na	uncertain_coding	chr10	86697637	86712549	-	DHS_promoter	__na	__na	4	6	chr10_86709828_86710127_-;chr10_86711045_86711344_-;chr10_86711569_86711868_-;chr10_86712399_86712698_-	ENCT00000058080.C1;ENCT00000058081.C1;ENCT00000058082.C1;FTMT23800004690.C1;MICT00000045526.C1;MICT00000045527.C1	__na	__na	__na	__na	__na	__na	__na	__na	__na	__na	__na	__na	__na	__na	__na	__na	__na	__na	__na	__na	__na	__na	__na	1.67	2	__na
CATG00000000322	CATG00000000322.1	__na	lncRNA_antisense	chr10	86732174	86733333	-	DHS_enhancer	__na	__na	1	1	chr10_86733183_86733482_-	FTMT23800004692.C1	__na	__na	__na	__na	__na	__na	__na	__na	__na	__na	__na	__na	__na	__na	__na	__na	__na	__na	__na	__na	__na	__na	__na	1.00	1	__na
CATG00000000323	CATG00000000323.1	__na	lncRNA_intergenic	chr10	86740382	86741195	-	not_DHS	__na	__na	1	1	chr10_86741045_86741344_-	FTMT23800004693.C1	__na	__na	__na	__na	__na	__na	__na	__na	__na	__na	__na	__na	__na	__na	__na	__na	__na	__na	__na	__na	__na	__na	__na	1.00	1	__na
CATG00000000326	CATG00000000326.1	__na	lncRNA_sense_intronic	chr10	87064146	87065271	-	DHS_enhancer	__na	__na	1	1	chr10_87065121_87065420_-	ENCT00000058117.C1	__na	__na	__na	__na	__na	__na	__na	__na	__na	__na	__na	__na	__na	__na	__na	__na	__na	__na	__na	__na	__na	__na	__na	2.00	2	__na
CATG00000000327	CATG00000000327.1	__na	uncertain_coding	chr10	87495099	87505468	-	DHS_promoter	__na	__na	3	7	chr10_87500588_87500887_-;chr10_87504660_87504959_-;chr10_87505318_87505617_-	FTMT23700017891.C1;FTMT23700017892.C1;FTMT23800004735.C1;FTMT23800004736.C1;HBMT00000169469.C1;HBMT00000169470.C1;MICT00000045698.C1	__na	__na	__na	__na	__na	__na	__na	__na	__na	__na	__na	__na	__na	__na	__na	__na	__na	__na	__na	__na	__na	__na	__na	2.00	3	__na
CATG00000000328	CATG00000000328.1	__na	lncRNA_antisense	chr10	87742818	87743588	-	DHS_enhancer	__na	__na	1	1	chr10_87743438_87743737_-	FTMT23800004737.C1	__na	__na	__na	__na	__na	__na	__na	__na	__na	__na	__na	__na	__na	__na	__na	__na	__na	__na	__na	__na	__na	__na	__na	1.00	1	__na
CATG00000000329	CATG00000000329.1	__na	lncRNA_sense_intronic	chr10	87763387	87764162	-	not_DHS	__na	__na	1	1	chr10_87764012_87764311_-	ENCT00000058197.C1	__na	__na	__na	__na	__na	__na	__na	__na	__na	__na	__na	__na	__na	__na	__na	__na	__na	__na	__na	__na	__na	__na	__na	2.00	2	__na
CATG00000000330	CATG00000000330.1	__na	lncRNA_divergent	chr10	87950262	87957930	-	DHS_enhancer	__na	__na	1	1	chr10_87957780_87958079_-	MICT00000045739.C1	__na	__na	__na	__na	__na	__na	__na	__na	__na	__na	__na	__na	__na	__na	__na	__na	__na	__na	__na	__na	__na	__na	__na	1.00	1	__na
CATG00000000331	CATG00000000331.1	__na	lncRNA_intergenic	chr1	48010263	48179523	+	not_DHS	__na	__na	10	22	chr1_48010113_48010412_+;chr1_48041890_48042189_+;chr1_48049060_48049359_+;chr1_48049875_48050050_+;chr1_48050051_48050224_+;chr1_48054466_48054765_+;chr1_48083179_48083478_+;chr1_48090027_48090326_+;chr1_48092959_48093258_+;chr1_48093500_48093799_+	ENCT00000005600.C1;ENCT00000005603.C1;FTMT20300038705.C1;FTMT20300098459.C1;FTMT20300107018.C1;FTMT20400001874.C1;HBMT00000015821.C1;HBMT00000015822.C1;HBMT00000015824.C1;HBMT00000015826.C1;MICT00000010637.C1;MICT00000010638.C1;MICT00000010639.C1;MICT00000010642.C1;MICT00000010643.C1;MICT00000010644.C1;MICT00000010645.C1;MICT00000010646.C1;MICT00000010653.C1;MICT00000010658.C1;MICT00000010659.C1;…	__na	__na	__na	__na	__na	__na	__na	__na	__na	__na	__na	__na	__na	__na	__na	__na	__na	__na	__na	__na	__na	__na	__na	3.77	8	__na
CATG00000000332	CATG00000000332.1	__na	sense_overlap_RNA	chr1	48043780	48044104	+	DHS_enhancer	__na	__na	1	1	chr1_48043630_48043929_+	HBMT00000015820.C1	__na	__na	__na	__na	__na	__na	__na	__na	__na	__na	__na	__na	__na	__na	__na	__na	__na	__na	__na	__na	__na	__na	__na	2.00	2	__na
CATG00000000333	CATG00000000333.1	__na	sense_overlap_RNA	chr1	48072919	48073907	+	not_DHS	__na	__na	2	2	chr1_48072769_48073037_+;chr1_48073038_48073305_+	FTMT20400001872.C1;HBMT00000015823.C1	__na	__na	__na	__na	__na	__na	__na	__na	__na	__na	__na	__na	__na	__na	__na	__na	__na	__na	__na	__na	__na	__na	__na	1.00	1	__na
CATG00000000334	CATG00000000334.1	__na	lncRNA_intergenic	chr10	87975742	87976223	-	DHS_enhancer	__na	__na	1	1	chr10_87976073_87976372_-	FTMT23800004740.C1	__na	__na	__na	__na	__na	__na	__na	__na	__na	__na	__na	__na	__na	__na	__na	__na	__na	__na	__na	__na	__na	__na	__na	1.00	1	__na
CATG00000000335	CATG00000000335.1	__na	lncRNA_intergenic	chr10	88062045	88104393	-	DHS_dyadic	__na	__na	2	9	chr10_88090403_88090702_-;chr10_88104243_88104542_-	FTMT23700000263.C1;FTMT23700000817.C1;FTMT23700047781.C1;FTMT23800004749.C1;MICT00000045750.C1;MICT00000045753.C1;MICT00000045758.C1;MICT00000045759.C1;MICT00000045760.C1	__na	__na	__na	__na	__na	__na	__na	__na	__na	__na	__na	__na	__na	__na	__na	__na	__na	__na	__na	__na	__na	__na	__na	4.78	7	__na
CATG00000000337	CATG00000000337.1	__na	sense_overlap_RNA	chr10	88081583	88082926	-	DHS_enhancer	__na	__na	1	1	chr10_88082776_88083075_-	ENCT00000058212.C1	__na	__na	__na	__na	__na	__na	__na	__na	__na	__na	__na	__na	__na	__na	__na	__na	__na	__na	__na	__na	__na	__na	__na	1.00	1	__na
CATG00000000339	CATG00000000339.1	__na	lncRNA_sense_intronic	chr10	88095318	88103698	-	DHS_dyadic	__na	__na	3	4	chr10_88097028_88097327_-;chr10_88099312_88099611_-;chr10_88103548_88103847_-	FTMT23800004752.C1;FTMT23800004753.C1;FTMT23800004755.C1;FTMT23800004756.C1	__na	__na	__na	__na	__na	__na	__na	__na	__na	__na	__na	__na	__na	__na	__na	__na	__na	__na	__na	__na	__na	__na	__na	1.00	1	__na
CATG00000000342	CATG00000000342.1	__na	lncRNA_intergenic	chr10	88106358	88108263	-	DHS_enhancer	__na	__na	3	3	chr10_88106260_88106559_-;chr10_88107347_88107646_-;chr10_88108113_88108412_-	ENCT00000058213.C1;FTMT23800004758.C1;FTMT23800004759.C1	__na	__na	__na	__na	__na	__na	__na	__na	__na	__na	__na	__na	__na	__na	__na	__na	__na	__na	__na	__na	__na	__na	__na	1.00	1	__na
CATG00000000345	CATG00000000345.1	__na	lncRNA_intergenic	chr10	88110330	88110939	-	DHS_enhancer	__na	__na	1	1	chr10_88110789_88111088_-	ENCT00000058214.C1	__na	__na	__na	__na	__na	__na	__na	__na	__na	__na	__na	__na	__na	__na	__na	__na	__na	__na	__na	__na	__na	__na	__na	1.00	1	__na
CATG00000000346	CATG00000000346.1	__na	lncRNA_intergenic	chr10	88114975	88120439	-	DHS_enhancer	__na	__na	2	2	chr10_88116476_88116775_-;chr10_88120289_88120588_-	FTMT23800004761.C1;MICT00000045765.C1	__na	__na	__na	__na	__na	__na	__na	__na	__na	__na	__na	__na	__na	__na	__na	__na	__na	__na	__na	__na	__na	__na	__na	1.50	2	__na
CATG00000000347	CATG00000000347.1	__na	lncRNA_intergenic	chr10	88152488	88152935	-	DHS_enhancer	__na	__na	1	1	chr10_88152785_88153084_-	FTMT23800004763.C1	__na	__na	__na	__na	__na	__na	__na	__na	__na	__na	__na	__na	__na	__na	__na	__na	__na	__na	__na	__na	__na	__na	__na	1.00	1	__na
CATG00000000349	CATG00000000349.1	__na	lncRNA_intergenic	chr10	88160954	88162898	-	not_DHS	__na	__na	2	2	chr10_88161973_88162272_-;chr10_88162748_88163047_-	FTMT23800004765.C1;FTMT23800004766.C1	__na	__na	__na	__na	__na	__na	__na	__na	__na	__na	__na	__na	__na	__na	__na	__na	__na	__na	__na	__na	__na	__na	__na	1.00	1	__na
CATG00000000353	CATG00000000353.1	__na	lncRNA_intergenic	chr10	88235850	88239262	-	DHS_enhancer	__na	__na	2	2	chr10_88236745_88237044_-;chr10_88239112_88239411_-	FTMT23800004801.C1;FTMT23800004802.C1	__na	__na	__na	__na	__na	__na	__na	__na	__na	__na	__na	__na	__na	__na	__na	__na	__na	__na	__na	__na	__na	__na	__na	1.00	1	__na
CATG00000000357	CATG00000000357.1	__na	sense_overlap_RNA	chr10	88465837	88466246	-	not_DHS	__na	__na	1	1	chr10_88466096_88466395_-	ENCT00000058229.C1	__na	__na	__na	__na	__na	__na	__na	__na	__na	__na	__na	__na	__na	__na	__na	__na	__na	__na	__na	__na	__na	__na	__na	1.00	1	__na
CATG00000000359	CATG00000000359.1	__na	lncRNA_sense_intronic	chr10	88490768	88491401	-	not_DHS	__na	__na	1	1	chr10_88491251_88491550_-	ENCT00000058231.C1	__na	__na	__na	__na	__na	__na	__na	__na	__na	__na	__na	__na	__na	__na	__na	__na	__na	__na	__na	__na	__na	__na	__na	1.00	1	__na
CATG00000000360	CATG00000000360.1	__na	sense_overlap_RNA	chr10	88567875	88568583	-	not_DHS	__na	__na	1	1	chr10_88568433_88568732_-	ENCT00000058234.C1	__na	__na	__na	__na	__na	__na	__na	__na	__na	__na	__na	__na	__na	__na	__na	__na	__na	__na	__na	__na	__na	__na	__na	1.00	1	__na
CATG00000000361	CATG00000000361.1	__na	short_ncRNA	chr10	88646206	88646313	-	not_DHS	__na	__na	1	1	chr10_88646163_88646462_-	FTMT23800004816.C1	__na	__na	__na	__na	__na	__na	__na	__na	__na	__na	__na	__na	__na	__na	__na	__na	__na	__na	__na	__na	__na	__na	__na	1.00	1	__na
CATG00000000362	CATG00000000362.1	__na	lncRNA_intergenic	chr1	48272072	48274856	+	not_DHS	__na	__na	1	1	chr1_48271922_48272221_+	ENCT00000005621.C1	__na	__na	__na	__na	__na	__na	__na	__na	__na	__na	__na	__na	__na	__na	__na	__na	__na	__na	__na	__na	__na	__na	__na	1.00	1	__na
CATG00000000363	CATG00000000363.1	__na	lncRNA_intergenic	chr10	88755344	88755794	-	not_DHS	__na	__na	1	1	chr10_88755644_88755943_-	FTMT23800004822.C1	__na	__na	__na	__na	__na	__na	__na	__na	__na	__na	__na	__na	__na	__na	__na	__na	__na	__na	__na	__na	__na	__na	__na	1.00	1	__na
CATG00000000364	CATG00000000364.1	__na	lncRNA_divergent	chr10	88758033	88759754	-	DHS_enhancer	__na	__na	1	2	chr10_88759604_88759903_-	FTMT23800004823.C1;FTMT23800004824.C1	__na	__na	__na	__na	__na	__na	__na	__na	__na	__na	__na	__na	__na	__na	__na	__na	__na	__na	__na	__na	__na	__na	__na	1.00	1	__na
CATG00000000365	CATG00000000365.1	__na	lncRNA_intergenic	chr10	88792739	88793894	-	DHS_enhancer	__na	__na	2	2	chr10_88792606_88792905_-;chr10_88793744_88794043_-	FTMT23800004825.C1;FTMT23800004826.C1	__na	__na	__na	__na	__na	__na	__na	__na	__na	__na	__na	__na	__na	__na	__na	__na	__na	__na	__na	__na	__na	__na	__na	1.00	1	__na
CATG00000000367	CATG00000000367.1	__na	lncRNA_intergenic	chr10	88858053	88858483	-	DHS_enhancer	__na	__na	1	1	chr10_88858333_88858632_-	FTMT23800004830.C1	__na	__na	__na	__na	__na	__na	__na	__na	__na	__na	__na	__na	__na	__na	__na	__na	__na	__na	__na	__na	__na	__na	__na	1.00	1	__na
CATG00000000368	CATG00000000368.1	__na	uncertain_coding	chr10	88879538	88880664	-	DHS_promoter	__na	__na	2	2	chr10_88880002_88880301_-;chr10_88880514_88880813_-	FTMT23800004838.C1;FTMT23800004839.C1	__na	__na	__na	__na	__na	__na	__na	__na	__na	__na	__na	__na	__na	__na	__na	__na	__na	__na	__na	__na	__na	__na	__na	1.00	1	__na
CATG00000000370	CATG00000000370.1	__na	lncRNA_intergenic	chr10	89077890	89087050	-	DHS_enhancer	__na	__na	2	2	chr10_89079057_89079356_-;chr10_89086900_89087199_-	FTMT23800004848.C1;MICT00000045865.C1	__na	__na	__na	__na	__na	__na	__na	__na	__na	__na	__na	__na	__na	__na	__na	__na	__na	__na	__na	__na	__na	__na	__na	1.50	2	__na
CATG00000000371	CATG00000000371.1	__na	lncRNA_sense_intronic	chr10	89082794	89084566	-	DHS_enhancer	__na	__na	1	1	chr10_89084416_89084715_-	FTMT23800004851.C1	__na	__na	__na	__na	__na	__na	__na	__na	__na	__na	__na	__na	__na	__na	__na	__na	__na	__na	__na	__na	__na	__na	__na	1.00	1	__na
CATG00000000372	CATG00000000372.1	__na	uncertain_coding	chr10	89196854	89209934	-	DHS_enhancer	__na	__na	1	1	chr10_89209784_89210083_-	MICT00000045871.C1	__na	__na	__na	__na	__na	__na	__na	__na	__na	__na	__na	__na	__na	__na	__na	__na	__na	__na	__na	__na	__na	__na	__na	3.00	3	__na
CATG00000000373	CATG00000000373.1	__na	lncRNA_sense_intronic	chr10	89253738	89256459	-	DHS_enhancer	__na	__na	2	2	chr10_89255170_89255469_-;chr10_89256309_89256608_-	ENCT00000058263.C1;ENCT00000058264.C1	__na	__na	__na	__na	__na	__na	__na	__na	__na	__na	__na	__na	__na	__na	__na	__na	__na	__na	__na	__na	__na	__na	__na	1.00	1	__na
CATG00000000374	CATG00000000374.1	__na	sense_overlap_RNA	chr10	89260212	89260614	-	DHS_enhancer	__na	__na	1	1	chr10_89260464_89260763_-	ENCT00000058265.C1	__na	__na	__na	__na	__na	__na	__na	__na	__na	__na	__na	__na	__na	__na	__na	__na	__na	__na	__na	__na	__na	__na	__na	1.00	1	__na
CATG00000000375	CATG00000000375.1	__na	sense_overlap_RNA	chr10	89279396	89282823	-	DHS_enhancer	__na	__na	2	2	chr10_89281112_89281411_-;chr10_89282673_89282972_-	ENCT00000058270.C1;ENCT00000058271.C1	__na	__na	__na	__na	__na	__na	__na	__na	__na	__na	__na	__na	__na	__na	__na	__na	__na	__na	__na	__na	__na	__na	__na	1.00	1	__na
CATG00000000376	CATG00000000376.1	__na	sense_overlap_RNA	chr10	89303537	89308912	-	not_DHS	__na	__na	3	3	chr10_89304449_89304748_-;chr10_89308006_89308305_-;chr10_89308762_89309061_-	ENCT00000058275.C1;ENCT00000058276.C1;HBMT00000169871.C1	__na	__na	__na	__na	__na	__na	__na	__na	__na	__na	__na	__na	__na	__na	__na	__na	__na	__na	__na	__na	__na	__na	__na	1.33	2	__na
CATG00000000379	CATG00000000379.1	__na	sense_overlap_RNA	chr10	89323951	89326544	-	not_DHS	__na	__na	1	1	chr10_89326394_89326693_-	ENCT00000058280.C1	__na	__na	__na	__na	__na	__na	__na	__na	__na	__na	__na	__na	__na	__na	__na	__na	__na	__na	__na	__na	__na	__na	__na	1.00	1	__na
CATG00000000380	CATG00000000380.1	__na	sense_overlap_RNA	chr10	89346535	89352033	-	DHS_enhancer	__na	__na	3	3	chr10_89347997_89348296_-;chr10_89348718_89349017_-;chr10_89351883_89352182_-	ENCT00000058286.C1;ENCT00000058287.C1;MICT00000045899.C1	__na	__na	__na	__na	__na	__na	__na	__na	__na	__na	__na	__na	__na	__na	__na	__na	__na	__na	__na	__na	__na	__na	__na	1.33	2	__na
CATG00000000384	CATG00000000384.1	__na	lncRNA_divergent	chr10	89389996	89394058	-	DHS_promoter	__na	__na	2	3	chr10_89392266_89392565_-;chr10_89393908_89394207_-	ENCT00000058301.C1;ENCT00000058302.C1;ENCT00000058303.C1	__na	__na	__na	__na	__na	__na	__na	__na	__na	__na	__na	__na	__na	__na	__na	__na	__na	__na	__na	__na	__na	__na	__na	1.00	1	__na
CATG00000000386	CATG00000000386.1	__na	short_ncRNA	chr10	89566591	89566719	-	DHS_enhancer	__na	__na	1	1	chr10_89566569_89566868_-	ENCT00000058323.C1	__na	__na	__na	__na	__na	__na	__na	__na	__na	__na	__na	__na	__na	__na	__na	__na	__na	__na	__na	__na	__na	__na	__na	1.00	1	__na
CATG00000000388	CATG00000000388.1	__na	short_ncRNA	chr10	89710969	89711101	-	DHS_enhancer	__na	__na	1	1	chr10_89710951_89711250_-	HBMT00000169918.C1	__na	__na	__na	__na	__na	__na	__na	__na	__na	__na	__na	__na	__na	__na	__na	__na	__na	__na	__na	__na	__na	__na	__na	1.00	1	__na
CATG00000000391	CATG00000000391.1	__na	short_ncRNA	chr10	89829308	89829406	-	not_DHS	__na	__na	1	1	chr10_89829256_89829555_-	FTMT23800004878.C1	__na	__na	__na	__na	__na	__na	__na	__na	__na	__na	__na	__na	__na	__na	__na	__na	__na	__na	__na	__na	__na	__na	__na	1.00	1	__na
CATG00000000393	CATG00000000393.1	__na	lncRNA_intergenic	chr10	90074959	90077937	-	not_DHS	__na	__na	1	2	chr10_90077787_90078086_-	ENCT00000058366.C1;ENCT00000058367.C1	__na	__na	__na	__na	__na	__na	__na	__na	__na	__na	__na	__na	__na	__na	__na	__na	__na	__na	__na	__na	__na	__na	__na	1.00	1	__na
CATG00000000394	CATG00000000394.1	__na	lncRNA_intergenic	chr10	90161403	90161605	-	DHS_enhancer	__na	__na	1	1	chr10_90161455_90161754_-	FTMT23800004882.C1	__na	__na	__na	__na	__na	__na	__na	__na	__na	__na	__na	__na	__na	__na	__na	__na	__na	__na	__na	__na	__na	__na	__na	1.00	1	__na
CATG00000000395	CATG00000000395.1	__na	lncRNA_intergenic	chr10	90191371	90191679	-	not_DHS	__na	__na	1	1	chr10_90191529_90191828_-	FTMT23800004890.C1	__na	__na	__na	__na	__na	__na	__na	__na	__na	__na	__na	__na	__na	__na	__na	__na	__na	__na	__na	__na	__na	__na	__na	1.00	1	__na
CATG00000000396	CATG00000000396.1	__na	lncRNA_intergenic	chr10	90200957	90201193	-	not_DHS	__na	__na	1	1	chr10_90201043_90201342_-	FTMT23800004893.C1	__na	__na	__na	__na	__na	__na	__na	__na	__na	__na	__na	__na	__na	__na	__na	__na	__na	__na	__na	__na	__na	__na	__na	1.00	1	__na
CATG00000000397	CATG00000000397.1	__na	lncRNA_intergenic	chr10	90208275	90209410	-	not_DHS	__na	__na	1	1	chr10_90209260_90209559_-	ENCT00000058376.C1	__na	__na	__na	__na	__na	__na	__na	__na	__na	__na	__na	__na	__na	__na	__na	__na	__na	__na	__na	__na	__na	__na	__na	1.00	1	__na
CATG00000000398	CATG00000000398.1	__na	lncRNA_intergenic	chr10	90239732	90241306	-	not_DHS	__na	__na	1	1	chr10_90241156_90241455_-	ENCT00000058380.C1	__na	__na	__na	__na	__na	__na	__na	__na	__na	__na	__na	__na	__na	__na	__na	__na	__na	__na	__na	__na	__na	__na	__na	1.00	1	__na
CATG00000000399	CATG00000000399.1	__na	lncRNA_intergenic	chr10	90245102	90246672	-	not_DHS	__na	__na	1	1	chr10_90246522_90246821_-	ENCT00000058381.C1	__na	__na	__na	__na	__na	__na	__na	__na	__na	__na	__na	__na	__na	__na	__na	__na	__na	__na	__na	__na	__na	__na	__na	1.00	1	__na
CATG00000000400	CATG00000000400.1	__na	lncRNA_intergenic	chr10	90285011	90285360	-	not_DHS	__na	__na	1	1	chr10_90285210_90285509_-	ENCT00000058386.C1	__na	__na	__na	__na	__na	__na	__na	__na	__na	__na	__na	__na	__na	__na	__na	__na	__na	__na	__na	__na	__na	__na	__na	1.00	1	__na
CATG00000000402	CATG00000000402.1	__na	lncRNA_intergenic	chr10	90355206	90357821	-	not_DHS	__na	__na	1	1	chr10_90357671_90357970_-	ENCT00000058394.C1	__na	__na	__na	__na	__na	__na	__na	__na	__na	__na	__na	__na	__na	__na	__na	__na	__na	__na	__na	__na	__na	__na	__na	1.00	1	__na
CATG00000000405	CATG00000000405.1	__na	lncRNA_intergenic	chr10	90634303	90636930	-	not_DHS	__na	__na	1	2	chr10_90636780_90637079_-	ENCT00000058423.C1;ENCT00000058424.C1	__na	__na	__na	__na	__na	__na	__na	__na	__na	__na	__na	__na	__na	__na	__na	__na	__na	__na	__na	__na	__na	__na	__na	1.00	1	__na
CATG00000000408	CATG00000000408.1	__na	lncRNA_intergenic	chr10	90663535	90665058	-	not_DHS	__na	__na	1	1	chr10_90664908_90665207_-	ENCT00000058434.C1	__na	__na	__na	__na	__na	__na	__na	__na	__na	__na	__na	__na	__na	__na	__na	__na	__na	__na	__na	__na	__na	__na	__na	1.00	1	__na
CATG00000000410	CATG00000000410.1	__na	short_ncRNA	chr10	90723649	90723812	-	DHS_enhancer	__na	__na	1	1	chr10_90723662_90723961_-	FTMT23800004941.C1	__na	__na	__na	__na	__na	__na	__na	__na	__na	__na	__na	__na	__na	__na	__na	__na	__na	__na	__na	__na	__na	__na	__na	1.00	1	__na
CATG00000000411	CATG00000000411.1	__na	short_ncRNA	chr10	90843540	90843757	-	not_DHS	__na	__na	1	1	chr10_90843607_90843906_-	ENCT00000058457.C1	__na	__na	__na	__na	__na	__na	__na	__na	__na	__na	__na	__na	__na	__na	__na	__na	__na	__na	__na	__na	__na	__na	__na	2.00	2	__na
CATG00000000412	CATG00000000412.1	__na	lncRNA_divergent	chr10	90871501	90871896	-	DHS_promoter	__na	__na	1	1	chr10_90871746_90872045_-	FTMT23800004949.C1	__na	__na	__na	__na	__na	__na	__na	__na	__na	__na	__na	__na	__na	__na	__na	__na	__na	__na	__na	__na	__na	__na	__na	1.00	1	__na
CATG00000000413	CATG00000000413.1	__na	lncRNA_intergenic	chr10	90924399	90931045	-	DHS_enhancer	__na	__na	2	5	chr10_90930215_90930514_-;chr10_90930895_90931194_-	ENCT00000058469.C1;ENCT00000058470.C1;ENCT00000058471.C1;FTMT23800004951.C1;FTMT23800004952.C1	__na	__na	__na	__na	__na	__na	__na	__na	__na	__na	__na	__na	__na	__na	__na	__na	__na	__na	__na	__na	__na	__na	__na	1.60	3	__na
CATG00000000414	CATG00000000414.1	__na	lncRNA_intergenic	chr1	4973389	4974915	+	not_DHS	__na	__na	1	1	chr1_4973239_4973538_+	HBMT00000001524.C1	__na	__na	__na	__na	__na	__na	__na	__na	__na	__na	__na	__na	__na	__na	__na	__na	__na	__na	__na	__na	__na	__na	__na	2.00	2	__na
CATG00000000415	CATG00000000415.1	__na	short_ncRNA	chr1	48453068	48453131	+	not_DHS	__na	__na	1	1	chr1_48452918_48453217_+	HBMT00000015853.C1	__na	__na	__na	__na	__na	__na	__na	__na	__na	__na	__na	__na	__na	__na	__na	__na	__na	__na	__na	__na	__na	__na	__na	1.00	1	__na
CATG00000000416	CATG00000000416.1	__na	lncRNA_intergenic	chr10	90935378	90935587	-	DHS_enhancer	__na	__na	1	1	chr10_90935437_90935736_-	FTMT23800004953.C1	__na	__na	__na	__na	__na	__na	__na	__na	__na	__na	__na	__na	__na	__na	__na	__na	__na	__na	__na	__na	__na	__na	__na	1.00	1	__na
CATG00000000417	CATG00000000417.1	__na	lncRNA_intergenic	chr10	90958084	91113142	-	DHS_enhancer	__na	__na	5	13	chr10_91008954_91009253_-;chr10_91023328_91023627_-;chr10_91049390_91049689_-;chr10_91111027_91111326_-;chr10_91112992_91113291_-	FTMT23700000272.C1;FTMT23700001259.C1;FTMT23700002017.C1;FTMT23700002378.C1;FTMT23800004954.C1;FTMT23800004955.C1;FTMT23800004956.C1;MICT00000046069.C1;MICT00000046070.C1;MICT00000046071.C1;MICT00000046072.C1;MICT00000046073.C1;MICT00000046074.C1	__na	__na	__na	__na	__na	__na	__na	__na	__na	__na	__na	__na	__na	__na	__na	__na	__na	__na	__na	__na	__na	__na	__na	2.46	4	__na
CATG00000000418	CATG00000000418.1	__na	sense_overlap_RNA	chr10	90966772	90968836	-	DHS_enhancer	__na	__na	1	1	chr10_90968686_90968985_-	MICT00000046075.C1	__na	__na	__na	__na	__na	__na	__na	__na	__na	__na	__na	__na	__na	__na	__na	__na	__na	__na	__na	__na	__na	__na	__na	2.00	2	__na
CATG00000000419	CATG00000000419.1	__na	lncRNA_sense_intronic	chr10	91001949	91003500	-	not_DHS	__na	__na	1	1	chr10_91003350_91003649_-	ENCT00000058476.C1	__na	__na	__na	__na	__na	__na	__na	__na	__na	__na	__na	__na	__na	__na	__na	__na	__na	__na	__na	__na	__na	__na	__na	1.00	1	__na
CATG00000000420	CATG00000000420.1	__na	lncRNA_sense_intronic	chr10	91034049	91037219	-	DHS_enhancer	__na	__na	2	2	chr10_91034826_91035125_-;chr10_91037069_91037368_-	MICT00000046089.C1;MICT00000046090.C1	__na	__na	__na	__na	__na	__na	__na	__na	__na	__na	__na	__na	__na	__na	__na	__na	__na	__na	__na	__na	__na	__na	__na	2.00	3	__na
CATG00000000421	CATG00000000421.1	__na	lncRNA_intergenic	chr10	91190703	91191328	-	DHS_enhancer	__na	__na	1	1	chr10_91191178_91191477_-	FTMT23800004965.C1	__na	__na	__na	__na	__na	__na	__na	__na	__na	__na	__na	__na	__na	__na	__na	__na	__na	__na	__na	__na	__na	__na	__na	1.00	1	__na
CATG00000000422	CATG00000000422.1	__na	lncRNA_intergenic	chr10	91198834	91199146	-	DHS_enhancer	__na	__na	1	1	chr10_91198996_91199295_-	FTMT23800004966.C1	__na	__na	__na	__na	__na	__na	__na	__na	__na	__na	__na	__na	__na	__na	__na	__na	__na	__na	__na	__na	__na	__na	__na	1.00	1	__na
CATG00000000425	CATG00000000425.1	__na	lncRNA_intergenic	chr10	91306965	91613729	-	DHS_enhancer	__na	__na	8	15	chr10_91555378_91555677_-;chr10_91560659_91560958_-;chr10_91574982_91575220_-;chr10_91575221_91575323_-;chr10_91575324_91575487_-;chr10_91613250_91613549_-;chr10_91613564_91613721_-;chr10_91613722_91613878_-	ENCT00000058491.C1;ENCT00000058502.C1;FTMT23800005008.C1;FTMT23800005028.C1;HBMT00000170000.C1;HBMT00000170001.C1;HBMT00000170003.C1;HBMT00000170023.C1;HBMT00000170026.C1;MICT00000046117.C1;MICT00000046118.C1;MICT00000046119.C1;MICT00000046120.C1;MICT00000046121.C1;MICT00000046124.C1	__na	__na	__na	__na	__na	__na	__na	__na	__na	__na	__na	__na	__na	__na	__na	__na	__na	__na	__na	__na	__na	__na	__na	3.13	5	__na
CATG00000000426	CATG00000000426.1	__na	sense_overlap_RNA	chr10	91336014	91336645	-	not_DHS	__na	__na	1	1	chr10_91336495_91336794_-	FTMT23800004973.C1	__na	__na	__na	__na	__na	__na	__na	__na	__na	__na	__na	__na	__na	__na	__na	__na	__na	__na	__na	__na	__na	__na	__na	1.00	1	__na
CATG00000000427	CATG00000000427.1	__na	sense_overlap_RNA	chr10	91339612	91340754	-	DHS_enhancer	__na	__na	1	2	chr10_91340604_91340903_-	FTMT23800004974.C1;FTMT23800004975.C1	__na	__na	__na	__na	__na	__na	__na	__na	__na	__na	__na	__na	__na	__na	__na	__na	__na	__na	__na	__na	__na	__na	__na	1.00	1	__na
CATG00000000428	CATG00000000428.1	__na	sense_overlap_RNA	chr10	91349504	91350403	-	not_DHS	__na	__na	1	1	chr10_91350253_91350552_-	FTMT23800004977.C1	__na	__na	__na	__na	__na	__na	__na	__na	__na	__na	__na	__na	__na	__na	__na	__na	__na	__na	__na	__na	__na	__na	__na	1.00	1	__na
CATG00000000429	CATG00000000429.1	__na	uncertain_coding	chr10	91407309	91410532	-	DHS_promoter	__na	__na	3	3	chr10_91409394_91409693_-;chr10_91410137_91410409_-;chr10_91410410_91410681_-	ENCT00000058481.C1;FTMT23800004982.C1;HBMT00000170004.C1	__na	__na	__na	__na	__na	__na	__na	__na	__na	__na	__na	__na	__na	__na	__na	__na	__na	__na	__na	__na	__na	__na	__na	1.00	1	__na
CATG00000000430	CATG00000000430.1	__na	short_ncRNA	chr10	91425282	91425386	-	not_DHS	__na	__na	1	1	chr10_91425236_91425535_-	HBMT00000170005.C1	__na	__na	__na	__na	__na	__na	__na	__na	__na	__na	__na	__na	__na	__na	__na	__na	__na	__na	__na	__na	__na	__na	__na	1.00	1	__na
CATG00000000432	CATG00000000432.1	__na	sense_overlap_RNA	chr10	91522490	91525114	-	not_DHS	__na	__na	2	2	chr10_91523538_91523837_-;chr10_91524964_91525263_-	ENCT00000058485.C1;FTMT23800004993.C1	__na	__na	__na	__na	__na	__na	__na	__na	__na	__na	__na	__na	__na	__na	__na	__na	__na	__na	__na	__na	__na	__na	__na	1.00	1	__na
CATG00000000434	CATG00000000434.1	__na	sense_overlap_RNA	chr10	91556216	91556634	-	not_DHS	__na	__na	1	1	chr10_91556484_91556783_-	FTMT23800004999.C1	__na	__na	__na	__na	__na	__na	__na	__na	__na	__na	__na	__na	__na	__na	__na	__na	__na	__na	__na	__na	__na	__na	__na	1.00	1	__na
CATG00000000435	CATG00000000435.1	__na	sense_overlap_RNA	chr10	91557996	91558849	-	not_DHS	__na	__na	1	1	chr10_91558699_91558998_-	FTMT23800005001.C1	__na	__na	__na	__na	__na	__na	__na	__na	__na	__na	__na	__na	__na	__na	__na	__na	__na	__na	__na	__na	__na	__na	__na	1.00	1	__na
CATG00000000436	CATG00000000436.1	__na	sense_overlap_RNA	chr10	91577543	91578219	-	not_DHS	__na	__na	1	1	chr10_91578069_91578368_-	FTMT23800005009.C1	__na	__na	__na	__na	__na	__na	__na	__na	__na	__na	__na	__na	__na	__na	__na	__na	__na	__na	__na	__na	__na	__na	__na	1.00	1	__na
CATG00000000438	CATG00000000438.1	__na	sense_overlap_RNA	chr10	91592187	91592812	-	DHS_enhancer	__na	__na	1	1	chr10_91592662_91592961_-	FTMT23800005017.C1	__na	__na	__na	__na	__na	__na	__na	__na	__na	__na	__na	__na	__na	__na	__na	__na	__na	__na	__na	__na	__na	__na	__na	1.00	1	__na
CATG00000000439	CATG00000000439.1	__na	sense_overlap_RNA	chr10	91602935	91608923	-	DHS_enhancer	__na	__na	3	3	chr10_91604756_91605055_-;chr10_91608464_91608763_-;chr10_91608773_91609072_-	ENCT00000058498.C1;ENCT00000058501.C1;FTMT23800005026.C1	__na	__na	__na	__na	__na	__na	__na	__na	__na	__na	__na	__na	__na	__na	__na	__na	__na	__na	__na	__na	__na	__na	__na	1.00	1	__na
CATG00000000442	CATG00000000442.1	__na	lncRNA_divergent	chr1	48470784	48482723	+	DHS_promoter	__na	__na	1	2	chr1_48470634_48470933_+	MICT00000010743.C1;MICT00000010744.C1	__na	__na	__na	__na	__na	__na	__na	__na	__na	__na	__na	__na	__na	__na	__na	__na	__na	__na	__na	__na	__na	__na	__na	2.00	2	__na
CATG00000000443	CATG00000000443.1	__na	lncRNA_divergent	chr1	48472417	48473094	+	DHS_promoter	__na	__na	1	1	chr1_48472267_48472566_+	ENCT00000005626.C1	__na	__na	__na	__na	__na	__na	__na	__na	__na	__na	__na	__na	__na	__na	__na	__na	__na	__na	__na	__na	__na	__na	__na	1.00	1	__na
CATG00000000445	CATG00000000445.1	__na	lncRNA_intergenic	chr10	91672140	91672406	-	DHS_enhancer	__na	__na	1	1	chr10_91672256_91672555_-	HBMT00000170053.C1	__na	__na	__na	__na	__na	__na	__na	__na	__na	__na	__na	__na	__na	__na	__na	__na	__na	__na	__na	__na	__na	__na	__na	1.00	1	__na
CATG00000000446	CATG00000000446.1	__na	lncRNA_intergenic	chr10	91687711	91692533	-	not_DHS	__na	__na	1	1	chr10_91692383_91692682_-	FTMT23700017185.C1	__na	__na	__na	__na	__na	__na	__na	__na	__na	__na	__na	__na	__na	__na	__na	__na	__na	__na	__na	__na	__na	__na	__na	3.00	3	__na
CATG00000000447	CATG00000000447.1	__na	lncRNA_intergenic	chr10	91878818	91883902	-	DHS_enhancer	__na	__na	1	3	chr10_91883752_91884051_-	MICT00000046160.C1;MICT00000046161.C1;MICT00000046162.C1	__na	__na	__na	__na	__na	__na	__na	__na	__na	__na	__na	__na	__na	__na	__na	__na	__na	__na	__na	__na	__na	__na	__na	3.00	4	__na
CATG00000000448	CATG00000000448.1	__na	sense_overlap_RNA	chr10	91879936	91880528	-	DHS_enhancer	__na	__na	1	1	chr10_91880378_91880677_-	FTMT23800005036.C1	__na	__na	__na	__na	__na	__na	__na	__na	__na	__na	__na	__na	__na	__na	__na	__na	__na	__na	__na	__na	__na	__na	__na	1.00	1	__na
CATG00000000449	CATG00000000449.1	__na	lncRNA_divergent	chr10	91923197	91923745	-	DHS_promoter	__na	__na	1	1	chr10_91923595_91923894_-	FTMT23800005039.C1	__na	__na	__na	__na	__na	__na	__na	__na	__na	__na	__na	__na	__na	__na	__na	__na	__na	__na	__na	__na	__na	__na	__na	1.00	1	__na
CATG00000000450	CATG00000000450.1	__na	sense_overlap_RNA	chr10	92074151	92078189	-	not_DHS	__na	__na	1	1	chr10_92078039_92078338_-	ENCT00000058537.C1	__na	__na	__na	__na	__na	__na	__na	__na	__na	__na	__na	__na	__na	__na	__na	__na	__na	__na	__na	__na	__na	__na	__na	2.00	2	__na
CATG00000000452	CATG00000000452.1	__na	short_ncRNA	chr10	92420350	92420636	-	DHS_dyadic	__na	__na	1	1	chr10_92420486_92420785_-	MICT00000046206.C1	__na	__na	__na	__na	__na	__na	__na	__na	__na	__na	__na	__na	__na	__na	__na	__na	__na	__na	__na	__na	__na	__na	__na	2.00	2	__na
CATG00000000453	CATG00000000453.1	__na	lncRNA_intergenic	chr10	92429074	92429289	-	not_DHS	__na	__na	1	1	chr10_92429139_92429438_-	FTMT23800005043.C1	__na	__na	__na	__na	__na	__na	__na	__na	__na	__na	__na	__na	__na	__na	__na	__na	__na	__na	__na	__na	__na	__na	__na	1.00	1	__na
CATG00000000454	CATG00000000454.1	__na	lncRNA_divergent	chr1	48687111	48695338	+	not_DHS	__na	__na	1	1	chr1_48686961_48687260_+	MICT00000010767.C1	__na	__na	__na	__na	__na	__na	__na	__na	__na	__na	__na	__na	__na	__na	__na	__na	__na	__na	__na	__na	__na	__na	__na	2.00	2	__na
CATG00000000455	CATG00000000455.1	__na	sense_overlap_RNA	chr10	92539421	92540795	-	not_DHS	__na	__na	1	1	chr10_92540645_92540944_-	ENCT00000058558.C1	__na	__na	__na	__na	__na	__na	__na	__na	__na	__na	__na	__na	__na	__na	__na	__na	__na	__na	__na	__na	__na	__na	__na	1.00	1	__na
CATG00000000456	CATG00000000456.1	__na	lncRNA_sense_intronic	chr10	92547250	92552856	-	not_DHS	__na	__na	1	1	chr10_92552706_92553005_-	ENCT00000058560.C1	__na	__na	__na	__na	__na	__na	__na	__na	__na	__na	__na	__na	__na	__na	__na	__na	__na	__na	__na	__na	__na	__na	__na	1.00	1	__na
CATG00000000457	CATG00000000457.1	__na	short_ncRNA	chr10	92637407	92637537	-	not_DHS	__na	__na	1	1	chr10_92637387_92637686_-	FTMT23800005048.C1	__na	__na	__na	__na	__na	__na	__na	__na	__na	__na	__na	__na	__na	__na	__na	__na	__na	__na	__na	__na	__na	__na	__na	1.00	1	__na
CATG00000000459	CATG00000000459.1	__na	lncRNA_divergent	chr10	92670518	92689752	-	DHS_promoter	__na	__na	2	4	chr10_92687180_92687479_-;chr10_92689602_92689901_-	ENCT00000058566.C1;ENCT00000058567.C1;FTMT23800005056.C1;MICT00000046227.C1	__na	__na	__na	__na	__na	__na	__na	__na	__na	__na	__na	__na	__na	__na	__na	__na	__na	__na	__na	__na	__na	__na	__na	1.25	2	__na
CATG00000000460	CATG00000000460.1	__na	lncRNA_divergent	chr10	92689943	92690183	-	DHS_promoter	__na	__na	1	1	chr10_92690033_92690332_-	HBMT00000170441.C1	__na	__na	__na	__na	__na	__na	__na	__na	__na	__na	__na	__na	__na	__na	__na	__na	__na	__na	__na	__na	__na	__na	__na	1.00	1	__na
CATG00000000462	CATG00000000462.1	__na	lncRNA_divergent	chr10	92699279	92699769	-	DHS_promoter	__na	__na	1	1	chr10_92699619_92699918_-	ENCT00000058568.C1	__na	__na	__na	__na	__na	__na	__na	__na	__na	__na	__na	__na	__na	__na	__na	__na	__na	__na	__na	__na	__na	__na	__na	1.00	1	__na
CATG00000000463	CATG00000000463.1	__na	lncRNA_intergenic	chr10	92752998	92757632	-	DHS_enhancer	__na	__na	3	3	chr10_92753839_92754138_-;chr10_92756468_92756767_-;chr10_92757482_92757781_-	ENCT00000058569.C1;ENCT00000058570.C1;FTMT23800005057.C1	__na	__na	__na	__na	__na	__na	__na	__na	__na	__na	__na	__na	__na	__na	__na	__na	__na	__na	__na	__na	__na	__na	__na	1.00	1	__na
CATG00000000464	CATG00000000464.1	__na	lncRNA_antisense	chr1	48926029	48936871	+	not_DHS	__na	__na	1	1	chr1_48925879_48926178_+	MICT00000010784.C1	__na	__na	__na	__na	__na	__na	__na	__na	__na	__na	__na	__na	__na	__na	__na	__na	__na	__na	__na	__na	__na	__na	__na	2.00	2	__na
CATG00000000466	CATG00000000466.1	__na	coding_mRNA	chr10	93064661	93068507	-	DHS_promoter	__na	__na	1	1	chr10_93068357_93068656_-	MICT00000046249.C1	__na	__na	__na	__na	__na	__na	__na	__na	__na	__na	__na	__na	__na	__na	__na	__na	__na	__na	__na	__na	__na	__na	__na	3.00	3	__na
CATG00000000467	CATG00000000467.1	__na	lncRNA_intergenic	chr10	93234286	93235874	-	DHS_enhancer	__na	__na	1	1	chr10_93235724_93236023_-	ENCT00000058579.C1	__na	__na	__na	__na	__na	__na	__na	__na	__na	__na	__na	__na	__na	__na	__na	__na	__na	__na	__na	__na	__na	__na	__na	1.00	1	__na
CATG00000000468	CATG00000000468.1	__na	lncRNA_intergenic	chr10	93269715	93273018	-	DHS_enhancer	__na	__na	2	2	chr10_93271514_93271813_-;chr10_93272868_93273167_-	ENCT00000058583.C1;ENCT00000058584.C1	__na	__na	__na	__na	__na	__na	__na	__na	__na	__na	__na	__na	__na	__na	__na	__na	__na	__na	__na	__na	__na	__na	__na	1.00	1	__na
CATG00000000470	CATG00000000470.1	__na	lncRNA_intergenic	chr10	93286724	93287262	-	not_DHS	__na	__na	1	1	chr10_93287112_93287411_-	FTMT23800005060.C1	__na	__na	__na	__na	__na	__na	__na	__na	__na	__na	__na	__na	__na	__na	__na	__na	__na	__na	__na	__na	__na	__na	__na	1.00	1	__na
CATG00000000472	CATG00000000472.1	__na	sense_overlap_RNA	chr10	93344958	93345762	-	DHS_enhancer	__na	__na	1	1	chr10_93345612_93345911_-	ENCT00000058610.C1	__na	__na	__na	__na	__na	__na	__na	__na	__na	__na	__na	__na	__na	__na	__na	__na	__na	__na	__na	__na	__na	__na	__na	2.00	2	__na
CATG00000000473	CATG00000000473.1	__na	lncRNA_sense_intronic	chr10	93378098	93379100	-	DHS_enhancer	__na	__na	1	1	chr10_93378950_93379249_-	ENCT00000058612.C1	__na	__na	__na	__na	__na	__na	__na	__na	__na	__na	__na	__na	__na	__na	__na	__na	__na	__na	__na	__na	__na	__na	__na	2.00	2	__na
CATG00000000474	CATG00000000474.1	__na	sense_overlap_RNA	chr10	93457493	93459145	-	DHS_enhancer	__na	__na	1	1	chr10_93458995_93459294_-	ENCT00000058615.C1	__na	__na	__na	__na	__na	__na	__na	__na	__na	__na	__na	__na	__na	__na	__na	__na	__na	__na	__na	__na	__na	__na	__na	2.00	2	__na
CATG00000000475	CATG00000000475.1	__na	short_ncRNA	chr10	93483093	93483128	-	DHS_promoter	__na	__na	1	1	chr10_93482978_93483277_-	HBMT00000170709.C1	__na	__na	__na	__na	__na	__na	__na	__na	__na	__na	__na	__na	__na	__na	__na	__na	__na	__na	__na	__na	__na	__na	__na	1.00	1	__na
CATG00000000477	CATG00000000477.1	__na	lncRNA_divergent	chr10	93495412	93496425	-	DHS_promoter	__na	__na	1	1	chr10_93496275_93496574_-	FTMT23800005068.C1	__na	__na	__na	__na	__na	__na	__na	__na	__na	__na	__na	__na	__na	__na	__na	__na	__na	__na	__na	__na	__na	__na	__na	1.00	1	__na
CATG00000000478	CATG00000000478.1	__na	short_ncRNA	chr10	93500053	93500224	-	not_DHS	__na	__na	1	1	chr10_93500074_93500373_-	HBMT00000170717.C1	__na	__na	__na	__na	__na	__na	__na	__na	__na	__na	__na	__na	__na	__na	__na	__na	__na	__na	__na	__na	__na	__na	__na	1.00	1	__na
CATG00000000479	CATG00000000479.1	__na	short_ncRNA	chr10	93503115	93503261	-	DHS_enhancer	__na	__na	1	1	chr10_93503111_93503410_-	HBMT00000170718.C1	__na	__na	__na	__na	__na	__na	__na	__na	__na	__na	__na	__na	__na	__na	__na	__na	__na	__na	__na	__na	__na	__na	__na	1.00	1	__na
CATG00000000480	CATG00000000480.1	__na	short_ncRNA	chr10	93515405	93515458	-	DHS_dyadic	__na	__na	1	1	chr10_93515308_93515607_-	HBMT00000170719.C1	__na	__na	__na	__na	__na	__na	__na	__na	__na	__na	__na	__na	__na	__na	__na	__na	__na	__na	__na	__na	__na	__na	__na	1.00	1	__na
CATG00000000481	CATG00000000481.1	__na	lncRNA_divergent	chr10	93516947	93517209	-	not_DHS	__na	__na	1	1	chr10_93517059_93517358_-	HBMT00000170720.C1	__na	__na	__na	__na	__na	__na	__na	__na	__na	__na	__na	__na	__na	__na	__na	__na	__na	__na	__na	__na	__na	__na	__na	1.00	1	__na
CATG00000000482	CATG00000000482.1	__na	coding_mRNA	chr10	93566044	93567982	-	DHS_promoter	__na	__na	1	2	chr10_93567832_93568131_-	HBMT00000170729.C1;HBMT00000170730.C1	__na	__na	__na	__na	__na	__na	__na	__na	__na	__na	__na	__na	__na	__na	__na	__na	__na	__na	__na	__na	__na	__na	__na	1.50	2	__na
CATG00000000483	CATG00000000483.1	__na	lncRNA_divergent	chr10	93602271	93612420	-	not_DHS	__na	__na	1	2	chr10_93612270_93612569_-	FTMT23700036496.C1;FTMT23800005071.C1	__na	__na	__na	__na	__na	__na	__na	__na	__na	__na	__na	__na	__na	__na	__na	__na	__na	__na	__na	__na	__na	__na	__na	1.50	2	__na
CATG00000000486	CATG00000000486.1	__na	lncRNA_antisense	chr10	93656975	93658168	-	not_DHS	__na	__na	1	1	chr10_93658018_93658317_-	ENCT00000058622.C1	__na	__na	__na	__na	__na	__na	__na	__na	__na	__na	__na	__na	__na	__na	__na	__na	__na	__na	__na	__na	__na	__na	__na	1.00	1	__na
CATG00000000487	CATG00000000487.1	__na	lncRNA_divergent	chr10	93740693	93757727	-	DHS_promoter	__na	__na	6	9	chr10_93745036_93745335_-;chr10_93745425_93745724_-;chr10_93749802_93750101_-;chr10_93755449_93755748_-;chr10_93757535_93757706_-;chr10_93757707_93757876_-	ENCT00000058641.C1;ENCT00000058642.C1;ENCT00000058643.C1;FTMT23700035261.C1;FTMT23700035262.C1;HBMT00000171013.C1;MICT00000046326.C1;MICT00000046327.C1;MICT00000046328.C1	__na	__na	__na	__na	__na	__na	__na	__na	__na	__na	__na	__na	__na	__na	__na	__na	__na	__na	__na	__na	__na	__na	__na	1.67	3	__na
CATG00000000488	CATG00000000488.1	__na	lncRNA_antisense	chr10	93757801	93763038	-	DHS_enhancer	__na	__na	1	3	chr10_93762888_93763187_-	ENCT00000058644.C1;ENCT00000058645.C1;ENCT00000058646.C1	__na	__na	__na	__na	__na	__na	__na	__na	__na	__na	__na	__na	__na	__na	__na	__na	__na	__na	__na	__na	__na	__na	__na	1.67	2	__na
CATG00000000489	CATG00000000489.1	__na	lncRNA_divergent	chr10	93776593	93788591	-	DHS_enhancer	__na	__na	1	1	chr10_93788441_93788740_-	HBMT00000171016.C1	__na	__na	__na	__na	__na	__na	__na	__na	__na	__na	__na	__na	__na	__na	__na	__na	__na	__na	__na	__na	__na	__na	__na	2.00	2	__na
CATG00000000490	CATG00000000490.1	__na	lncRNA_intergenic	chr10	93798162	93819610	-	not_DHS	__na	__na	1	2	chr10_93819460_93819759_-	MICT00000046339.C1;MICT00000046340.C1	__na	__na	__na	__na	__na	__na	__na	__na	__na	__na	__na	__na	__na	__na	__na	__na	__na	__na	__na	__na	__na	__na	__na	2.50	3	__na
CATG00000000491	CATG00000000491.1	__na	lncRNA_intergenic	chr10	93875381	93876430	-	DHS_enhancer	__na	__na	1	1	chr10_93876280_93876579_-	ENCT00000058647.C1	__na	__na	__na	__na	__na	__na	__na	__na	__na	__na	__na	__na	__na	__na	__na	__na	__na	__na	__na	__na	__na	__na	__na	1.00	1	__na
CATG00000000493	CATG00000000493.1	__na	lncRNA_antisense	chr10	94306184	94306971	-	DHS_enhancer	__na	__na	1	2	chr10_94306821_94307120_-	FTMT23800005094.C1;FTMT23800005095.C1	__na	__na	__na	__na	__na	__na	__na	__na	__na	__na	__na	__na	__na	__na	__na	__na	__na	__na	__na	__na	__na	__na	__na	1.00	1	__na
CATG00000000494	CATG00000000494.1	__na	coding_mRNA	chr10	94401305	94403704	-	DHS_promoter	__na	__na	2	2	chr10_94402204_94402503_-;chr10_94403554_94403853_-	FTMT23800005100.C1;HBMT00000171054.C1	__na	__na	__na	__na	__na	__na	__na	__na	__na	__na	__na	__na	__na	__na	__na	__na	__na	__na	__na	__na	__na	__na	__na	1.00	1	__na
CATG00000000495	CATG00000000495.1	__na	lncRNA_divergent	chr10	94545119	94545713	-	DHS_promoter	__na	__na	1	1	chr10_94545563_94545862_-	FTMT23800005102.C1	__na	__na	__na	__na	__na	__na	__na	__na	__na	__na	__na	__na	__na	__na	__na	__na	__na	__na	__na	__na	__na	__na	__na	1.00	1	__na
CATG00000000496	CATG00000000496.1	__na	lncRNA_intergenic	chr10	94696229	95200756	-	not_DHS	__na	__na	1	1	chr10_95200606_95200905_-	FTMT23700007475.C1	__na	__na	__na	__na	__na	__na	__na	__na	__na	__na	__na	__na	__na	__na	__na	__na	__na	__na	__na	__na	__na	__na	__na	3.00	3	__na
CATG00000000497	CATG00000000497.1	__na	lncRNA_sense_intronic	chr10	94989210	94998511	-	DHS_enhancer	__na	__na	2	4	chr10_94998319_94998490_-;chr10_94998491_94998660_-	FTMT23700016466.C1;MICT00000046408.C1;MICT00000046409.C1;MICT00000046410.C1	__na	__na	__na	__na	__na	__na	__na	__na	__na	__na	__na	__na	__na	__na	__na	__na	__na	__na	__na	__na	__na	__na	__na	2.75	3	__na
CATG00000000498	CATG00000000498.1	__na	sense_overlap_RNA	chr10	95025529	95121513	-	not_DHS	__na	__na	1	1	chr10_95121363_95121662_-	FTMT23700034438.C1	__na	__na	__na	__na	__na	__na	__na	__na	__na	__na	__na	__na	__na	__na	__na	__na	__na	__na	__na	__na	__na	__na	__na	2.00	2	__na
CATG00000000500	CATG00000000500.1	__na	sense_overlap_RNA	chr10	95085624	95086513	-	not_DHS	__na	__na	1	1	chr10_95086363_95086662_-	HBMT00000171188.C1	__na	__na	__na	__na	__na	__na	__na	__na	__na	__na	__na	__na	__na	__na	__na	__na	__na	__na	__na	__na	__na	__na	__na	1.00	1	__na
CATG00000000501	CATG00000000501.1	__na	sense_overlap_RNA	chr10	95088653	95089416	-	not_DHS	__na	__na	1	1	chr10_95089266_95089565_-	HBMT00000171191.C1	__na	__na	__na	__na	__na	__na	__na	__na	__na	__na	__na	__na	__na	__na	__na	__na	__na	__na	__na	__na	__na	__na	__na	1.00	1	__na
CATG00000000502	CATG00000000502.1	__na	sense_overlap_RNA	chr10	95090731	95091995	-	not_DHS	__na	__na	2	2	chr10_95091771_95091958_-;chr10_95091959_95092144_-	ENCT00000058677.C1;FTMT23800005106.C1	__na	__na	__na	__na	__na	__na	__na	__na	__na	__na	__na	__na	__na	__na	__na	__na	__na	__na	__na	__na	__na	__na	__na	1.00	1	__na
CATG00000000503	CATG00000000503.1	__na	sense_overlap_RNA	chr10	95093645	95096142	-	not_DHS	__na	__na	2	3	chr10_95094961_95095260_-;chr10_95095992_95096291_-	HBMT00000171197.C1;HBMT00000171198.C1;HBMT00000171199.C1	__na	__na	__na	__na	__na	__na	__na	__na	__na	__na	__na	__na	__na	__na	__na	__na	__na	__na	__na	__na	__na	__na	__na	1.00	1	__na
CATG00000000507	CATG00000000507.1	__na	sense_overlap_RNA	chr10	95156036	95160608	-	not_DHS	__na	__na	1	1	chr10_95160458_95160757_-	ENCT00000058690.C1	__na	__na	__na	__na	__na	__na	__na	__na	__na	__na	__na	__na	__na	__na	__na	__na	__na	__na	__na	__na	__na	__na	__na	1.00	1	__na
CATG00000000508	CATG00000000508.1	__na	short_ncRNA	chr10	95183739	95183746	-	DHS_promoter	__na	__na	1	1	chr10_95183596_95183895_-	FTMT23800005111.C1	__na	__na	__na	__na	__na	__na	__na	__na	__na	__na	__na	__na	__na	__na	__na	__na	__na	__na	__na	__na	__na	__na	__na	1.00	1	__na
CATG00000000509	CATG00000000509.1	__na	sense_overlap_RNA	chr10	95185829	95187672	-	not_DHS	__na	__na	1	1	chr10_95187522_95187821_-	FTMT23800005113.C1	__na	__na	__na	__na	__na	__na	__na	__na	__na	__na	__na	__na	__na	__na	__na	__na	__na	__na	__na	__na	__na	__na	__na	1.00	1	__na
CATG00000000510	CATG00000000510.1	__na	lncRNA_divergent	chr10	95191219	95196109	-	not_DHS	__na	__na	2	2	chr10_95193673_95193972_-;chr10_95195959_95196258_-	ENCT00000058699.C1;ENCT00000058700.C1	__na	__na	__na	__na	__na	__na	__na	__na	__na	__na	__na	__na	__na	__na	__na	__na	__na	__na	__na	__na	__na	__na	__na	1.00	1	__na
CATG00000000512	CATG00000000512.1	__na	lncRNA_antisense	chr10	95199765	95207623	-	not_DHS	__na	__na	2	3	chr10_95203706_95204005_-;chr10_95207473_95207772_-	ENCT00000058702.C1;FTMT23800005115.C1;FTMT23800005116.C1	__na	__na	__na	__na	__na	__na	__na	__na	__na	__na	__na	__na	__na	__na	__na	__na	__na	__na	__na	__na	__na	__na	__na	1.00	1	__na
CATG00000000513	CATG00000000513.1	__na	lncRNA_antisense	chr10	95218360	95221177	-	not_DHS	__na	__na	1	1	chr10_95221027_95221326_-	FTMT23800005119.C1	__na	__na	__na	__na	__na	__na	__na	__na	__na	__na	__na	__na	__na	__na	__na	__na	__na	__na	__na	__na	__na	__na	__na	1.00	1	__na
CATG00000000516	CATG00000000516.1	__na	short_ncRNA	chr10	95303708	95303799	-	DHS_enhancer	__na	__na	1	1	chr10_95303649_95303948_-	HBMT00000171288.C1	__na	__na	__na	__na	__na	__na	__na	__na	__na	__na	__na	__na	__na	__na	__na	__na	__na	__na	__na	__na	__na	__na	__na	1.00	1	__na
CATG00000000518	CATG00000000518.1	__na	sense_overlap_RNA	chr10	95347474	95350279	-	DHS_enhancer	__na	__na	1	1	chr10_95350129_95350428_-	ENCT00000058745.C1	__na	__na	__na	__na	__na	__na	__na	__na	__na	__na	__na	__na	__na	__na	__na	__na	__na	__na	__na	__na	__na	__na	__na	2.00	2	__na
CATG00000000519	CATG00000000519.1	__na	sense_overlap_RNA	chr10	95392800	95393474	-	not_DHS	__na	__na	1	1	chr10_95393324_95393623_-	FTMT23700034183.C1	__na	__na	__na	__na	__na	__na	__na	__na	__na	__na	__na	__na	__na	__na	__na	__na	__na	__na	__na	__na	__na	__na	__na	2.00	2	__na
CATG00000000522	CATG00000000522.1	__na	uncertain_coding	chr10	95732548	95756056	-	DHS_promoter	__na	__na	2	3	chr10_95742040_95742339_-;chr10_95755906_95756205_-	MICT00000046561.C1;MICT00000046563.C1;MICT00000046564.C1	__na	__na	__na	__na	__na	__na	__na	__na	__na	__na	__na	__na	__na	__na	__na	__na	__na	__na	__na	__na	__na	__na	__na	2.33	3	__na
CATG00000000523	CATG00000000523.1	__na	lncRNA_sense_intronic	chr10	95829795	95832349	-	DHS_enhancer	__na	__na	1	1	chr10_95832199_95832498_-	ENCT00000058777.C1	__na	__na	__na	__na	__na	__na	__na	__na	__na	__na	__na	__na	__na	__na	__na	__na	__na	__na	__na	__na	__na	__na	__na	1.00	1	__na
CATG00000000524	CATG00000000524.1	__na	lncRNA_divergent	chr10	95839085	95840179	-	not_DHS	__na	__na	1	1	chr10_95840029_95840328_-	ENCT00000058780.C1	__na	__na	__na	__na	__na	__na	__na	__na	__na	__na	__na	__na	__na	__na	__na	__na	__na	__na	__na	__na	__na	__na	__na	1.00	1	__na
CATG00000000525	CATG00000000525.1	__na	lncRNA_sense_intronic	chr10	95878170	95880498	-	not_DHS	__na	__na	1	1	chr10_95880348_95880647_-	FTMT23700026841.C1	__na	__na	__na	__na	__na	__na	__na	__na	__na	__na	__na	__na	__na	__na	__na	__na	__na	__na	__na	__na	__na	__na	__na	2.00	2	__na
CATG00000000526	CATG00000000526.1	__na	sense_overlap_RNA	chr10	95923131	95927347	-	DHS_enhancer	__na	__na	1	2	chr10_95927197_95927496_-	ENCT00000058813.C1;ENCT00000058814.C1	__na	__na	__na	__na	__na	__na	__na	__na	__na	__na	__na	__na	__na	__na	__na	__na	__na	__na	__na	__na	__na	__na	__na	1.00	1	__na
CATG00000000527	CATG00000000527.1	__na	coding_mRNA	chr10	95931184	95934436	-	not_DHS	__na	__na	1	1	chr10_95934286_95934585_-	ENCT00000058817.C1	__na	__na	__na	__na	__na	__na	__na	__na	__na	__na	__na	__na	__na	__na	__na	__na	__na	__na	__na	__na	__na	__na	__na	1.00	1	__na
CATG00000000528	CATG00000000528.1	__na	sense_overlap_RNA	chr10	95935734	95943481	-	not_DHS	__na	__na	1	1	chr10_95943331_95943630_-	ENCT00000058818.C1	__na	__na	__na	__na	__na	__na	__na	__na	__na	__na	__na	__na	__na	__na	__na	__na	__na	__na	__na	__na	__na	__na	__na	1.00	1	__na
CATG00000000529	CATG00000000529.1	__na	lncRNA_intergenic	chr10	96129158	96130736	-	DHS_promoter	__na	__na	2	2	chr10_96129798_96130097_-;chr10_96130586_96130885_-	FTMT23800005137.C1;FTMT23800005138.C1	__na	__na	__na	__na	__na	__na	__na	__na	__na	__na	__na	__na	__na	__na	__na	__na	__na	__na	__na	__na	__na	__na	__na	1.00	1	__na
CATG00000000530	CATG00000000530.1	__na	lncRNA_intergenic	chr10	96284995	96288366	-	DHS_enhancer	__na	__na	2	2	chr10_96287605_96287904_-;chr10_96288216_96288515_-	ENCT00000058837.C1;FTMT23800005146.C1	__na	__na	__na	__na	__na	__na	__na	__na	__na	__na	__na	__na	__na	__na	__na	__na	__na	__na	__na	__na	__na	__na	__na	1.00	1	__na
CATG00000000532	CATG00000000532.1	__na	lncRNA_antisense	chr10	96308629	96324571	-	not_DHS	__na	__na	2	3	chr10_96312100_96312399_-;chr10_96324421_96324720_-	MICT00000046684.C1;MICT00000046685.C1;MICT00000046686.C1	__na	__na	__na	__na	__na	__na	__na	__na	__na	__na	__na	__na	__na	__na	__na	__na	__na	__na	__na	__na	__na	__na	__na	2.67	4	__na
CATG00000000533	CATG00000000533.1	__na	lncRNA_divergent	chr1	50023802	50024226	+	DHS_promoter	__na	__na	2	2	chr1_50023652_50023931_+;chr1_50023932_50024210_+	FTMT20400001887.C1;HBMT00000015860.C1	__na	__na	__na	__na	__na	__na	__na	__na	__na	__na	__na	__na	__na	__na	__na	__na	__na	__na	__na	__na	__na	__na	__na	1.00	1	__na
CATG00000000535	CATG00000000535.1	__na	lncRNA_intergenic	chr10	96589177	96589501	-	not_DHS	__na	__na	1	1	chr10_96589351_96589650_-	FTMT23800005150.C1	__na	__na	__na	__na	__na	__na	__na	__na	__na	__na	__na	__na	__na	__na	__na	__na	__na	__na	__na	__na	__na	__na	__na	1.00	1	__na
CATG00000000536	CATG00000000536.1	__na	sense_overlap_RNA	chr10	96598452	96599535	-	DHS_enhancer	__na	__na	1	1	chr10_96599385_96599684_-	ENCT00000058871.C1	__na	__na	__na	__na	__na	__na	__na	__na	__na	__na	__na	__na	__na	__na	__na	__na	__na	__na	__na	__na	__na	__na	__na	1.00	1	__na
CATG00000000537	CATG00000000537.1	__na	sense_overlap_RNA	chr10	96703984	96704864	-	not_DHS	__na	__na	1	1	chr10_96704714_96705013_-	ENCT00000058879.C1	__na	__na	__na	__na	__na	__na	__na	__na	__na	__na	__na	__na	__na	__na	__na	__na	__na	__na	__na	__na	__na	__na	__na	1.00	1	__na
CATG00000000539	CATG00000000539.1	__na	lncRNA_sense_intronic	chr10	96714111	96716447	-	DHS_dyadic	__na	__na	1	1	chr10_96716297_96716596_-	ENCT00000058881.C1	__na	__na	__na	__na	__na	__na	__na	__na	__na	__na	__na	__na	__na	__na	__na	__na	__na	__na	__na	__na	__na	__na	__na	1.00	1	__na
CATG00000000540	CATG00000000540.1	__na	lncRNA_intergenic	chr10	96741675	96742538	-	DHS_enhancer	__na	__na	1	1	chr10_96742388_96742687_-	HBMT00000171715.C1	__na	__na	__na	__na	__na	__na	__na	__na	__na	__na	__na	__na	__na	__na	__na	__na	__na	__na	__na	__na	__na	__na	__na	1.00	1	__na
CATG00000000542	CATG00000000542.1	__na	lncRNA_intergenic	chr10	96813538	96813736	-	not_DHS	__na	__na	1	1	chr10_96813586_96813885_-	FTMT23800005156.C1	__na	__na	__na	__na	__na	__na	__na	__na	__na	__na	__na	__na	__na	__na	__na	__na	__na	__na	__na	__na	__na	__na	__na	1.00	1	__na
CATG00000000543	CATG00000000543.1	__na	lncRNA_divergent	chr10	96830548	96832226	-	DHS_promoter	__na	__na	2	2	chr10_96831766_96832065_-;chr10_96832076_96832375_-	ENCT00000058882.C1;MICT00000046744.C1	__na	__na	__na	__na	__na	__na	__na	__na	__na	__na	__na	__na	__na	__na	__na	__na	__na	__na	__na	__na	__na	__na	__na	1.00	1	__na
CATG00000000545	CATG00000000545.1	__na	sense_overlap_RNA	chr1	50083552	50085083	+	not_DHS	__na	__na	1	1	chr1_50083402_50083701_+	ENCT00000005642.C1	__na	__na	__na	__na	__na	__na	__na	__na	__na	__na	__na	__na	__na	__na	__na	__na	__na	__na	__na	__na	__na	__na	__na	1.00	1	__na
CATG00000000546	CATG00000000546.1	__na	sense_overlap_RNA	chr1	50088280	50089183	+	not_DHS	__na	__na	1	1	chr1_50088130_50088429_+	ENCT00000005643.C1	__na	__na	__na	__na	__na	__na	__na	__na	__na	__na	__na	__na	__na	__na	__na	__na	__na	__na	__na	__na	__na	__na	__na	1.00	1	__na
CATG00000000549	CATG00000000549.1	__na	sense_overlap_RNA	chr1	50128509	50128979	+	not_DHS	__na	__na	1	1	chr1_50128359_50128658_+	ENCT00000005657.C1	__na	__na	__na	__na	__na	__na	__na	__na	__na	__na	__na	__na	__na	__na	__na	__na	__na	__na	__na	__na	__na	__na	__na	1.00	1	__na
CATG00000000550	CATG00000000550.1	__na	lncRNA_sense_intronic	chr1	50151829	50152782	+	not_DHS	__na	__na	1	1	chr1_50151679_50151978_+	ENCT00000005667.C1	__na	__na	__na	__na	__na	__na	__na	__na	__na	__na	__na	__na	__na	__na	__na	__na	__na	__na	__na	__na	__na	__na	__na	1.00	1	__na
CATG00000000551	CATG00000000551.1	__na	sense_overlap_RNA	chr1	50154483	50155471	+	not_DHS	__na	__na	1	2	chr1_50154333_50154632_+	ENCT00000005669.C1;ENCT00000005670.C1	__na	__na	__na	__na	__na	__na	__na	__na	__na	__na	__na	__na	__na	__na	__na	__na	__na	__na	__na	__na	__na	__na	__na	1.00	1	__na
CATG00000000552	CATG00000000552.1	__na	sense_overlap_RNA	chr1	50166229	50171052	+	not_DHS	__na	__na	2	2	chr1_50166079_50166378_+;chr1_50169265_50169564_+	ENCT00000005681.C1;ENCT00000005683.C1	__na	__na	__na	__na	__na	__na	__na	__na	__na	__na	__na	__na	__na	__na	__na	__na	__na	__na	__na	__na	__na	__na	__na	1.00	1	__na
CATG00000000554	CATG00000000554.1	__na	sense_overlap_RNA	chr1	50172684	50173205	+	not_DHS	__na	__na	1	1	chr1_50172534_50172833_+	ENCT00000005685.C1	__na	__na	__na	__na	__na	__na	__na	__na	__na	__na	__na	__na	__na	__na	__na	__na	__na	__na	__na	__na	__na	__na	__na	1.00	1	__na
CATG00000000558	CATG00000000558.1	__na	sense_overlap_RNA	chr1	50192140	50193239	+	not_DHS	__na	__na	2	2	chr1_50191990_50192289_+;chr1_50192922_50193221_+	ENCT00000005698.C1;ENCT00000005699.C1	__na	__na	__na	__na	__na	__na	__na	__na	__na	__na	__na	__na	__na	__na	__na	__na	__na	__na	__na	__na	__na	__na	__na	1.00	1	__na
CATG00000000559	CATG00000000559.1	__na	lncRNA_divergent	chr10	96978052	96981174	-	not_DHS	__na	__na	1	2	chr10_96981024_96981323_-	FTMT23800005160.C1;MICT00000046764.C1	__na	__na	__na	__na	__na	__na	__na	__na	__na	__na	__na	__na	__na	__na	__na	__na	__na	__na	__na	__na	__na	__na	__na	2.00	3	__na
CATG00000000561	CATG00000000561.1	__na	short_ncRNA	chr10	97016865	97016983	-	not_DHS	__na	__na	1	1	chr10_97016833_97017132_-	ENCT00000058884.C1	__na	__na	__na	__na	__na	__na	__na	__na	__na	__na	__na	__na	__na	__na	__na	__na	__na	__na	__na	__na	__na	__na	__na	1.00	1	__na
CATG00000000562	CATG00000000562.1	__na	lncRNA_sense_intronic	chr10	97150014	97151677	-	not_DHS	__na	__na	1	1	chr10_97151527_97151826_-	ENCT00000058890.C1	__na	__na	__na	__na	__na	__na	__na	__na	__na	__na	__na	__na	__na	__na	__na	__na	__na	__na	__na	__na	__na	__na	__na	1.00	1	__na
CATG00000000563	CATG00000000563.1	__na	coding_mRNA	chr10	97248120	97251841	-	not_DHS	__na	__na	1	1	chr10_97251691_97251990_-	ENCT00000058910.C1	__na	__na	__na	__na	__na	__na	__na	__na	__na	__na	__na	__na	__na	__na	__na	__na	__na	__na	__na	__na	__na	__na	__na	2.00	2	__na
CATG00000000564	CATG00000000564.1	__na	lncRNA_antisense	chr10	97321510	97321994	-	DHS_enhancer	__na	__na	1	1	chr10_97321844_97322143_-	FTMT23800005174.C1	__na	__na	__na	__na	__na	__na	__na	__na	__na	__na	__na	__na	__na	__na	__na	__na	__na	__na	__na	__na	__na	__na	__na	1.00	1	__na
CATG00000000565	CATG00000000565.1	__na	lncRNA_intergenic	chr10	97347279	97354055	-	DHS_dyadic	__na	__na	2	2	chr10_97348970_97349269_-;chr10_97353905_97354204_-	ENCT00000058915.C1;ENCT00000058916.C1	__na	__na	__na	__na	__na	__na	__na	__na	__na	__na	__na	__na	__na	__na	__na	__na	__na	__na	__na	__na	__na	__na	__na	1.00	1	__na
CATG00000000566	CATG00000000566.1	__na	lncRNA_intergenic	chr10	97413667	97414947	-	DHS_enhancer	__na	__na	1	1	chr10_97414797_97415096_-	ENCT00000058929.C1	__na	__na	__na	__na	__na	__na	__na	__na	__na	__na	__na	__na	__na	__na	__na	__na	__na	__na	__na	__na	__na	__na	__na	1.00	1	__na
CATG00000000568	CATG00000000568.1	__na	lncRNA_sense_intronic	chr10	97485148	97494927	-	DHS_enhancer	__na	__na	1	1	chr10_97494777_97495076_-	ENCT00000058948.C1	__na	__na	__na	__na	__na	__na	__na	__na	__na	__na	__na	__na	__na	__na	__na	__na	__na	__na	__na	__na	__na	__na	__na	2.00	2	__na
CATG00000000569	CATG00000000569.1	__na	lncRNA_intergenic	chr1	4997985	5021459	+	not_DHS	__na	__na	1	3	chr1_4997835_4998134_+	HBMT00000001536.C1;HBMT00000001539.C1;MICT00000001912.C1	__na	__na	__na	__na	__na	__na	__na	__na	__na	__na	__na	__na	__na	__na	__na	__na	__na	__na	__na	__na	__na	__na	__na	3.67	5	__na
CATG00000000571	CATG00000000571.1	__na	lncRNA_divergent	chr10	97539762	97542302	-	DHS_enhancer	__na	__na	1	1	chr10_97542152_97542451_-	FTMT23700033108.C1	__na	__na	__na	__na	__na	__na	__na	__na	__na	__na	__na	__na	__na	__na	__na	__na	__na	__na	__na	__na	__na	__na	__na	2.00	2	__na
CATG00000000572	CATG00000000572.1	__na	coding_mRNA	chr10	97577879	97578543	-	not_DHS	__na	__na	1	1	chr10_97578393_97578692_-	FTMT23800005181.C1	__na	__na	__na	__na	__na	__na	__na	__na	__na	__na	__na	__na	__na	__na	__na	__na	__na	__na	__na	__na	__na	__na	__na	1.00	1	__na
CATG00000000573	CATG00000000573.1	__na	coding_mRNA	chr10	97712785	97719765	-	DHS_enhancer	__na	__na	2	2	chr10_97718596_97718895_-;chr10_97719615_97719914_-	HBMT00000172095.C1;MICT00000046867.C1	__na	__na	__na	__na	__na	__na	__na	__na	__na	__na	__na	__na	__na	__na	__na	__na	__na	__na	__na	__na	__na	__na	__na	1.50	2	__na
CATG00000000576	CATG00000000576.1	__na	lncRNA_intergenic	chr10	97781018	97781767	-	DHS_enhancer	__na	__na	1	2	chr10_97781617_97781916_-	HBMT00000172099.C1;HBMT00000172100.C1	__na	__na	__na	__na	__na	__na	__na	__na	__na	__na	__na	__na	__na	__na	__na	__na	__na	__na	__na	__na	__na	__na	__na	1.00	1	__na
CATG00000000577	CATG00000000577.1	__na	lncRNA_intergenic	chr10	97786106	97789052	-	DHS_enhancer	__na	__na	1	2	chr10_97788902_97789201_-	ENCT00000058978.C1;HBMT00000172105.C1	__na	__na	__na	__na	__na	__na	__na	__na	__na	__na	__na	__na	__na	__na	__na	__na	__na	__na	__na	__na	__na	__na	__na	1.00	1	__na
CATG00000000579	CATG00000000579.1	__na	lncRNA_intergenic	chr10	98036472	98036708	-	not_DHS	__na	__na	1	1	chr10_98036558_98036857_-	HBMT00000172115.C1	__na	__na	__na	__na	__na	__na	__na	__na	__na	__na	__na	__na	__na	__na	__na	__na	__na	__na	__na	__na	__na	__na	__na	1.00	1	__na
CATG00000000581	CATG00000000581.1	__na	lncRNA_divergent	chr10	98134686	98135167	-	DHS_promoter	__na	__na	1	1	chr10_98135017_98135316_-	HBMT00000172116.C1	__na	__na	__na	__na	__na	__na	__na	__na	__na	__na	__na	__na	__na	__na	__na	__na	__na	__na	__na	__na	__na	__na	__na	1.00	1	__na
CATG00000000582	CATG00000000582.1	__na	lncRNA_intergenic	chr10	98287699	98294592	-	DHS_enhancer	__na	__na	1	1	chr10_98294442_98294741_-	MICT00000046929.C1	__na	__na	__na	__na	__na	__na	__na	__na	__na	__na	__na	__na	__na	__na	__na	__na	__na	__na	__na	__na	__na	__na	__na	3.00	3	__na
CATG00000000584	CATG00000000584.1	__na	lncRNA_intergenic	chr10	98374477	98374756	-	DHS_enhancer	__na	__na	1	1	chr10_98374606_98374905_-	FTMT23800005191.C1	__na	__na	__na	__na	__na	__na	__na	__na	__na	__na	__na	__na	__na	__na	__na	__na	__na	__na	__na	__na	__na	__na	__na	1.00	1	__na
CATG00000000587	CATG00000000587.1	__na	lncRNA_intergenic	chr1	50257644	50258461	+	not_DHS	__na	__na	1	1	chr1_50257494_50257793_+	HBMT00000015917.C1	__na	__na	__na	__na	__na	__na	__na	__na	__na	__na	__na	__na	__na	__na	__na	__na	__na	__na	__na	__na	__na	__na	__na	2.00	2	__na
CATG00000000589	CATG00000000589.1	__na	sense_overlap_RNA	chr10	98466217	98466950	-	DHS_enhancer	__na	__na	1	1	chr10_98466800_98467099_-	ENCT00000059024.C1	__na	__na	__na	__na	__na	__na	__na	__na	__na	__na	__na	__na	__na	__na	__na	__na	__na	__na	__na	__na	__na	__na	__na	1.00	1	__na
CATG00000000590	CATG00000000590.1	__na	sense_overlap_RNA	chr10	98990148	98994041	-	not_DHS	__na	__na	1	1	chr10_98993891_98994190_-	FTMT23700027348.C1	__na	__na	__na	__na	__na	__na	__na	__na	__na	__na	__na	__na	__na	__na	__na	__na	__na	__na	__na	__na	__na	__na	__na	3.00	3	__na
CATG00000000592	CATG00000000592.1	__na	sense_overlap_RNA	chr10	99409490	99410914	-	not_DHS	__na	__na	1	2	chr10_99410764_99411063_-	ENCT00000059048.C1;ENCT00000059049.C1	__na	__na	__na	__na	__na	__na	__na	__na	__na	__na	__na	__na	__na	__na	__na	__na	__na	__na	__na	__na	__na	__na	__na	1.00	1	__na
CATG00000000593	CATG00000000593.1	__na	lncRNA_intergenic	chr10	99441788	99442418	-	not_DHS	__na	__na	1	1	chr10_99442268_99442567_-	HBMT00000172363.C1	__na	__na	__na	__na	__na	__na	__na	__na	__na	__na	__na	__na	__na	__na	__na	__na	__na	__na	__na	__na	__na	__na	__na	1.00	1	__na
CATG00000000594	CATG00000000594.1	__na	lncRNA_divergent	chr10	99532912	99535331	-	DHS_dyadic	__na	__na	1	1	chr10_99535181_99535480_-	ENCT00000059065.C1	__na	__na	__na	__na	__na	__na	__na	__na	__na	__na	__na	__na	__na	__na	__na	__na	__na	__na	__na	__na	__na	__na	__na	1.00	1	__na
CATG00000000595	CATG00000000595.1	__na	lncRNA_divergent	chr10	99782494	99784100	-	DHS_enhancer	__na	__na	1	1	chr10_99783950_99784249_-	HBMT00000172468.C1	__na	__na	__na	__na	__na	__na	__na	__na	__na	__na	__na	__na	__na	__na	__na	__na	__na	__na	__na	__na	__na	__na	__na	1.00	1	__na
CATG00000000597	CATG00000000597.1	__na	lncRNA_intergenic	chr1	50265175	50266582	+	not_DHS	__na	__na	1	1	chr1_50265025_50265324_+	HBMT00000015918.C1	__na	__na	__na	__na	__na	__na	__na	__na	__na	__na	__na	__na	__na	__na	__na	__na	__na	__na	__na	__na	__na	__na	__na	1.00	1	__na
CATG00000000598	CATG00000000598.1	__na	lncRNA_antisense	chr10	99833892	99844716	-	DHS_dyadic	__na	__na	1	1	chr10_99844566_99844865_-	MICT00000047092.C1	__na	__na	__na	__na	__na	__na	__na	__na	__na	__na	__na	__na	__na	__na	__na	__na	__na	__na	__na	__na	__na	__na	__na	2.00	2	__na
CATG00000000600	CATG00000000600.1	__na	lncRNA_intergenic	chr10	99873048	99873655	-	not_DHS	__na	__na	1	1	chr10_99873505_99873804_-	FTMT23800005222.C1	__na	__na	__na	__na	__na	__na	__na	__na	__na	__na	__na	__na	__na	__na	__na	__na	__na	__na	__na	__na	__na	__na	__na	1.00	1	__na
CATG00000000602	CATG00000000602.1	__na	sense_overlap_RNA	chr10	99987808	99990607	-	not_DHS	__na	__na	2	2	chr10_99989645_99989944_-;chr10_99990457_99990756_-	ENCT00000059115.C1;ENCT00000059116.C1	__na	__na	__na	__na	__na	__na	__na	__na	__na	__na	__na	__na	__na	__na	__na	__na	__na	__na	__na	__na	__na	__na	__na	1.00	1	__na
CATG00000000603	CATG00000000603.1	__na	lncRNA_intergenic	chr10	100033274	100035499	-	DHS_dyadic	__na	__na	2	2	chr10_100034578_100034877_-;chr10_100035349_100035648_-	HBMT00000172493.C1;HBMT00000172494.C1	__na	__na	__na	__na	__na	__na	__na	__na	__na	__na	__na	__na	__na	__na	__na	__na	__na	__na	__na	__na	__na	__na	__na	1.00	1	__na
CATG00000000605	CATG00000000605.1	__na	lncRNA_intergenic	chr10	100111303	100112521	-	not_DHS	__na	__na	1	1	chr10_100112371_100112670_-	MICT00000047119.C1	__na	__na	__na	__na	__na	__na	__na	__na	__na	__na	__na	__na	__na	__na	__na	__na	__na	__na	__na	__na	__na	__na	__na	1.00	1	__na
CATG00000000606	CATG00000000606.1	__na	lncRNA_intergenic	chr10	100130334	100130598	-	not_DHS	__na	__na	1	1	chr10_100130448_100130747_-	HBMT00000172507.C1	__na	__na	__na	__na	__na	__na	__na	__na	__na	__na	__na	__na	__na	__na	__na	__na	__na	__na	__na	__na	__na	__na	__na	1.00	1	__na
CATG00000000607	CATG00000000607.1	__na	lncRNA_intergenic	chr1	50307088	50325188	+	not_DHS	__na	__na	1	1	chr1_50306938_50307237_+	MICT00000010843.C1	__na	__na	__na	__na	__na	__na	__na	__na	__na	__na	__na	__na	__na	__na	__na	__na	__na	__na	__na	__na	__na	__na	__na	2.00	2	__na
CATG00000000609	CATG00000000609.1	__na	lncRNA_sense_intronic	chr10	100213174	100215213	-	not_DHS	__na	__na	1	1	chr10_100215063_100215362_-	ENCT00000059142.C1	__na	__na	__na	__na	__na	__na	__na	__na	__na	__na	__na	__na	__na	__na	__na	__na	__na	__na	__na	__na	__na	__na	__na	2.00	2	__na
CATG00000000610	CATG00000000610.1	__na	sense_overlap_RNA	chr10	100226828	100227046	-	not_DHS	__na	__na	1	1	chr10_100226896_100227195_-	ENCT00000059148.C1	__na	__na	__na	__na	__na	__na	__na	__na	__na	__na	__na	__na	__na	__na	__na	__na	__na	__na	__na	__na	__na	__na	__na	1.00	1	__na
CATG00000000612	CATG00000000612.1	__na	lncRNA_intergenic	chr10	100268853	100270417	-	DHS_dyadic	__na	__na	1	1	chr10_100270267_100270566_-	ENCT00000059167.C1	__na	__na	__na	__na	__na	__na	__na	__na	__na	__na	__na	__na	__na	__na	__na	__na	__na	__na	__na	__na	__na	__na	__na	1.00	1	__na
CATG00000000613	CATG00000000613.1	__na	lncRNA_sense_intronic	chr10	100307159	100307743	-	not_DHS	__na	__na	1	1	chr10_100307593_100307892_-	ENCT00000059186.C1	__na	__na	__na	__na	__na	__na	__na	__na	__na	__na	__na	__na	__na	__na	__na	__na	__na	__na	__na	__na	__na	__na	__na	1.00	1	__na
CATG00000000615	CATG00000000615.1	__na	lncRNA_divergent	chr10	100360733	100364824	-	DHS_enhancer	__na	__na	4	5	chr10_100361427_100361726_-;chr10_100362647_100362946_-;chr10_100363458_100363757_-;chr10_100364674_100364973_-	FTMT23800005240.C1;FTMT23800005241.C1;FTMT23800005242.C1;HBMT00000172902.C1;HBMT00000172903.C1	__na	__na	__na	__na	__na	__na	__na	__na	__na	__na	__na	__na	__na	__na	__na	__na	__na	__na	__na	__na	__na	__na	__na	1.40	2	__na
CATG00000000617	CATG00000000617.1	__na	lncRNA_intergenic	chr10	100369966	100371134	-	DHS_dyadic	__na	__na	1	1	chr10_100370984_100371283_-	FTMT23800005244.C1	__na	__na	__na	__na	__na	__na	__na	__na	__na	__na	__na	__na	__na	__na	__na	__na	__na	__na	__na	__na	__na	__na	__na	1.00	1	__na
CATG00000000618	CATG00000000618.1	__na	lncRNA_intergenic	chr10	100372168	100374003	-	DHS_promoter	__na	__na	1	1	chr10_100373853_100374152_-	FTMT23800005245.C1	__na	__na	__na	__na	__na	__na	__na	__na	__na	__na	__na	__na	__na	__na	__na	__na	__na	__na	__na	__na	__na	__na	__na	1.00	1	__na
CATG00000000619	CATG00000000619.1	__na	lncRNA_intergenic	chr10	100457134	100704565	-	not_DHS	__na	__na	1	1	chr10_100704415_100704714_-	FTMT23700034192.C1	__na	__na	__na	__na	__na	__na	__na	__na	__na	__na	__na	__na	__na	__na	__na	__na	__na	__na	__na	__na	__na	__na	__na	2.00	2	__na
CATG00000000620	CATG00000000620.1	__na	lncRNA_divergent	chr10	100462024	100462955	-	DHS_enhancer	__na	__na	1	3	chr10_100462805_100463104_-	FTMT23800005255.C1;FTMT23800005256.C1;FTMT23800005257.C1	__na	__na	__na	__na	__na	__na	__na	__na	__na	__na	__na	__na	__na	__na	__na	__na	__na	__na	__na	__na	__na	__na	__na	1.00	1	__na
CATG00000000621	CATG00000000621.1	__na	lncRNA_sense_intronic	chr10	100511737	100514555	-	not_DHS	__na	__na	2	3	chr10_100512659_100512958_-;chr10_100514405_100514704_-	ENCT00000059225.C1;ENCT00000059226.C1;ENCT00000059227.C1	__na	__na	__na	__na	__na	__na	__na	__na	__na	__na	__na	__na	__na	__na	__na	__na	__na	__na	__na	__na	__na	__na	__na	1.00	1	__na
CATG00000000622	CATG00000000622.1	__na	lncRNA_sense_intronic	chr10	100549872	100559639	-	not_DHS	__na	__na	1	1	chr10_100559489_100559788_-	MICT00000047331.C1	__na	__na	__na	__na	__na	__na	__na	__na	__na	__na	__na	__na	__na	__na	__na	__na	__na	__na	__na	__na	__na	__na	__na	2.00	2	__na
CATG00000000623	CATG00000000623.1	__na	sense_overlap_RNA	chr10	100552847	100553917	-	DHS_enhancer	__na	__na	1	2	chr10_100553767_100554066_-	HBMT00000173100.C1;HBMT00000173101.C1	__na	__na	__na	__na	__na	__na	__na	__na	__na	__na	__na	__na	__na	__na	__na	__na	__na	__na	__na	__na	__na	__na	__na	1.00	1	__na
CATG00000000624	CATG00000000624.1	__na	sense_overlap_RNA	chr10	100680842	100685237	-	DHS_enhancer	__na	__na	1	1	chr10_100685087_100685386_-	MICT00000047347.C1	__na	__na	__na	__na	__na	__na	__na	__na	__na	__na	__na	__na	__na	__na	__na	__na	__na	__na	__na	__na	__na	__na	__na	2.00	2	__na
CATG00000000625	CATG00000000625.1	__na	lncRNA_intergenic	chr10	100728613	100740104	-	DHS_dyadic	__na	__na	3	4	chr10_100729471_100729770_-;chr10_100739410_100739709_-;chr10_100739954_100740253_-	FTMT23800005265.C1;MICT00000047355.C1;MICT00000047356.C1;MICT00000047378.C1	__na	__na	__na	__na	__na	__na	__na	__na	__na	__na	__na	__na	__na	__na	__na	__na	__na	__na	__na	__na	__na	__na	__na	2.00	3	__na
CATG00000000626	CATG00000000626.1	__na	sense_overlap_RNA	chr10	100731639	100731950	-	DHS_dyadic	__na	__na	1	1	chr10_100731800_100732099_-	FTMT23800005266.C1	__na	__na	__na	__na	__na	__na	__na	__na	__na	__na	__na	__na	__na	__na	__na	__na	__na	__na	__na	__na	__na	__na	__na	1.00	1	__na
CATG00000000629	CATG00000000629.1	__na	lncRNA_antisense	chr10	100804742	100806502	-	not_DHS	__na	__na	1	1	chr10_100806352_100806651_-	HBMT00000173108.C1	__na	__na	__na	__na	__na	__na	__na	__na	__na	__na	__na	__na	__na	__na	__na	__na	__na	__na	__na	__na	__na	__na	__na	1.00	1	__na
CATG00000000633	CATG00000000633.1	__na	lncRNA_divergent	chr10	100964293	100965131	-	not_DHS	__na	__na	1	2	chr10_100964981_100965280_-	FTMT23800005288.C1;FTMT23800005289.C1	__na	__na	__na	__na	__na	__na	__na	__na	__na	__na	__na	__na	__na	__na	__na	__na	__na	__na	__na	__na	__na	__na	__na	1.00	1	__na
CATG00000000634	CATG00000000634.1	__na	uncertain_coding	chr10	101035455	101036063	-	not_DHS	__na	__na	1	1	chr10_101035913_101036212_-	ENCT00000059269.C1	__na	__na	__na	__na	__na	__na	__na	__na	__na	__na	__na	__na	__na	__na	__na	__na	__na	__na	__na	__na	__na	__na	__na	1.00	1	__na
CATG00000000635	CATG00000000635.1	__na	lncRNA_intergenic	chr1	50333203	50335446	+	DHS_promoter	__na	__na	1	1	chr1_50333053_50333352_+	HBMT00000015972.C1	__na	__na	__na	__na	__na	__na	__na	__na	__na	__na	__na	__na	__na	__na	__na	__na	__na	__na	__na	__na	__na	__na	__na	2.00	2	__na
CATG00000000636	CATG00000000636.1	__na	lncRNA_antisense	chr10	101037403	101042714	-	DHS_dyadic	__na	__na	1	1	chr10_101042564_101042863_-	HBMT00000173192.C1	__na	__na	__na	__na	__na	__na	__na	__na	__na	__na	__na	__na	__na	__na	__na	__na	__na	__na	__na	__na	__na	__na	__na	1.00	1	__na
CATG00000000637	CATG00000000637.1	__na	sense_overlap_RNA	chr10	101095179	101095590	-	DHS_dyadic	__na	__na	1	1	chr10_101095440_101095739_-	MICT00000047504.C1	__na	__na	__na	__na	__na	__na	__na	__na	__na	__na	__na	__na	__na	__na	__na	__na	__na	__na	__na	__na	__na	__na	__na	2.00	2	__na
CATG00000000638	CATG00000000638.1	__na	lncRNA_intergenic	chr10	101320342	101329198	-	not_DHS	__na	__na	1	1	chr10_101329048_101329347_-	MICT00000047578.C1	__na	__na	__na	__na	__na	__na	__na	__na	__na	__na	__na	__na	__na	__na	__na	__na	__na	__na	__na	__na	__na	__na	__na	1.00	1	__na
CATG00000000639	CATG00000000639.1	__na	coding_mRNA	chr10	101353485	101354444	-	DHS_promoter	__na	__na	1	1	chr10_101354294_101354593_-	FTMT23800005304.C1	__na	__na	__na	__na	__na	__na	__na	__na	__na	__na	__na	__na	__na	__na	__na	__na	__na	__na	__na	__na	__na	__na	__na	1.00	1	__na
CATG00000000640	CATG00000000640.1	__na	sense_overlap_RNA	chr10	101635477	101636449	-	not_DHS	__na	__na	1	1	chr10_101636299_101636598_-	ENCT00000059328.C1	__na	__na	__na	__na	__na	__na	__na	__na	__na	__na	__na	__na	__na	__na	__na	__na	__na	__na	__na	__na	__na	__na	__na	1.00	1	__na
CATG00000000642	CATG00000000642.1	__na	lncRNA_intergenic	chr1	50346871	50356133	+	DHS_enhancer	__na	__na	1	1	chr1_50346721_50347020_+	ENCT00000005710.C1	__na	__na	__na	__na	__na	__na	__na	__na	__na	__na	__na	__na	__na	__na	__na	__na	__na	__na	__na	__na	__na	__na	__na	3.00	3	__na
CATG00000000643	CATG00000000643.1	__na	lncRNA_intergenic	chr10	101702481	101703466	-	DHS_enhancer	__na	__na	1	2	chr10_101703316_101703615_-	ENCT00000059335.C1;ENCT00000059336.C1	__na	__na	__na	__na	__na	__na	__na	__na	__na	__na	__na	__na	__na	__na	__na	__na	__na	__na	__na	__na	__na	__na	__na	1.00	1	__na
CATG00000000644	CATG00000000644.1	__na	lncRNA_intergenic	chr10	101740139	101740701	-	not_DHS	__na	__na	1	1	chr10_101740551_101740850_-	HBMT00000173484.C1	__na	__na	__na	__na	__na	__na	__na	__na	__na	__na	__na	__na	__na	__na	__na	__na	__na	__na	__na	__na	__na	__na	__na	1.00	1	__na
CATG00000000645	CATG00000000645.1	__na	lncRNA_intergenic	chr10	101743901	101767030	-	DHS_enhancer	__na	__na	2	5	chr10_101766122_101766421_-;chr10_101766880_101767179_-	ENCT00000059345.C1;HBMT00000173489.C1;HBMT00000173491.C1;HBMT00000173493.C1;MICT00000047644.C1	__na	__na	__na	__na	__na	__na	__na	__na	__na	__na	__na	__na	__na	__na	__na	__na	__na	__na	__na	__na	__na	__na	__na	2.60	4	__na
CATG00000000647	CATG00000000647.1	__na	sense_overlap_RNA	chr10	101834730	101836035	-	DHS_enhancer	__na	__na	1	1	chr10_101835885_101836184_-	ENCT00000059369.C1	__na	__na	__na	__na	__na	__na	__na	__na	__na	__na	__na	__na	__na	__na	__na	__na	__na	__na	__na	__na	__na	__na	__na	1.00	1	__na
CATG00000000649	CATG00000000649.1	__na	sense_overlap_RNA	chr10	102045728	102047276	-	not_DHS	__na	__na	2	2	chr10_102046250_102046549_-;chr10_102047126_102047425_-	ENCT00000059392.C1;ENCT00000059393.C1	__na	__na	__na	__na	__na	__na	__na	__na	__na	__na	__na	__na	__na	__na	__na	__na	__na	__na	__na	__na	__na	__na	__na	1.00	1	__na
CATG00000000650	CATG00000000650.1	__na	sense_overlap_RNA	chr10	102048987	102051156	-	not_DHS	__na	__na	2	2	chr10_102049472_102049771_-;chr10_102051006_102051305_-	ENCT00000059395.C1;ENCT00000059396.C1	__na	__na	__na	__na	__na	__na	__na	__na	__na	__na	__na	__na	__na	__na	__na	__na	__na	__na	__na	__na	__na	__na	__na	1.00	1	__na
CATG00000000652	CATG00000000652.1	__na	coding_mRNA	chr10	102132624	102133563	-	DHS_promoter	__na	__na	1	1	chr10_102133413_102133712_-	FTMT23800005342.C1	__na	__na	__na	__na	__na	__na	__na	__na	__na	__na	__na	__na	__na	__na	__na	__na	__na	__na	__na	__na	__na	__na	__na	1.00	1	__na
CATG00000000653	CATG00000000653.1	__na	lncRNA_intergenic	chr10	102180044	102193245	-	not_DHS	__na	__na	1	2	chr10_102193095_102193394_-	MICT00000047749.C1;MICT00000047750.C1	__na	__na	__na	__na	__na	__na	__na	__na	__na	__na	__na	__na	__na	__na	__na	__na	__na	__na	__na	__na	__na	__na	__na	2.00	2	__na
CATG00000000655	CATG00000000655.1	__na	lncRNA_divergent	chr10	102259854	102260083	-	not_DHS	__na	__na	1	1	chr10_102259933_102260232_-	HBMT00000173799.C1	__na	__na	__na	__na	__na	__na	__na	__na	__na	__na	__na	__na	__na	__na	__na	__na	__na	__na	__na	__na	__na	__na	__na	1.00	1	__na
CATG00000000656	CATG00000000656.1	__na	lncRNA_divergent	chr10	102358294	102359357	-	not_DHS	__na	__na	1	1	chr10_102359207_102359506_-	HBMT00000173800.C1	__na	__na	__na	__na	__na	__na	__na	__na	__na	__na	__na	__na	__na	__na	__na	__na	__na	__na	__na	__na	__na	__na	__na	1.00	1	__na
CATG00000000657	CATG00000000657.1	__na	lncRNA_divergent	chr10	102363137	102363782	-	not_DHS	__na	__na	1	1	chr10_102363632_102363931_-	HBMT00000173801.C1	__na	__na	__na	__na	__na	__na	__na	__na	__na	__na	__na	__na	__na	__na	__na	__na	__na	__na	__na	__na	__na	__na	__na	1.00	1	__na
CATG00000000658	CATG00000000658.1	__na	lncRNA_divergent	chr10	102364874	102365517	-	not_DHS	__na	__na	1	1	chr10_102365367_102365666_-	HBMT00000173802.C1	__na	__na	__na	__na	__na	__na	__na	__na	__na	__na	__na	__na	__na	__na	__na	__na	__na	__na	__na	__na	__na	__na	__na	1.00	1	__na
CATG00000000659	CATG00000000659.1	__na	lncRNA_divergent	chr10	102374585	102395588	-	DHS_promoter	__na	__na	3	3	chr10_102382744_102383043_-;chr10_102394184_102394483_-;chr10_102395438_102395737_-	FTMT23800005344.C1;HBMT00000173803.C1;MICT00000047766.C1	__na	__na	__na	__na	__na	__na	__na	__na	__na	__na	__na	__na	__na	__na	__na	__na	__na	__na	__na	__na	__na	__na	__na	1.33	2	__na
CATG00000000660	CATG00000000660.1	__na	lncRNA_divergent	chr10	102396598	102397358	-	DHS_promoter	__na	__na	2	2	chr10_102396605_102396904_-;chr10_102397208_102397507_-	FTMT23800005345.C1;FTMT23800005346.C1	__na	__na	__na	__na	__na	__na	__na	__na	__na	__na	__na	__na	__na	__na	__na	__na	__na	__na	__na	__na	__na	__na	__na	1.00	1	__na
CATG00000000662	CATG00000000662.1	__na	sense_overlap_RNA	chr10	102427050	102428336	-	not_DHS	__na	__na	2	2	chr10_102427755_102428054_-;chr10_102428186_102428485_-	ENCT00000059443.C1;ENCT00000059444.C1	__na	__na	__na	__na	__na	__na	__na	__na	__na	__na	__na	__na	__na	__na	__na	__na	__na	__na	__na	__na	__na	__na	__na	1.00	1	__na
CATG00000000664	CATG00000000664.1	__na	lncRNA_intergenic	chr10	102435211	102436500	-	DHS_dyadic	__na	__na	2	2	chr10_102435411_102435710_-;chr10_102436350_102436649_-	ENCT00000059447.C1;HBMT00000173891.C1	__na	__na	__na	__na	__na	__na	__na	__na	__na	__na	__na	__na	__na	__na	__na	__na	__na	__na	__na	__na	__na	__na	__na	1.00	1	__na
CATG00000000666	CATG00000000666.1	__na	uncertain_coding	chr1	50423732	50431251	+	DHS_dyadic	__na	__na	2	7	chr1_50423582_50423867_+;chr1_50423868_50424152_+	ENCT00000005711.C1;ENCT00000005712.C1;ENCT00000005713.C1;FTMT20300070878.C1;HBMT00000015980.C1;MICT00000010857.C1;MICT00000010864.C1	__na	__na	__na	__na	__na	__na	__na	__na	__na	__na	__na	__na	__na	__na	__na	__na	__na	__na	__na	__na	__na	__na	__na	2.29	4	__na
CATG00000000667	CATG00000000667.1	__na	lncRNA_antisense	chr10	102594937	102599521	-	DHS_enhancer	__na	__na	1	1	chr10_102599371_102599670_-	MICT00000047874.C1	__na	__na	__na	__na	__na	__na	__na	__na	__na	__na	__na	__na	__na	__na	__na	__na	__na	__na	__na	__na	__na	__na	__na	2.00	2	__na
CATG00000000668	CATG00000000668.1	__na	lncRNA_antisense	chr10	102656955	102657214	-	not_DHS	__na	__na	1	1	chr10_102657064_102657363_-	FTMT23800005358.C1	__na	__na	__na	__na	__na	__na	__na	__na	__na	__na	__na	__na	__na	__na	__na	__na	__na	__na	__na	__na	__na	__na	__na	1.00	1	__na
CATG00000000669	CATG00000000669.1	__na	lncRNA_antisense	chr10	102862760	102863430	-	not_DHS	__na	__na	1	1	chr10_102863280_102863579_-	FTMT23800005364.C1	__na	__na	__na	__na	__na	__na	__na	__na	__na	__na	__na	__na	__na	__na	__na	__na	__na	__na	__na	__na	__na	__na	__na	1.00	1	__na
CATG00000000670	CATG00000000670.1	__na	lncRNA_divergent	chr10	102898541	102918454	-	DHS_promoter	__na	__na	2	3	chr10_102917770_102918069_-;chr10_102918304_102918603_-	FTMT23700017962.C1;FTMT23800005376.C1;MICT00000047927.C1	__na	__na	__na	__na	__na	__na	__na	__na	__na	__na	__na	__na	__na	__na	__na	__na	__na	__na	__na	__na	__na	__na	__na	2.00	3	__na
CATG00000000674	CATG00000000674.1	__na	sense_overlap_RNA	chr1	5100122	5100675	+	not_DHS	__na	__na	1	1	chr1_5099972_5100271_+	FTMT20400000300.C1	__na	__na	__na	__na	__na	__na	__na	__na	__na	__na	__na	__na	__na	__na	__na	__na	__na	__na	__na	__na	__na	__na	__na	1.00	1	__na
CATG00000000675	CATG00000000675.1	__na	lncRNA_intergenic	chr1	5112989	5134166	+	not_DHS	__na	__na	1	1	chr1_5112839_5113138_+	ENCT00000000674.C1	__na	__na	__na	__na	__na	__na	__na	__na	__na	__na	__na	__na	__na	__na	__na	__na	__na	__na	__na	__na	__na	__na	__na	3.00	3	__na
CATG00000000676	CATG00000000676.1	__na	lncRNA_antisense	chr1	50438283	50441523	+	not_DHS	__na	__na	1	1	chr1_50438133_50438432_+	HBMT00000015982.C1	__na	__na	__na	__na	__na	__na	__na	__na	__na	__na	__na	__na	__na	__na	__na	__na	__na	__na	__na	__na	__na	__na	__na	2.00	2	__na
CATG00000000677	CATG00000000677.1	__na	short_ncRNA	chr10	102919667	102919787	-	DHS_promoter	__na	__na	1	1	chr10_102919637_102919936_-	FTMT23800005377.C1	__na	__na	__na	__na	__na	__na	__na	__na	__na	__na	__na	__na	__na	__na	__na	__na	__na	__na	__na	__na	__na	__na	__na	1.00	1	__na
CATG00000000678	CATG00000000678.1	__na	lncRNA_antisense	chr10	102988168	102989033	-	DHS_enhancer	__na	__na	1	1	chr10_102988883_102989182_-	ENCT00000059488.C1	__na	__na	__na	__na	__na	__na	__na	__na	__na	__na	__na	__na	__na	__na	__na	__na	__na	__na	__na	__na	__na	__na	__na	1.00	1	__na
CATG00000000679	CATG00000000679.1	__na	lncRNA_sense_intronic	chr10	103064057	103189345	-	not_DHS	__na	__na	2	2	chr10_103188998_103189246_-;chr10_103189247_103189494_-	ENCT00000059489.C1;FTMT23700014154.C1	__na	__na	__na	__na	__na	__na	__na	__na	__na	__na	__na	__na	__na	__na	__na	__na	__na	__na	__na	__na	__na	__na	__na	2.00	2	__na
CATG00000000681	CATG00000000681.1	__na	lncRNA_sense_intronic	chr10	103113463	103117901	-	not_DHS	__na	__na	3	3	chr10_103114386_103114685_-;chr10_103115740_103116039_-;chr10_103117751_103118050_-	ENCT00000059506.C1;ENCT00000059507.C1;ENCT00000059508.C1	__na	__na	__na	__na	__na	__na	__na	__na	__na	__na	__na	__na	__na	__na	__na	__na	__na	__na	__na	__na	__na	__na	__na	1.00	1	__na
CATG00000000683	CATG00000000683.1	__na	sense_overlap_RNA	chr10	103164027	103166285	-	not_DHS	__na	__na	1	1	chr10_103166135_103166434_-	ENCT00000059514.C1	__na	__na	__na	__na	__na	__na	__na	__na	__na	__na	__na	__na	__na	__na	__na	__na	__na	__na	__na	__na	__na	__na	__na	2.00	2	__na
CATG00000000684	CATG00000000684.1	__na	lncRNA_intergenic	chr10	103215702	103216524	-	DHS_enhancer	__na	__na	1	1	chr10_103216374_103216673_-	ENCT00000059518.C1	__na	__na	__na	__na	__na	__na	__na	__na	__na	__na	__na	__na	__na	__na	__na	__na	__na	__na	__na	__na	__na	__na	__na	1.00	1	__na
CATG00000000685	CATG00000000685.1	__na	lncRNA_intergenic	chr10	103230477	103233171	-	DHS_enhancer	__na	__na	2	2	chr10_103231148_103231447_-;chr10_103233021_103233320_-	ENCT00000059519.C1;ENCT00000059520.C1	__na	__na	__na	__na	__na	__na	__na	__na	__na	__na	__na	__na	__na	__na	__na	__na	__na	__na	__na	__na	__na	__na	__na	1.00	1	__na
CATG00000000686	CATG00000000686.1	__na	lncRNA_intergenic	chr10	103238088	103239186	-	DHS_enhancer	__na	__na	1	1	chr10_103239036_103239335_-	ENCT00000059522.C1	__na	__na	__na	__na	__na	__na	__na	__na	__na	__na	__na	__na	__na	__na	__na	__na	__na	__na	__na	__na	__na	__na	__na	1.00	1	__na
CATG00000000687	CATG00000000687.1	__na	lncRNA_intergenic	chr10	103240896	103241819	-	DHS_enhancer	__na	__na	1	1	chr10_103241669_103241968_-	ENCT00000059523.C1	__na	__na	__na	__na	__na	__na	__na	__na	__na	__na	__na	__na	__na	__na	__na	__na	__na	__na	__na	__na	__na	__na	__na	1.00	1	__na
CATG00000000689	CATG00000000689.1	__na	lncRNA_divergent	chr10	103277837	103278042	-	DHS_promoter	__na	__na	1	1	chr10_103277892_103278191_-	HBMT00000174029.C1	__na	__na	__na	__na	__na	__na	__na	__na	__na	__na	__na	__na	__na	__na	__na	__na	__na	__na	__na	__na	__na	__na	__na	1.00	1	__na
CATG00000000690	CATG00000000690.1	__na	lncRNA_antisense	chr10	103278373	103290343	-	not_DHS	__na	__na	1	2	chr10_103290193_103290492_-	HBMT00000174030.C1;MICT00000047972.C1	__na	__na	__na	__na	__na	__na	__na	__na	__na	__na	__na	__na	__na	__na	__na	__na	__na	__na	__na	__na	__na	__na	__na	2.50	4	__na
CATG00000000691	CATG00000000691.1	__na	uncertain_coding	chr10	103366961	103368617	-	DHS_promoter	__na	__na	1	1	chr10_103368467_103368766_-	FTMT23800005384.C1	__na	__na	__na	__na	__na	__na	__na	__na	__na	__na	__na	__na	__na	__na	__na	__na	__na	__na	__na	__na	__na	__na	__na	1.00	1	__na
CATG00000000695	CATG00000000695.1	__na	coding_mRNA	chr10	103582870	103584759	-	DHS_promoter	__na	__na	1	2	chr10_103584609_103584908_-	FTMT23800005389.C1;MICT00000048028.C1	__na	__na	__na	__na	__na	__na	__na	__na	__na	__na	__na	__na	__na	__na	__na	__na	__na	__na	__na	__na	__na	__na	__na	1.50	2	__na
CATG00000000697	CATG00000000697.1	__na	sense_overlap_RNA	chr10	103784747	103785135	-	not_DHS	__na	__na	1	1	chr10_103784985_103785284_-	ENCT00000059598.C1	__na	__na	__na	__na	__na	__na	__na	__na	__na	__na	__na	__na	__na	__na	__na	__na	__na	__na	__na	__na	__na	__na	__na	2.00	2	__na
CATG00000000698	CATG00000000698.1	__na	lncRNA_intergenic	chr10	103859384	103860118	-	DHS_enhancer	__na	__na	1	2	chr10_103859968_103860267_-	FTMT23800005392.C1;FTMT23800005393.C1	__na	__na	__na	__na	__na	__na	__na	__na	__na	__na	__na	__na	__na	__na	__na	__na	__na	__na	__na	__na	__na	__na	__na	1.00	1	__na
CATG00000000700	CATG00000000700.1	__na	lncRNA_divergent	chr10	103936687	103967025	-	DHS_promoter	__na	__na	2	6	chr10_103960118_103960417_-;chr10_103966875_103967174_-	ENCT00000059618.C1;ENCT00000059625.C1;FTMT23700010688.C1;FTMT23800005400.C1;HBMT00000174185.C1;MICT00000048087.C1	__na	__na	__na	__na	__na	__na	__na	__na	__na	__na	__na	__na	__na	__na	__na	__na	__na	__na	__na	__na	__na	__na	__na	2.83	6	__na
CATG00000000702	CATG00000000702.1	__na	lncRNA_intergenic	chr10	104109534	104110043	-	DHS_enhancer	__na	__na	1	1	chr10_104109893_104110192_-	FTMT23800005411.C1	__na	__na	__na	__na	__na	__na	__na	__na	__na	__na	__na	__na	__na	__na	__na	__na	__na	__na	__na	__na	__na	__na	__na	1.00	1	__na
CATG00000000703	CATG00000000703.1	__na	lncRNA_divergent	chr10	104119236	104121902	-	DHS_promoter	__na	__na	3	3	chr10_104120158_104120457_-;chr10_104121605_104121828_-;chr10_104121829_104122051_-	ENCT00000059634.C1;FTMT23800005416.C1;HBMT00000174197.C1	__na	__na	__na	__na	__na	__na	__na	__na	__na	__na	__na	__na	__na	__na	__na	__na	__na	__na	__na	__na	__na	__na	__na	1.00	1	__na
CATG00000000704	CATG00000000704.1	__na	lncRNA_divergent	chr10	104254831	104255851	-	DHS_promoter	__na	__na	1	1	chr10_104255701_104256000_-	FTMT23800005417.C1	__na	__na	__na	__na	__na	__na	__na	__na	__na	__na	__na	__na	__na	__na	__na	__na	__na	__na	__na	__na	__na	__na	__na	1.00	1	__na
CATG00000000705	CATG00000000705.1	__na	lncRNA_antisense	chr10	104259145	104260781	-	DHS_enhancer	__na	__na	1	1	chr10_104260631_104260930_-	FTMT23800005418.C1	__na	__na	__na	__na	__na	__na	__na	__na	__na	__na	__na	__na	__na	__na	__na	__na	__na	__na	__na	__na	__na	__na	__na	1.00	1	__na
CATG00000000707	CATG00000000707.1	__na	lncRNA_divergent	chr10	104347851	104349672	-	DHS_enhancer	__na	__na	1	1	chr10_104349522_104349821_-	FTMT23800005429.C1	__na	__na	__na	__na	__na	__na	__na	__na	__na	__na	__na	__na	__na	__na	__na	__na	__na	__na	__na	__na	__na	__na	__na	1.00	1	__na
CATG00000000709	CATG00000000709.1	__na	lncRNA_divergent	chr10	105155225	105177742	-	not_DHS	__na	__na	1	1	chr10_105177592_105177891_-	HBMT00000174310.C1	__na	__na	__na	__na	__na	__na	__na	__na	__na	__na	__na	__na	__na	__na	__na	__na	__na	__na	__na	__na	__na	__na	__na	5.00	5	__na
CATG00000000711	CATG00000000711.1	__na	lncRNA_intergenic	chr10	105460686	105970154	-	not_DHS	__na	__na	9	23	chr10_105473083_105473382_-;chr10_105506144_105506443_-;chr10_105662879_105663178_-;chr10_105700904_105701203_-;chr10_105820199_105820498_-;chr10_105821709_105822008_-;chr10_105915264_105915563_-;chr10_105924975_105925274_-;chr10_105970004_105970303_-	ENCT00000059661.C1;ENCT00000059662.C1;ENCT00000059663.C1;ENCT00000059716.C1;ENCT00000059744.C1;ENCT00000059746.C1;FTMT23700017982.C1;FTMT23700028411.C1;FTMT23800005435.C1;FTMT23800005460.C1;FTMT23800005524.C1;FTMT23800005531.C1;HBMT00000174314.C1;HBMT00000174321.C1;HBMT00000174323.C1;HBMT00000174324.C1;HBMT00000174326.C1;MICT00000048199.C1;MICT00000048200.C1;MICT00000048211.C1;MICT00000048212.C1;…	__na	__na	__na	__na	__na	__na	__na	__na	__na	__na	__na	__na	__na	__na	__na	__na	__na	__na	__na	__na	__na	__na	__na	3.48	8	__na
CATG00000000713	CATG00000000713.1	__na	sense_overlap_RNA	chr10	105534195	105535783	-	not_DHS	__na	__na	1	1	chr10_105535633_105535932_-	ENCT00000059670.C1	__na	__na	__na	__na	__na	__na	__na	__na	__na	__na	__na	__na	__na	__na	__na	__na	__na	__na	__na	__na	__na	__na	__na	1.00	1	__na
CATG00000000714	CATG00000000714.1	__na	sense_overlap_RNA	chr10	105540306	105542171	-	not_DHS	__na	__na	1	1	chr10_105542021_105542320_-	ENCT00000059672.C1	__na	__na	__na	__na	__na	__na	__na	__na	__na	__na	__na	__na	__na	__na	__na	__na	__na	__na	__na	__na	__na	__na	__na	1.00	1	__na
CATG00000000715	CATG00000000715.1	__na	sense_overlap_RNA	chr10	105581756	105582038	-	not_DHS	__na	__na	1	1	chr10_105581888_105582187_-	FTMT23800005442.C1	__na	__na	__na	__na	__na	__na	__na	__na	__na	__na	__na	__na	__na	__na	__na	__na	__na	__na	__na	__na	__na	__na	__na	1.00	1	__na
CATG00000000719	CATG00000000719.1	__na	sense_overlap_RNA	chr10	105641927	105642775	-	not_DHS	__na	__na	1	1	chr10_105642625_105642924_-	ENCT00000059702.C1	__na	__na	__na	__na	__na	__na	__na	__na	__na	__na	__na	__na	__na	__na	__na	__na	__na	__na	__na	__na	__na	__na	__na	1.00	1	__na
CATG00000000720	CATG00000000720.1	__na	lncRNA_sense_intronic	chr10	105751137	105753000	-	not_DHS	__na	__na	1	1	chr10_105752850_105753149_-	ENCT00000059721.C1	__na	__na	__na	__na	__na	__na	__na	__na	__na	__na	__na	__na	__na	__na	__na	__na	__na	__na	__na	__na	__na	__na	__na	1.00	1	__na
CATG00000000721	CATG00000000721.1	__na	sense_overlap_RNA	chr10	105758327	105760090	-	DHS_enhancer	__na	__na	1	1	chr10_105759940_105760239_-	ENCT00000059723.C1	__na	__na	__na	__na	__na	__na	__na	__na	__na	__na	__na	__na	__na	__na	__na	__na	__na	__na	__na	__na	__na	__na	__na	1.00	1	__na
CATG00000000722	CATG00000000722.1	__na	sense_overlap_RNA	chr10	105763115	105764407	-	not_DHS	__na	__na	1	1	chr10_105764257_105764556_-	ENCT00000059725.C1	__na	__na	__na	__na	__na	__na	__na	__na	__na	__na	__na	__na	__na	__na	__na	__na	__na	__na	__na	__na	__na	__na	__na	1.00	1	__na
CATG00000000724	CATG00000000724.1	__na	sense_overlap_RNA	chr10	105847822	105856079	-	not_DHS	__na	__na	1	1	chr10_105855929_105856228_-	ENCT00000059740.C1	__na	__na	__na	__na	__na	__na	__na	__na	__na	__na	__na	__na	__na	__na	__na	__na	__na	__na	__na	__na	__na	__na	__na	1.00	1	__na
CATG00000000725	CATG00000000725.1	__na	sense_overlap_RNA	chr10	105949143	105953948	-	DHS_enhancer	__na	__na	2	3	chr10_105951332_105951631_-;chr10_105953798_105954097_-	ENCT00000059754.C1;FTMT23800005540.C1;FTMT23800005543.C1	__na	__na	__na	__na	__na	__na	__na	__na	__na	__na	__na	__na	__na	__na	__na	__na	__na	__na	__na	__na	__na	__na	__na	1.00	1	__na
CATG00000000726	CATG00000000726.1	__na	short_ncRNA	chr10	105962261	105962330	-	not_DHS	__na	__na	1	1	chr10_105962180_105962479_-	FTMT23800005545.C1	__na	__na	__na	__na	__na	__na	__na	__na	__na	__na	__na	__na	__na	__na	__na	__na	__na	__na	__na	__na	__na	__na	__na	1.00	1	__na
CATG00000000728	CATG00000000728.1	__na	lncRNA_intergenic	chr10	106071228	106083663	-	not_DHS	__na	__na	1	2	chr10_106083513_106083812_-	FTMT23800005584.C1;MICT00000048228.C1	__na	__na	__na	__na	__na	__na	__na	__na	__na	__na	__na	__na	__na	__na	__na	__na	__na	__na	__na	__na	__na	__na	__na	2.00	3	__na
CATG00000000729	CATG00000000729.1	__na	lncRNA_sense_intronic	chr10	106081011	106081995	-	not_DHS	__na	__na	1	1	chr10_106081845_106082144_-	FTMT23800005583.C1	__na	__na	__na	__na	__na	__na	__na	__na	__na	__na	__na	__na	__na	__na	__na	__na	__na	__na	__na	__na	__na	__na	__na	1.00	1	__na
CATG00000000730	CATG00000000730.1	__na	lncRNA_intergenic	chr10	106094814	106337059	-	not_DHS	__na	__na	2	9	chr10_106336892_106337050_-;chr10_106337051_106337208_-	ENCT00000059760.C1;ENCT00000059762.C1;ENCT00000059772.C1;ENCT00000059777.C1;ENCT00000059798.C1;FTMT23700026311.C1;FTMT23700026312.C1;MICT00000048234.C1;MICT00000048236.C1	__na	__na	__na	__na	__na	__na	__na	__na	__na	__na	__na	__na	__na	__na	__na	__na	__na	__na	__na	__na	__na	__na	__na	4.22	9	__na
CATG00000000731	CATG00000000731.1	__na	sense_overlap_RNA	chr10	106117808	106120853	-	not_DHS	__na	__na	1	1	chr10_106120703_106121002_-	ENCT00000059763.C1	__na	__na	__na	__na	__na	__na	__na	__na	__na	__na	__na	__na	__na	__na	__na	__na	__na	__na	__na	__na	__na	__na	__na	1.00	1	__na
CATG00000000732	CATG00000000732.1	__na	sense_overlap_RNA	chr10	106166950	106167618	-	not_DHS	__na	__na	1	1	chr10_106167468_106167767_-	ENCT00000059771.C1	__na	__na	__na	__na	__na	__na	__na	__na	__na	__na	__na	__na	__na	__na	__na	__na	__na	__na	__na	__na	__na	__na	__na	1.00	1	__na
CATG00000000733	CATG00000000733.1	__na	sense_overlap_RNA	chr10	106248117	106249102	-	not_DHS	__na	__na	1	1	chr10_106248952_106249251_-	FTMT23800005613.C1	__na	__na	__na	__na	__na	__na	__na	__na	__na	__na	__na	__na	__na	__na	__na	__na	__na	__na	__na	__na	__na	__na	__na	1.00	1	__na
CATG00000000736	CATG00000000736.1	__na	lncRNA_intergenic	chr10	106422724	106424036	-	DHS_enhancer	__na	__na	1	1	chr10_106423886_106424185_-	ENCT00000059800.C1	__na	__na	__na	__na	__na	__na	__na	__na	__na	__na	__na	__na	__na	__na	__na	__na	__na	__na	__na	__na	__na	__na	__na	1.00	1	__na
CATG00000000737	CATG00000000737.1	__na	lncRNA_intergenic	chr10	106437428	106440915	-	DHS_enhancer	__na	__na	1	1	chr10_106440765_106441064_-	ENCT00000059801.C1	__na	__na	__na	__na	__na	__na	__na	__na	__na	__na	__na	__na	__na	__na	__na	__na	__na	__na	__na	__na	__na	__na	__na	1.00	1	__na
CATG00000000738	CATG00000000738.1	__na	lncRNA_intergenic	chr10	106482480	106483314	-	not_DHS	__na	__na	1	1	chr10_106483164_106483463_-	FTMT23800005682.C1	__na	__na	__na	__na	__na	__na	__na	__na	__na	__na	__na	__na	__na	__na	__na	__na	__na	__na	__na	__na	__na	__na	__na	1.00	1	__na
CATG00000000739	CATG00000000739.1	__na	lncRNA_intergenic	chr10	106485282	106485912	-	not_DHS	__na	__na	1	1	chr10_106485762_106486061_-	FTMT23800005683.C1	__na	__na	__na	__na	__na	__na	__na	__na	__na	__na	__na	__na	__na	__na	__na	__na	__na	__na	__na	__na	__na	__na	__na	1.00	1	__na
CATG00000000740	CATG00000000740.1	__na	lncRNA_intergenic	chr10	106487982	106488379	-	not_DHS	__na	__na	1	1	chr10_106488229_106488528_-	FTMT23800005684.C1	__na	__na	__na	__na	__na	__na	__na	__na	__na	__na	__na	__na	__na	__na	__na	__na	__na	__na	__na	__na	__na	__na	__na	1.00	1	__na
CATG00000000741	CATG00000000741.1	__na	lncRNA_intergenic	chr10	106498312	106499208	-	not_DHS	__na	__na	1	1	chr10_106499058_106499357_-	FTMT23800005688.C1	__na	__na	__na	__na	__na	__na	__na	__na	__na	__na	__na	__na	__na	__na	__na	__na	__na	__na	__na	__na	__na	__na	__na	1.00	1	__na
CATG00000000742	CATG00000000742.1	__na	lncRNA_intergenic	chr10	106505233	106506424	-	not_DHS	__na	__na	1	2	chr10_106506274_106506573_-	FTMT23800005691.C1;FTMT23800005692.C1	__na	__na	__na	__na	__na	__na	__na	__na	__na	__na	__na	__na	__na	__na	__na	__na	__na	__na	__na	__na	__na	__na	__na	1.00	1	__na
CATG00000000743	CATG00000000743.1	__na	lncRNA_intergenic	chr10	106532325	106541051	-	not_DHS	__na	__na	1	2	chr10_106540901_106541200_-	FTMT23800005706.C1;MICT00000048258.C1	__na	__na	__na	__na	__na	__na	__na	__na	__na	__na	__na	__na	__na	__na	__na	__na	__na	__na	__na	__na	__na	__na	__na	2.00	3	__na
CATG00000000744	CATG00000000744.1	__na	lncRNA_intergenic	chr10	106542523	106542869	-	DHS_enhancer	__na	__na	1	1	chr10_106542719_106543018_-	FTMT23800005707.C1	__na	__na	__na	__na	__na	__na	__na	__na	__na	__na	__na	__na	__na	__na	__na	__na	__na	__na	__na	__na	__na	__na	__na	1.00	1	__na
CATG00000000746	CATG00000000746.1	__na	lncRNA_intergenic	chr1	51022794	51023561	+	not_DHS	__na	__na	1	1	chr1_51022644_51022943_+	ENCT00000005735.C1	__na	__na	__na	__na	__na	__na	__na	__na	__na	__na	__na	__na	__na	__na	__na	__na	__na	__na	__na	__na	__na	__na	__na	1.00	1	__na
CATG00000000747	CATG00000000747.1	__na	lncRNA_intergenic	chr10	107186925	107187301	-	not_DHS	__na	__na	1	1	chr10_107187151_107187450_-	ENCT00000059819.C1	__na	__na	__na	__na	__na	__na	__na	__na	__na	__na	__na	__na	__na	__na	__na	__na	__na	__na	__na	__na	__na	__na	__na	1.00	1	__na
CATG00000000748	CATG00000000748.1	__na	lncRNA_intergenic	chr10	107194231	107437964	-	DHS_enhancer	__na	__na	3	6	chr10_107404402_107404701_-;chr10_107436601_107436900_-;chr10_107437814_107438113_-	ENCT00000059874.C1;ENCT00000059885.C1;MICT00000048280.C1;MICT00000048286.C1;MICT00000048288.C1;MICT00000048289.C1	__na	__na	__na	__na	__na	__na	__na	__na	__na	__na	__na	__na	__na	__na	__na	__na	__na	__na	__na	__na	__na	__na	__na	1.83	3	__na
CATG00000000749	CATG00000000749.1	__na	sense_overlap_RNA	chr10	107230039	107230653	-	not_DHS	__na	__na	1	1	chr10_107230503_107230802_-	ENCT00000059822.C1	__na	__na	__na	__na	__na	__na	__na	__na	__na	__na	__na	__na	__na	__na	__na	__na	__na	__na	__na	__na	__na	__na	__na	1.00	1	__na
CATG00000000751	CATG00000000751.1	__na	sense_overlap_RNA	chr10	107274179	107276487	-	not_DHS	__na	__na	1	1	chr10_107276337_107276636_-	ENCT00000059833.C1	__na	__na	__na	__na	__na	__na	__na	__na	__na	__na	__na	__na	__na	__na	__na	__na	__na	__na	__na	__na	__na	__na	__na	1.00	1	__na
CATG00000000752	CATG00000000752.1	__na	sense_overlap_RNA	chr10	107302427	107303331	-	DHS_enhancer	__na	__na	1	1	chr10_107303181_107303480_-	ENCT00000059841.C1	__na	__na	__na	__na	__na	__na	__na	__na	__na	__na	__na	__na	__na	__na	__na	__na	__na	__na	__na	__na	__na	__na	__na	1.00	1	__na
CATG00000000753	CATG00000000753.1	__na	sense_overlap_RNA	chr10	107304455	107305710	-	not_DHS	__na	__na	1	1	chr10_107305560_107305859_-	ENCT00000059842.C1	__na	__na	__na	__na	__na	__na	__na	__na	__na	__na	__na	__na	__na	__na	__na	__na	__na	__na	__na	__na	__na	__na	__na	1.00	1	__na
CATG00000000756	CATG00000000756.1	__na	sense_overlap_RNA	chr10	107338073	107339130	-	not_DHS	__na	__na	1	1	chr10_107338980_107339279_-	ENCT00000059850.C1	__na	__na	__na	__na	__na	__na	__na	__na	__na	__na	__na	__na	__na	__na	__na	__na	__na	__na	__na	__na	__na	__na	__na	1.00	1	__na
CATG00000000757	CATG00000000757.1	__na	sense_overlap_RNA	chr10	107363027	107368761	-	not_DHS	__na	__na	1	2	chr10_107368611_107368910_-	ENCT00000059860.C1;FTMT23700035725.C1	__na	__na	__na	__na	__na	__na	__na	__na	__na	__na	__na	__na	__na	__na	__na	__na	__na	__na	__na	__na	__na	__na	__na	1.50	2	__na
CATG00000000759	CATG00000000759.1	__na	sense_overlap_RNA	chr10	107388301	107388773	-	not_DHS	__na	__na	1	1	chr10_107388623_107388922_-	ENCT00000059866.C1	__na	__na	__na	__na	__na	__na	__na	__na	__na	__na	__na	__na	__na	__na	__na	__na	__na	__na	__na	__na	__na	__na	__na	1.00	1	__na
CATG00000000760	CATG00000000760.1	__na	lncRNA_intergenic	chr10	107440526	107440979	-	DHS_enhancer	__na	__na	1	1	chr10_107440829_107441128_-	FTMT23800005771.C1	__na	__na	__na	__na	__na	__na	__na	__na	__na	__na	__na	__na	__na	__na	__na	__na	__na	__na	__na	__na	__na	__na	__na	1.00	1	__na
CATG00000000762	CATG00000000762.1	__na	lncRNA_intergenic	chr10	107457152	107492571	-	not_DHS	__na	__na	1	4	chr10_107492421_107492720_-	FTMT23800005796.C1;MICT00000048292.C1;MICT00000048295.C1;MICT00000048296.C1	__na	__na	__na	__na	__na	__na	__na	__na	__na	__na	__na	__na	__na	__na	__na	__na	__na	__na	__na	__na	__na	__na	__na	2.00	3	__na
CATG00000000763	CATG00000000763.1	__na	sense_overlap_RNA	chr10	107488873	107490442	-	not_DHS	__na	__na	1	2	chr10_107490292_107490591_-	FTMT23800005794.C1;FTMT23800005795.C1	__na	__na	__na	__na	__na	__na	__na	__na	__na	__na	__na	__na	__na	__na	__na	__na	__na	__na	__na	__na	__na	__na	__na	1.00	1	__na
CATG00000000764	CATG00000000764.1	__na	lncRNA_intergenic	chr10	107506444	107507832	-	not_DHS	__na	__na	1	2	chr10_107507682_107507981_-	FTMT23800005801.C1;FTMT23800005802.C1	__na	__na	__na	__na	__na	__na	__na	__na	__na	__na	__na	__na	__na	__na	__na	__na	__na	__na	__na	__na	__na	__na	__na	1.00	1	__na
CATG00000000765	CATG00000000765.1	__na	lncRNA_intergenic	chr10	107516050	107527832	-	not_DHS	__na	__na	1	3	chr10_107527682_107527981_-	ENCT00000059907.C1;HBMT00000174340.C1;HBMT00000174341.C1	__na	__na	__na	__na	__na	__na	__na	__na	__na	__na	__na	__na	__na	__na	__na	__na	__na	__na	__na	__na	__na	__na	__na	1.67	2	__na
CATG00000000766	CATG00000000766.1	__na	sense_overlap_RNA	chr10	107520814	107521834	-	not_DHS	__na	__na	1	1	chr10_107521684_107521983_-	ENCT00000059904.C1	__na	__na	__na	__na	__na	__na	__na	__na	__na	__na	__na	__na	__na	__na	__na	__na	__na	__na	__na	__na	__na	__na	__na	1.00	1	__na
CATG00000000768	CATG00000000768.1	__na	lncRNA_intergenic	chr10	107575796	107576655	-	not_DHS	__na	__na	1	1	chr10_107576505_107576804_-	FTMT23800005840.C1	__na	__na	__na	__na	__na	__na	__na	__na	__na	__na	__na	__na	__na	__na	__na	__na	__na	__na	__na	__na	__na	__na	__na	1.00	1	__na
CATG00000000770	CATG00000000770.1	__na	lncRNA_intergenic	chr10	107609799	107611259	-	DHS_enhancer	__na	__na	1	1	chr10_107611109_107611408_-	ENCT00000059923.C1	__na	__na	__na	__na	__na	__na	__na	__na	__na	__na	__na	__na	__na	__na	__na	__na	__na	__na	__na	__na	__na	__na	__na	1.00	1	__na
CATG00000000771	CATG00000000771.1	__na	lncRNA_intergenic	chr10	107649894	107650142	-	not_DHS	__na	__na	1	1	chr10_107649992_107650291_-	FTMT23800005868.C1	__na	__na	__na	__na	__na	__na	__na	__na	__na	__na	__na	__na	__na	__na	__na	__na	__na	__na	__na	__na	__na	__na	__na	1.00	1	__na
CATG00000000772	CATG00000000772.1	__na	lncRNA_intergenic	chr10	107652290	107654178	-	DHS_promoter	__na	__na	1	1	chr10_107654028_107654327_-	FTMT23800005870.C1	__na	__na	__na	__na	__na	__na	__na	__na	__na	__na	__na	__na	__na	__na	__na	__na	__na	__na	__na	__na	__na	__na	__na	1.00	1	__na
CATG00000000773	CATG00000000773.1	__na	lncRNA_intergenic	chr10	107756306	107764222	-	not_DHS	__na	__na	1	1	chr10_107764072_107764371_-	MICT00000048313.C1	__na	__na	__na	__na	__na	__na	__na	__na	__na	__na	__na	__na	__na	__na	__na	__na	__na	__na	__na	__na	__na	__na	__na	1.00	1	__na
CATG00000000776	CATG00000000776.1	__na	lncRNA_intergenic	chr10	107829100	107832961	-	not_DHS	__na	__na	1	3	chr10_107832811_107833110_-	ENCT00000059950.C1;FTMT23800005920.C1;FTMT23800005921.C1	__na	__na	__na	__na	__na	__na	__na	__na	__na	__na	__na	__na	__na	__na	__na	__na	__na	__na	__na	__na	__na	__na	__na	1.00	1	__na
CATG00000000777	CATG00000000777.1	__na	lncRNA_intergenic	chr10	107847911	107856865	-	not_DHS	__na	__na	1	1	chr10_107856715_107857014_-	ENCT00000059955.C1	__na	__na	__na	__na	__na	__na	__na	__na	__na	__na	__na	__na	__na	__na	__na	__na	__na	__na	__na	__na	__na	__na	__na	1.00	1	__na
CATG00000000779	CATG00000000779.1	__na	coding_mRNA	chr10	107905444	107915354	-	DHS_promoter	__na	__na	1	1	chr10_107915204_107915503_-	ENCT00000059960.C1	__na	__na	__na	__na	__na	__na	__na	__na	__na	__na	__na	__na	__na	__na	__na	__na	__na	__na	__na	__na	__na	__na	__na	1.00	1	__na
CATG00000000780	CATG00000000780.1	__na	lncRNA_sense_intronic	chr1	51243739	51246984	+	DHS_enhancer	__na	__na	1	1	chr1_51243589_51243888_+	ENCT00000005752.C1	__na	__na	__na	__na	__na	__na	__na	__na	__na	__na	__na	__na	__na	__na	__na	__na	__na	__na	__na	__na	__na	__na	__na	2.00	2	__na
CATG00000000787	CATG00000000787.1	__na	lncRNA_intergenic	chr10	108062561	108063197	-	not_DHS	__na	__na	1	1	chr10_108063047_108063346_-	ENCT00000060006.C1	__na	__na	__na	__na	__na	__na	__na	__na	__na	__na	__na	__na	__na	__na	__na	__na	__na	__na	__na	__na	__na	__na	__na	1.00	1	__na
CATG00000000789	CATG00000000789.1	__na	lncRNA_intergenic	chr10	108081555	108086162	-	not_DHS	__na	__na	1	3	chr10_108086012_108086311_-	ENCT00000060014.C1;ENCT00000060015.C1;FTMT23800005935.C1	__na	__na	__na	__na	__na	__na	__na	__na	__na	__na	__na	__na	__na	__na	__na	__na	__na	__na	__na	__na	__na	__na	__na	1.00	1	__na
CATG00000000790	CATG00000000790.1	__na	lncRNA_intergenic	chr10	108100544	108102174	-	not_DHS	__na	__na	1	1	chr10_108102024_108102323_-	ENCT00000060019.C1	__na	__na	__na	__na	__na	__na	__na	__na	__na	__na	__na	__na	__na	__na	__na	__na	__na	__na	__na	__na	__na	__na	__na	1.00	1	__na
CATG00000000792	CATG00000000792.1	__na	lncRNA_intergenic	chr10	108129104	108132418	-	DHS_enhancer	__na	__na	1	1	chr10_108132268_108132567_-	ENCT00000060027.C1	__na	__na	__na	__na	__na	__na	__na	__na	__na	__na	__na	__na	__na	__na	__na	__na	__na	__na	__na	__na	__na	__na	__na	1.00	1	__na
CATG00000000793	CATG00000000793.1	__na	lncRNA_intergenic	chr10	108145713	108148764	-	not_DHS	__na	__na	1	1	chr10_108148614_108148913_-	ENCT00000060032.C1	__na	__na	__na	__na	__na	__na	__na	__na	__na	__na	__na	__na	__na	__na	__na	__na	__na	__na	__na	__na	__na	__na	__na	1.00	1	__na
CATG00000000795	CATG00000000795.1	__na	lncRNA_intergenic	chr10	108316953	108329578	-	not_DHS	__na	__na	2	2	chr10_108319134_108319433_-;chr10_108329428_108329727_-	ENCT00000060062.C1;FTMT23800005957.C1	__na	__na	__na	__na	__na	__na	__na	__na	__na	__na	__na	__na	__na	__na	__na	__na	__na	__na	__na	__na	__na	__na	__na	1.00	1	__na
CATG00000000796	CATG00000000796.1	__na	lncRNA_intergenic	chr10	108351512	108355008	-	not_DHS	__na	__na	1	1	chr10_108354858_108355157_-	FTMT23800005959.C1	__na	__na	__na	__na	__na	__na	__na	__na	__na	__na	__na	__na	__na	__na	__na	__na	__na	__na	__na	__na	__na	__na	__na	1.00	1	__na
CATG00000000798	CATG00000000798.1	__na	lncRNA_intergenic	chr10	108442067	108444822	-	not_DHS	__na	__na	1	1	chr10_108444672_108444971_-	ENCT00000060079.C1	__na	__na	__na	__na	__na	__na	__na	__na	__na	__na	__na	__na	__na	__na	__na	__na	__na	__na	__na	__na	__na	__na	__na	1.00	1	__na
CATG00000000800	CATG00000000800.1	__na	lncRNA_intergenic	chr10	108489415	108492637	-	not_DHS	__na	__na	1	1	chr10_108492487_108492786_-	FTMT23800006011.C1	__na	__na	__na	__na	__na	__na	__na	__na	__na	__na	__na	__na	__na	__na	__na	__na	__na	__na	__na	__na	__na	__na	__na	1.00	1	__na
CATG00000000803	CATG00000000803.1	__na	lncRNA_intergenic	chr10	108532378	108545942	-	not_DHS	__na	__na	1	1	chr10_108545792_108546091_-	ENCT00000060098.C1	__na	__na	__na	__na	__na	__na	__na	__na	__na	__na	__na	__na	__na	__na	__na	__na	__na	__na	__na	__na	__na	__na	__na	1.00	1	__na
CATG00000000804	CATG00000000804.1	__na	sense_overlap_RNA	chr10	108551205	108553820	-	not_DHS	__na	__na	2	2	chr10_108552960_108553259_-;chr10_108553670_108553969_-	ENCT00000060102.C1;ENCT00000060103.C1	__na	__na	__na	__na	__na	__na	__na	__na	__na	__na	__na	__na	__na	__na	__na	__na	__na	__na	__na	__na	__na	__na	__na	1.00	1	__na
CATG00000000807	CATG00000000807.1	__na	short_ncRNA	chr10	108647519	108647699	-	not_DHS	__na	__na	1	1	chr10_108647549_108647848_-	FTMT23800006060.C1	__na	__na	__na	__na	__na	__na	__na	__na	__na	__na	__na	__na	__na	__na	__na	__na	__na	__na	__na	__na	__na	__na	__na	1.00	1	__na
CATG00000000808	CATG00000000808.1	__na	lncRNA_intergenic	chr10	108684484	108685499	-	not_DHS	__na	__na	1	1	chr10_108685349_108685648_-	FTMT23800006078.C1	__na	__na	__na	__na	__na	__na	__na	__na	__na	__na	__na	__na	__na	__na	__na	__na	__na	__na	__na	__na	__na	__na	__na	1.00	1	__na
CATG00000000809	CATG00000000809.1	__na	lncRNA_divergent	chr1	51302282	51310773	+	not_DHS	__na	__na	2	3	chr1_51302132_51302316_+;chr1_51302317_51302500_+	FTMT20300076394.C1;FTMT20400001915.C1;MICT00000010944.C1	__na	__na	__na	__na	__na	__na	__na	__na	__na	__na	__na	__na	__na	__na	__na	__na	__na	__na	__na	__na	__na	__na	__na	2.33	3	__na
CATG00000000811	CATG00000000811.1	__na	lncRNA_intergenic	chr10	108729909	108730554	-	not_DHS	__na	__na	1	1	chr10_108730404_108730703_-	ENCT00000060114.C1	__na	__na	__na	__na	__na	__na	__na	__na	__na	__na	__na	__na	__na	__na	__na	__na	__na	__na	__na	__na	__na	__na	__na	1.00	1	__na
CATG00000000812	CATG00000000812.1	__na	lncRNA_intergenic	chr10	108771130	108771489	-	DHS_enhancer	__na	__na	1	1	chr10_108771339_108771638_-	ENCT00000060121.C1	__na	__na	__na	__na	__na	__na	__na	__na	__na	__na	__na	__na	__na	__na	__na	__na	__na	__na	__na	__na	__na	__na	__na	1.00	1	__na
CATG00000000813	CATG00000000813.1	__na	lncRNA_intergenic	chr10	108797145	108798342	-	not_DHS	__na	__na	1	1	chr10_108798192_108798491_-	ENCT00000060126.C1	__na	__na	__na	__na	__na	__na	__na	__na	__na	__na	__na	__na	__na	__na	__na	__na	__na	__na	__na	__na	__na	__na	__na	1.00	1	__na
CATG00000000815	CATG00000000815.1	__na	lncRNA_intergenic	chr10	108906696	108912514	-	DHS_promoter	__na	__na	1	2	chr10_108912364_108912663_-	FTMT23800006123.C1;MICT00000048394.C1	__na	__na	__na	__na	__na	__na	__na	__na	__na	__na	__na	__na	__na	__na	__na	__na	__na	__na	__na	__na	__na	__na	__na	1.50	2	__na
CATG00000000816	CATG00000000816.1	__na	lncRNA_intergenic	chr10	108921975	109204128	-	not_DHS	__na	__na	3	9	chr10_109029805_109030104_-;chr10_109030620_109030919_-;chr10_109203978_109204277_-	ENCT00000060188.C1;FTMT23700033358.C1;FTMT23800006176.C1;FTMT23800006177.C1;FTMT23800006178.C1;MICT00000048396.C1;MICT00000048400.C1;MICT00000048401.C1;MICT00000048409.C1	__na	__na	__na	__na	__na	__na	__na	__na	__na	__na	__na	__na	__na	__na	__na	__na	__na	__na	__na	__na	__na	__na	__na	2.22	4	__na
CATG00000000818	CATG00000000818.1	__na	sense_overlap_RNA	chr10	108961303	108961796	-	not_DHS	__na	__na	1	2	chr10_108961646_108961945_-	FTMT23800006142.C1;FTMT23800006143.C1	__na	__na	__na	__na	__na	__na	__na	__na	__na	__na	__na	__na	__na	__na	__na	__na	__na	__na	__na	__na	__na	__na	__na	1.00	1	__na
CATG00000000821	CATG00000000821.1	__na	sense_overlap_RNA	chr10	109108763	109109667	-	not_DHS	__na	__na	1	1	chr10_109109517_109109816_-	ENCT00000060174.C1	__na	__na	__na	__na	__na	__na	__na	__na	__na	__na	__na	__na	__na	__na	__na	__na	__na	__na	__na	__na	__na	__na	__na	1.00	1	__na
CATG00000000822	CATG00000000822.1	__na	sense_overlap_RNA	chr10	109161833	109165558	-	not_DHS	__na	__na	1	2	chr10_109165408_109165707_-	ENCT00000060182.C1;FTMT23800006233.C1	__na	__na	__na	__na	__na	__na	__na	__na	__na	__na	__na	__na	__na	__na	__na	__na	__na	__na	__na	__na	__na	__na	__na	1.00	1	__na
CATG00000000823	CATG00000000823.1	__na	sense_overlap_RNA	chr10	109188991	109189663	-	not_DHS	__na	__na	1	1	chr10_109189513_109189812_-	ENCT00000060187.C1	__na	__na	__na	__na	__na	__na	__na	__na	__na	__na	__na	__na	__na	__na	__na	__na	__na	__na	__na	__na	__na	__na	__na	1.00	1	__na
CATG00000000824	CATG00000000824.1	__na	lncRNA_intergenic	chr10	109230710	109232096	-	not_DHS	__na	__na	1	1	chr10_109231946_109232245_-	ENCT00000060192.C1	__na	__na	__na	__na	__na	__na	__na	__na	__na	__na	__na	__na	__na	__na	__na	__na	__na	__na	__na	__na	__na	__na	__na	1.00	1	__na
CATG00000000827	CATG00000000827.1	__na	lncRNA_intergenic	chr10	109375313	109376381	-	not_DHS	__na	__na	1	2	chr10_109376231_109376530_-	FTMT23800006282.C1;FTMT23800006283.C1	__na	__na	__na	__na	__na	__na	__na	__na	__na	__na	__na	__na	__na	__na	__na	__na	__na	__na	__na	__na	__na	__na	__na	1.00	1	__na
CATG00000000828	CATG00000000828.1	__na	lncRNA_intergenic	chr10	109401016	109412061	-	DHS_enhancer	__na	__na	2	4	chr10_109411862_109412036_-;chr10_109412037_109412210_-	FTMT23700033118.C1;FTMT23700033119.C1;FTMT23700033971.C1;MICT00000048423.C1	__na	__na	__na	__na	__na	__na	__na	__na	__na	__na	__na	__na	__na	__na	__na	__na	__na	__na	__na	__na	__na	__na	__na	3.75	4	__na
CATG00000000829	CATG00000000829.1	__na	lncRNA_intergenic	chr10	109426908	109427519	-	DHS_enhancer	__na	__na	1	1	chr10_109427369_109427668_-	FTMT23800006302.C1	__na	__na	__na	__na	__na	__na	__na	__na	__na	__na	__na	__na	__na	__na	__na	__na	__na	__na	__na	__na	__na	__na	__na	1.00	1	__na
CATG00000000830	CATG00000000830.1	__na	lncRNA_intergenic	chr10	109429793	109430512	-	DHS_enhancer	__na	__na	2	2	chr10_109430333_109430497_-;chr10_109430498_109430661_-	FTMT23800006304.C1;FTMT23800006305.C1	__na	__na	__na	__na	__na	__na	__na	__na	__na	__na	__na	__na	__na	__na	__na	__na	__na	__na	__na	__na	__na	__na	__na	1.00	1	__na
CATG00000000831	CATG00000000831.1	__na	lncRNA_intergenic	chr10	109453916	109454600	-	not_DHS	__na	__na	1	1	chr10_109454450_109454749_-	FTMT23800006313.C1	__na	__na	__na	__na	__na	__na	__na	__na	__na	__na	__na	__na	__na	__na	__na	__na	__na	__na	__na	__na	__na	__na	__na	1.00	1	__na
CATG00000000832	CATG00000000832.1	__na	sense_overlap_RNA	chr10	109909970	109912426	-	DHS_enhancer	__na	__na	1	2	chr10_109912276_109912575_-	ENCT00000060221.C1;FTMT23700027567.C1	__na	__na	__na	__na	__na	__na	__na	__na	__na	__na	__na	__na	__na	__na	__na	__na	__na	__na	__na	__na	__na	__na	__na	1.50	2	__na
CATG00000000833	CATG00000000833.1	__na	lncRNA_intergenic	chr10	109976071	109982561	-	DHS_enhancer	__na	__na	1	2	chr10_109982411_109982710_-	ENCT00000060242.C1;FTMT23800006348.C1	__na	__na	__na	__na	__na	__na	__na	__na	__na	__na	__na	__na	__na	__na	__na	__na	__na	__na	__na	__na	__na	__na	__na	1.00	1	__na
CATG00000000835	CATG00000000835.1	__na	uncertain_coding	chr10	110147900	110151649	-	DHS_enhancer	__na	__na	3	7	chr10_110149156_110149455_-;chr10_110149688_110149987_-;chr10_110151499_110151798_-	FTMT23700000393.C1;FTMT23700003107.C1;FTMT23700003977.C1;FTMT23800006353.C1;MICT00000048478.C1;MICT00000048479.C1;MICT00000048481.C1	__na	__na	__na	__na	__na	__na	__na	__na	__na	__na	__na	__na	__na	__na	__na	__na	__na	__na	__na	__na	__na	__na	__na	2.43	4	__na
CATG00000000836	CATG00000000836.1	__na	lncRNA_antisense	chr10	110213073	110221913	-	DHS_enhancer	__na	__na	1	2	chr10_110221763_110222062_-	FTMT23700001767.C1;FTMT23700003108.C1	__na	__na	__na	__na	__na	__na	__na	__na	__na	__na	__na	__na	__na	__na	__na	__na	__na	__na	__na	__na	__na	__na	__na	3.00	3	__na
CATG00000000837	CATG00000000837.1	__na	lncRNA_intergenic	chr10	110307717	110307953	-	DHS_enhancer	__na	__na	1	1	chr10_110307803_110308102_-	ENCT00000060268.C1	__na	__na	__na	__na	__na	__na	__na	__na	__na	__na	__na	__na	__na	__na	__na	__na	__na	__na	__na	__na	__na	__na	__na	1.00	1	__na
CATG00000000838	CATG00000000838.1	__na	lncRNA_intergenic	chr10	110323780	110324816	-	DHS_enhancer	__na	__na	1	2	chr10_110324666_110324965_-	FTMT23800006357.C1;FTMT23800006358.C1	__na	__na	__na	__na	__na	__na	__na	__na	__na	__na	__na	__na	__na	__na	__na	__na	__na	__na	__na	__na	__na	__na	__na	1.00	1	__na
CATG00000000840	CATG00000000840.1	__na	lncRNA_intergenic	chr10	110374737	110376252	-	DHS_enhancer	__na	__na	1	3	chr10_110376102_110376401_-	ENCT00000060270.C1;MICT00000048514.C1;MICT00000048515.C1	__na	__na	__na	__na	__na	__na	__na	__na	__na	__na	__na	__na	__na	__na	__na	__na	__na	__na	__na	__na	__na	__na	__na	2.67	3	__na
CATG00000000841	CATG00000000841.1	__na	lncRNA_intergenic	chr10	110386796	110389430	-	DHS_enhancer	__na	__na	1	1	chr10_110389280_110389579_-	ENCT00000060271.C1	__na	__na	__na	__na	__na	__na	__na	__na	__na	__na	__na	__na	__na	__na	__na	__na	__na	__na	__na	__na	__na	__na	__na	1.00	1	__na
CATG00000000842	CATG00000000842.1	__na	lncRNA_intergenic	chr10	110393874	110395763	-	DHS_enhancer	__na	__na	1	1	chr10_110395613_110395912_-	ENCT00000060272.C1	__na	__na	__na	__na	__na	__na	__na	__na	__na	__na	__na	__na	__na	__na	__na	__na	__na	__na	__na	__na	__na	__na	__na	1.00	1	__na
CATG00000000843	CATG00000000843.1	__na	lncRNA_intergenic	chr10	110397937	110399323	-	DHS_enhancer	__na	__na	2	2	chr10_110398553_110398852_-;chr10_110399173_110399472_-	ENCT00000060273.C1;ENCT00000060274.C1	__na	__na	__na	__na	__na	__na	__na	__na	__na	__na	__na	__na	__na	__na	__na	__na	__na	__na	__na	__na	__na	__na	__na	1.00	1	__na
CATG00000000845	CATG00000000845.1	__na	lncRNA_intergenic	chr1	5422622	5452007	+	not_DHS	__na	__na	3	8	chr1_5422472_5422771_+;chr1_5426264_5426563_+;chr1_5426630_5426929_+	ENCT00000000678.C1;MICT00000001964.C1;MICT00000001969.C1;MICT00000001972.C1;MICT00000001973.C1;MICT00000001975.C1;MICT00000001982.C1;MICT00000001983.C1	__na	__na	__na	__na	__na	__na	__na	__na	__na	__na	__na	__na	__na	__na	__na	__na	__na	__na	__na	__na	__na	__na	__na	2.75	4	__na
CATG00000000846	CATG00000000846.1	__na	sense_overlap_RNA	chr1	51628075	51629827	+	not_DHS	__na	__na	1	1	chr1_51627925_51628224_+	ENCT00000005792.C1	__na	__na	__na	__na	__na	__na	__na	__na	__na	__na	__na	__na	__na	__na	__na	__na	__na	__na	__na	__na	__na	__na	__na	2.00	2	__na
CATG00000000847	CATG00000000847.1	__na	sense_overlap_RNA	chr1	51671077	51673620	+	not_DHS	__na	__na	1	1	chr1_51670927_51671226_+	FTMT20300058410.C1	__na	__na	__na	__na	__na	__na	__na	__na	__na	__na	__na	__na	__na	__na	__na	__na	__na	__na	__na	__na	__na	__na	__na	2.00	2	__na
CATG00000000848	CATG00000000848.1	__na	sense_overlap_RNA	chr1	51677566	51678784	+	not_DHS	__na	__na	1	1	chr1_51677416_51677715_+	ENCT00000005794.C1	__na	__na	__na	__na	__na	__na	__na	__na	__na	__na	__na	__na	__na	__na	__na	__na	__na	__na	__na	__na	__na	__na	__na	2.00	2	__na
CATG00000000849	CATG00000000849.1	__na	sense_overlap_RNA	chr1	51710967	51712050	+	not_DHS	__na	__na	1	1	chr1_51710817_51711116_+	FTMT20300089725.C1	__na	__na	__na	__na	__na	__na	__na	__na	__na	__na	__na	__na	__na	__na	__na	__na	__na	__na	__na	__na	__na	__na	__na	2.00	2	__na
CATG00000000851	CATG00000000851.1	__na	lncRNA_intergenic	chr10	110512264	110512839	-	DHS_enhancer	__na	__na	1	1	chr10_110512689_110512988_-	FTMT23800006359.C1	__na	__na	__na	__na	__na	__na	__na	__na	__na	__na	__na	__na	__na	__na	__na	__na	__na	__na	__na	__na	__na	__na	__na	1.00	1	__na
CATG00000000852	CATG00000000852.1	__na	lncRNA_intergenic	chr10	110523367	110524213	-	DHS_enhancer	__na	__na	1	1	chr10_110524063_110524362_-	FTMT23800006362.C1	__na	__na	__na	__na	__na	__na	__na	__na	__na	__na	__na	__na	__na	__na	__na	__na	__na	__na	__na	__na	__na	__na	__na	1.00	1	__na
CATG00000000853	CATG00000000853.1	__na	lncRNA_intergenic	chr10	110529834	110530444	-	DHS_enhancer	__na	__na	1	1	chr10_110530294_110530593_-	FTMT23800006366.C1	__na	__na	__na	__na	__na	__na	__na	__na	__na	__na	__na	__na	__na	__na	__na	__na	__na	__na	__na	__na	__na	__na	__na	1.00	1	__na
CATG00000000854	CATG00000000854.1	__na	lncRNA_divergent	chr10	110566896	110567305	-	DHS_promoter	__na	__na	1	1	chr10_110567155_110567454_-	FTMT23800006368.C1	__na	__na	__na	__na	__na	__na	__na	__na	__na	__na	__na	__na	__na	__na	__na	__na	__na	__na	__na	__na	__na	__na	__na	1.00	1	__na
CATG00000000855	CATG00000000855.1	__na	lncRNA_divergent	chr10	110634903	110641381	-	DHS_enhancer	__na	__na	1	1	chr10_110641231_110641530_-	FTMT23700026671.C1	__na	__na	__na	__na	__na	__na	__na	__na	__na	__na	__na	__na	__na	__na	__na	__na	__na	__na	__na	__na	__na	__na	__na	2.00	2	__na
CATG00000000856	CATG00000000856.1	__na	lncRNA_divergent	chr10	110816648	110843171	-	DHS_enhancer	__na	__na	2	4	chr10_110840298_110840597_-;chr10_110843021_110843320_-	ENCT00000060298.C1;ENCT00000060299.C1;FTMT23800006373.C1;MICT00000048586.C1	__na	__na	__na	__na	__na	__na	__na	__na	__na	__na	__na	__na	__na	__na	__na	__na	__na	__na	__na	__na	__na	__na	__na	1.25	2	__na
CATG00000000857	CATG00000000857.1	__na	lncRNA_divergent	chr10	110852821	110858716	-	DHS_enhancer	__na	__na	1	1	chr10_110858566_110858865_-	FTMT23700018880.C1	__na	__na	__na	__na	__na	__na	__na	__na	__na	__na	__na	__na	__na	__na	__na	__na	__na	__na	__na	__na	__na	__na	__na	2.00	2	__na
CATG00000000858	CATG00000000858.1	__na	lncRNA_divergent	chr1	51879012	51880350	+	DHS_promoter	__na	__na	2	2	chr1_51878862_51879144_+;chr1_51879145_51879425_+	ENCT00000005799.C1;FTMT20400001922.C1	__na	__na	__na	__na	__na	__na	__na	__na	__na	__na	__na	__na	__na	__na	__na	__na	__na	__na	__na	__na	__na	__na	__na	1.00	1	__na
CATG00000000859	CATG00000000859.1	__na	short_ncRNA	chr10	110860540	110860675	-	DHS_enhancer	__na	__na	1	1	chr10_110860525_110860824_-	FTMT23800006376.C1	__na	__na	__na	__na	__na	__na	__na	__na	__na	__na	__na	__na	__na	__na	__na	__na	__na	__na	__na	__na	__na	__na	__na	1.00	1	__na
CATG00000000860	CATG00000000860.1	__na	lncRNA_divergent	chr10	110864778	110865362	-	DHS_enhancer	__na	__na	1	2	chr10_110865212_110865511_-	FTMT23800006378.C1;FTMT23800006379.C1	__na	__na	__na	__na	__na	__na	__na	__na	__na	__na	__na	__na	__na	__na	__na	__na	__na	__na	__na	__na	__na	__na	__na	1.00	1	__na
CATG00000000862	CATG00000000862.1	__na	uncertain_coding	chr10	111078182	111078718	-	DHS_promoter	__na	__na	1	1	chr10_111078568_111078867_-	FTMT23800006382.C1	__na	__na	__na	__na	__na	__na	__na	__na	__na	__na	__na	__na	__na	__na	__na	__na	__na	__na	__na	__na	__na	__na	__na	1.00	1	__na
CATG00000000866	CATG00000000866.1	__na	lncRNA_intergenic	chr10	111530841	111532328	-	not_DHS	__na	__na	2	2	chr10_111531923_111532200_-;chr10_111532201_111532477_-	ENCT00000060340.C1;ENCT00000060341.C1	__na	__na	__na	__na	__na	__na	__na	__na	__na	__na	__na	__na	__na	__na	__na	__na	__na	__na	__na	__na	__na	__na	__na	1.00	1	__na
CATG00000000869	CATG00000000869.1	__na	lncRNA_intergenic	chr10	111663770	111664443	-	not_DHS	__na	__na	1	1	chr10_111664293_111664592_-	FTMT23800006426.C1	__na	__na	__na	__na	__na	__na	__na	__na	__na	__na	__na	__na	__na	__na	__na	__na	__na	__na	__na	__na	__na	__na	__na	1.00	1	__na
CATG00000000871	CATG00000000871.1	__na	coding_mRNA	chr10	111675771	111677259	-	not_DHS	__na	__na	1	2	chr10_111677109_111677408_-	ENCT00000060381.C1;ENCT00000060382.C1	__na	__na	__na	__na	__na	__na	__na	__na	__na	__na	__na	__na	__na	__na	__na	__na	__na	__na	__na	__na	__na	__na	__na	1.00	1	__na
CATG00000000872	CATG00000000872.1	__na	lncRNA_intergenic	chr10	111717027	111719949	-	not_DHS	__na	__na	1	1	chr10_111719799_111720098_-	ENCT00000060389.C1	__na	__na	__na	__na	__na	__na	__na	__na	__na	__na	__na	__na	__na	__na	__na	__na	__na	__na	__na	__na	__na	__na	__na	1.00	1	__na
CATG00000000873	CATG00000000873.1	__na	lncRNA_intergenic	chr10	111762123	111763686	-	not_DHS	__na	__na	1	1	chr10_111763536_111763835_-	ENCT00000060407.C1	__na	__na	__na	__na	__na	__na	__na	__na	__na	__na	__na	__na	__na	__na	__na	__na	__na	__na	__na	__na	__na	__na	__na	1.00	1	__na
CATG00000000875	CATG00000000875.1	__na	lncRNA_intergenic	chr10	111782692	111784151	-	not_DHS	__na	__na	1	1	chr10_111784001_111784300_-	ENCT00000060417.C1	__na	__na	__na	__na	__na	__na	__na	__na	__na	__na	__na	__na	__na	__na	__na	__na	__na	__na	__na	__na	__na	__na	__na	1.00	1	__na
CATG00000000876	CATG00000000876.1	__na	lncRNA_intergenic	chr10	111794406	111795762	-	not_DHS	__na	__na	1	1	chr10_111795612_111795911_-	ENCT00000060422.C1	__na	__na	__na	__na	__na	__na	__na	__na	__na	__na	__na	__na	__na	__na	__na	__na	__na	__na	__na	__na	__na	__na	__na	1.00	1	__na
CATG00000000878	CATG00000000878.1	__na	lncRNA_intergenic	chr10	111825576	111827252	-	not_DHS	__na	__na	1	1	chr10_111827102_111827401_-	ENCT00000060432.C1	__na	__na	__na	__na	__na	__na	__na	__na	__na	__na	__na	__na	__na	__na	__na	__na	__na	__na	__na	__na	__na	__na	__na	1.00	1	__na
CATG00000000879	CATG00000000879.1	__na	lncRNA_intergenic	chr10	111829195	111832984	-	not_DHS	__na	__na	1	1	chr10_111832834_111833133_-	ENCT00000060434.C1	__na	__na	__na	__na	__na	__na	__na	__na	__na	__na	__na	__na	__na	__na	__na	__na	__na	__na	__na	__na	__na	__na	__na	1.00	1	__na
CATG00000000881	CATG00000000881.1	__na	lncRNA_intergenic	chr10	111847313	111849691	-	not_DHS	__na	__na	1	1	chr10_111849541_111849840_-	ENCT00000060438.C1	__na	__na	__na	__na	__na	__na	__na	__na	__na	__na	__na	__na	__na	__na	__na	__na	__na	__na	__na	__na	__na	__na	__na	1.00	1	__na
CATG00000000883	CATG00000000883.1	__na	lncRNA_intergenic	chr10	111880401	111885738	-	not_DHS	__na	__na	1	2	chr10_111885588_111885887_-	ENCT00000060446.C1;ENCT00000060447.C1	__na	__na	__na	__na	__na	__na	__na	__na	__na	__na	__na	__na	__na	__na	__na	__na	__na	__na	__na	__na	__na	__na	__na	1.00	1	__na
CATG00000000884	CATG00000000884.1	__na	lncRNA_intergenic	chr10	111915329	111916357	-	not_DHS	__na	__na	1	1	chr10_111916207_111916506_-	FTMT23800006498.C1	__na	__na	__na	__na	__na	__na	__na	__na	__na	__na	__na	__na	__na	__na	__na	__na	__na	__na	__na	__na	__na	__na	__na	1.00	1	__na
CATG00000000887	CATG00000000887.1	__na	lncRNA_intergenic	chr10	111996788	112000503	-	DHS_enhancer	__na	__na	1	2	chr10_112000353_112000652_-	ENCT00000060467.C1;MICT00000048675.C1	__na	__na	__na	__na	__na	__na	__na	__na	__na	__na	__na	__na	__na	__na	__na	__na	__na	__na	__na	__na	__na	__na	__na	1.50	2	__na
CATG00000000888	CATG00000000888.1	__na	lncRNA_intergenic	chr10	112004076	112005153	-	not_DHS	__na	__na	1	1	chr10_112005003_112005302_-	HBMT00000174547.C1	__na	__na	__na	__na	__na	__na	__na	__na	__na	__na	__na	__na	__na	__na	__na	__na	__na	__na	__na	__na	__na	__na	__na	1.00	1	__na
CATG00000000890	CATG00000000890.1	__na	lncRNA_intergenic	chr10	112011863	112014263	-	not_DHS	__na	__na	1	1	chr10_112014113_112014412_-	ENCT00000060472.C1	__na	__na	__na	__na	__na	__na	__na	__na	__na	__na	__na	__na	__na	__na	__na	__na	__na	__na	__na	__na	__na	__na	__na	1.00	1	__na
CATG00000000892	CATG00000000892.1	__na	lncRNA_intergenic	chr10	112043269	112207034	-	not_DHS	__na	__na	1	1	chr10_112206884_112207183_-	FTMT23700004726.C1	__na	__na	__na	__na	__na	__na	__na	__na	__na	__na	__na	__na	__na	__na	__na	__na	__na	__na	__na	__na	__na	__na	__na	2.00	2	__na
CATG00000000894	CATG00000000894.1	__na	sense_overlap_RNA	chr10	112053411	112055309	-	not_DHS	__na	__na	1	1	chr10_112055159_112055458_-	ENCT00000060486.C1	__na	__na	__na	__na	__na	__na	__na	__na	__na	__na	__na	__na	__na	__na	__na	__na	__na	__na	__na	__na	__na	__na	__na	1.00	1	__na
CATG00000000897	CATG00000000897.1	__na	lncRNA_sense_intronic	chr10	112075102	112083414	-	not_DHS	__na	__na	1	2	chr10_112083264_112083563_-	ENCT00000060494.C1;FTMT23800006568.C1	__na	__na	__na	__na	__na	__na	__na	__na	__na	__na	__na	__na	__na	__na	__na	__na	__na	__na	__na	__na	__na	__na	__na	1.00	1	__na
CATG00000000898	CATG00000000898.1	__na	sense_overlap_RNA	chr10	112109993	112114292	-	not_DHS	__na	__na	1	2	chr10_112114142_112114441_-	ENCT00000060505.C1;FTMT23800006582.C1	__na	__na	__na	__na	__na	__na	__na	__na	__na	__na	__na	__na	__na	__na	__na	__na	__na	__na	__na	__na	__na	__na	__na	1.00	1	__na
CATG00000000899	CATG00000000899.1	__na	sense_overlap_RNA	chr10	112120614	112121932	-	not_DHS	__na	__na	1	1	chr10_112121782_112122081_-	FTMT23800006587.C1	__na	__na	__na	__na	__na	__na	__na	__na	__na	__na	__na	__na	__na	__na	__na	__na	__na	__na	__na	__na	__na	__na	__na	1.00	1	__na
CATG00000000900	CATG00000000900.1	__na	uncertain_coding	chr10	112126205	112131224	-	not_DHS	__na	__na	1	1	chr10_112131074_112131373_-	HBMT00000174550.C1	__na	__na	__na	__na	__na	__na	__na	__na	__na	__na	__na	__na	__na	__na	__na	__na	__na	__na	__na	__na	__na	__na	__na	1.00	1	__na
CATG00000000901	CATG00000000901.1	__na	sense_overlap_RNA	chr10	112176249	112177162	-	DHS_enhancer	__na	__na	1	1	chr10_112177012_112177311_-	ENCT00000060519.C1	__na	__na	__na	__na	__na	__na	__na	__na	__na	__na	__na	__na	__na	__na	__na	__na	__na	__na	__na	__na	__na	__na	__na	1.00	1	__na
CATG00000000902	CATG00000000902.1	__na	sense_overlap_RNA	chr10	112184620	112185486	-	not_DHS	__na	__na	1	1	chr10_112185336_112185635_-	ENCT00000060522.C1	__na	__na	__na	__na	__na	__na	__na	__na	__na	__na	__na	__na	__na	__na	__na	__na	__na	__na	__na	__na	__na	__na	__na	1.00	1	__na
CATG00000000903	CATG00000000903.1	__na	sense_overlap_RNA	chr10	112191690	112192587	-	not_DHS	__na	__na	1	1	chr10_112192437_112192736_-	ENCT00000060524.C1	__na	__na	__na	__na	__na	__na	__na	__na	__na	__na	__na	__na	__na	__na	__na	__na	__na	__na	__na	__na	__na	__na	__na	1.00	1	__na
CATG00000000906	CATG00000000906.1	__na	sense_overlap_RNA	chr10	112209837	112211102	-	DHS_dyadic	__na	__na	1	2	chr10_112210952_112211251_-	ENCT00000060532.C1;ENCT00000060533.C1	__na	__na	__na	__na	__na	__na	__na	__na	__na	__na	__na	__na	__na	__na	__na	__na	__na	__na	__na	__na	__na	__na	__na	1.00	1	__na
CATG00000000907	CATG00000000907.1	__na	lncRNA_intergenic	chr10	112226314	112226707	-	not_DHS	__na	__na	1	1	chr10_112226557_112226856_-	ENCT00000060536.C1	__na	__na	__na	__na	__na	__na	__na	__na	__na	__na	__na	__na	__na	__na	__na	__na	__na	__na	__na	__na	__na	__na	__na	1.00	1	__na
CATG00000000909	CATG00000000909.1	__na	lncRNA_divergent	chr10	112260482	112261439	-	DHS_enhancer	__na	__na	1	1	chr10_112261289_112261588_-	ENCT00000060538.C1	__na	__na	__na	__na	__na	__na	__na	__na	__na	__na	__na	__na	__na	__na	__na	__na	__na	__na	__na	__na	__na	__na	__na	1.00	1	__na
CATG00000000910	CATG00000000910.1	__na	lncRNA_intergenic	chr10	112268795	112269244	-	not_DHS	__na	__na	1	1	chr10_112269094_112269393_-	FTMT23800006621.C1	__na	__na	__na	__na	__na	__na	__na	__na	__na	__na	__na	__na	__na	__na	__na	__na	__na	__na	__na	__na	__na	__na	__na	1.00	1	__na
CATG00000000911	CATG00000000911.1	__na	lncRNA_intergenic	chr10	112270910	112272009	-	not_DHS	__na	__na	1	2	chr10_112271859_112272158_-	FTMT23800006624.C1;FTMT23800006625.C1	__na	__na	__na	__na	__na	__na	__na	__na	__na	__na	__na	__na	__na	__na	__na	__na	__na	__na	__na	__na	__na	__na	__na	1.00	1	__na
CATG00000000912	CATG00000000912.1	__na	lncRNA_intergenic	chr10	112274396	112275954	-	DHS_enhancer	__na	__na	1	1	chr10_112275804_112276103_-	ENCT00000060539.C1	__na	__na	__na	__na	__na	__na	__na	__na	__na	__na	__na	__na	__na	__na	__na	__na	__na	__na	__na	__na	__na	__na	__na	1.00	1	__na
CATG00000000916	CATG00000000916.1	__na	uncertain_coding	chr10	112791133	112834775	-	DHS_enhancer	__na	__na	6	13	chr10_112807231_112807530_-;chr10_112811718_112812017_-;chr10_112815263_112815548_-;chr10_112815549_112815833_-;chr10_112821688_112821987_-;chr10_112834625_112834924_-	ENCT00000060554.C1;FTMT23700027731.C1;FTMT23700027732.C1;FTMT23800006647.C1;HBMT00000174983.C1;HBMT00000174984.C1;MICT00000048742.C1;MICT00000048743.C1;MICT00000048744.C1;MICT00000048745.C1;MICT00000048746.C1;MICT00000048747.C1;MICT00000048748.C1	__na	__na	__na	__na	__na	__na	__na	__na	__na	__na	__na	__na	__na	__na	__na	__na	__na	__na	__na	__na	__na	__na	__na	3.62	6	__na
CATG00000000917	CATG00000000917.1	__na	sense_overlap_RNA	chr10	112828628	112828914	-	not_DHS	__na	__na	1	1	chr10_112828764_112829063_-	MICT00000048750.C1	__na	__na	__na	__na	__na	__na	__na	__na	__na	__na	__na	__na	__na	__na	__na	__na	__na	__na	__na	__na	__na	__na	__na	1.00	1	__na
CATG00000000918	CATG00000000918.1	__na	coding_mRNA	chr10	112906076	112949263	-	DHS_promoter	__na	__na	1	1	chr10_112949113_112949323_-	MICT00000048797.C1	__na	__na	__na	__na	__na	__na	__na	__na	__na	__na	__na	__na	__na	__na	__na	__na	__na	__na	__na	__na	__na	__na	__na	4.00	4	__na
CATG00000000919	CATG00000000919.1	__na	lncRNA_divergent	chr10	113150816	113151332	-	DHS_enhancer	__na	__na	1	1	chr10_113151182_113151481_-	FTMT23800006663.C1	__na	__na	__na	__na	__na	__na	__na	__na	__na	__na	__na	__na	__na	__na	__na	__na	__na	__na	__na	__na	__na	__na	__na	1.00	1	__na
CATG00000000920	CATG00000000920.1	__na	lncRNA_antisense	chr10	113161508	113165867	-	DHS_enhancer	__na	__na	2	2	chr10_113165620_113165818_-;chr10_113165819_113166016_-	MICT00000048821.C1;MICT00000048822.C1	__na	__na	__na	__na	__na	__na	__na	__na	__na	__na	__na	__na	__na	__na	__na	__na	__na	__na	__na	__na	__na	__na	__na	2.00	2	__na
CATG00000000921	CATG00000000921.1	__na	lncRNA_divergent	chr10	113167594	113170014	-	DHS_dyadic	__na	__na	1	3	chr10_113169864_113170041_-	HBMT00000174986.C1;MICT00000048823.C1;MICT00000048824.C1	__na	__na	__na	__na	__na	__na	__na	__na	__na	__na	__na	__na	__na	__na	__na	__na	__na	__na	__na	__na	__na	__na	__na	2.00	3	__na
CATG00000000922	CATG00000000922.1	__na	short_ncRNA	chr10	113170020	113170069	-	DHS_dyadic	__na	__na	1	1	chr10_113170042_113170218_-	HBMT00000174987.C1	__na	__na	__na	__na	__na	__na	__na	__na	__na	__na	__na	__na	__na	__na	__na	__na	__na	__na	__na	__na	__na	__na	__na	1.00	1	__na
CATG00000000923	CATG00000000923.1	__na	lncRNA_intergenic	chr10	113175730	113176398	-	not_DHS	__na	__na	1	1	chr10_113176248_113176547_-	HBMT00000174991.C1	__na	__na	__na	__na	__na	__na	__na	__na	__na	__na	__na	__na	__na	__na	__na	__na	__na	__na	__na	__na	__na	__na	__na	1.00	1	__na
CATG00000000924	CATG00000000924.1	__na	lncRNA_intergenic	chr10	113177655	113180636	-	DHS_enhancer	__na	__na	2	2	chr10_113179110_113179409_-;chr10_113180486_113180785_-	FTMT23800006664.C1;FTMT23800006665.C1	__na	__na	__na	__na	__na	__na	__na	__na	__na	__na	__na	__na	__na	__na	__na	__na	__na	__na	__na	__na	__na	__na	__na	1.00	1	__na
CATG00000000926	CATG00000000926.1	__na	lncRNA_intergenic	chr10	113266600	113267761	-	DHS_enhancer	__na	__na	1	1	chr10_113267611_113267910_-	FTMT23800006666.C1	__na	__na	__na	__na	__na	__na	__na	__na	__na	__na	__na	__na	__na	__na	__na	__na	__na	__na	__na	__na	__na	__na	__na	1.00	1	__na
CATG00000000927	CATG00000000927.1	__na	lncRNA_intergenic	chr10	113272629	113274278	-	DHS_enhancer	__na	__na	2	2	chr10_113273472_113273771_-;chr10_113274128_113274427_-	FTMT23800006668.C1;FTMT23800006669.C1	__na	__na	__na	__na	__na	__na	__na	__na	__na	__na	__na	__na	__na	__na	__na	__na	__na	__na	__na	__na	__na	__na	__na	1.00	1	__na
CATG00000000929	CATG00000000929.1	__na	lncRNA_intergenic	chr10	113299292	113300728	-	DHS_enhancer	__na	__na	1	1	chr10_113300578_113300877_-	FTMT23800006671.C1	__na	__na	__na	__na	__na	__na	__na	__na	__na	__na	__na	__na	__na	__na	__na	__na	__na	__na	__na	__na	__na	__na	__na	1.00	1	__na
CATG00000000931	CATG00000000931.1	__na	lncRNA_intergenic	chr10	113302491	113303923	-	DHS_enhancer	__na	__na	1	1	chr10_113303773_113304072_-	FTMT23800006672.C1	__na	__na	__na	__na	__na	__na	__na	__na	__na	__na	__na	__na	__na	__na	__na	__na	__na	__na	__na	__na	__na	__na	__na	1.00	1	__na
CATG00000000932	CATG00000000932.1	__na	lncRNA_intergenic	chr10	113319237	113321121	-	DHS_enhancer	__na	__na	1	1	chr10_113320971_113321270_-	FTMT23800006673.C1	__na	__na	__na	__na	__na	__na	__na	__na	__na	__na	__na	__na	__na	__na	__na	__na	__na	__na	__na	__na	__na	__na	__na	1.00	1	__na
CATG00000000933	CATG00000000933.1	__na	lncRNA_intergenic	chr10	113324252	113326231	-	DHS_enhancer	__na	__na	1	1	chr10_113326081_113326380_-	FTMT23800006674.C1	__na	__na	__na	__na	__na	__na	__na	__na	__na	__na	__na	__na	__na	__na	__na	__na	__na	__na	__na	__na	__na	__na	__na	1.00	1	__na
CATG00000000934	CATG00000000934.1	__na	lncRNA_intergenic	chr10	113381400	113382322	-	DHS_enhancer	__na	__na	1	1	chr10_113382172_113382471_-	FTMT23800006676.C1	__na	__na	__na	__na	__na	__na	__na	__na	__na	__na	__na	__na	__na	__na	__na	__na	__na	__na	__na	__na	__na	__na	__na	1.00	1	__na
CATG00000000935	CATG00000000935.1	__na	lncRNA_intergenic	chr10	113429107	113473123	-	DHS_enhancer	__na	__na	2	2	chr10_113463701_113464000_-;chr10_113472973_113473272_-	MICT00000048839.C1;MICT00000048840.C1	__na	__na	__na	__na	__na	__na	__na	__na	__na	__na	__na	__na	__na	__na	__na	__na	__na	__na	__na	__na	__na	__na	__na	3.00	3	__na
CATG00000000936	CATG00000000936.1	__na	lncRNA_intergenic	chr10	113482734	113492824	-	DHS_dyadic	__na	__na	5	7	chr10_113484092_113484391_-;chr10_113491883_113492115_-;chr10_113492116_113492263_-;chr10_113492264_113492478_-;chr10_113492674_113492973_-	ENCT00000060557.C1;FTMT23700012819.C1;FTMT23700037108.C1;FTMT23800006686.C1;HBMT00000175001.C1;HBMT00000175002.C1;MICT00000048848.C1	__na	__na	__na	__na	__na	__na	__na	__na	__na	__na	__na	__na	__na	__na	__na	__na	__na	__na	__na	__na	__na	__na	__na	1.86	3	__na
CATG00000000937	CATG00000000937.1	__na	lncRNA_divergent	chr10	113505079	113550697	-	DHS_enhancer	__na	__na	1	1	chr10_113550547_113550846_-	MICT00000048851.C1	__na	__na	__na	__na	__na	__na	__na	__na	__na	__na	__na	__na	__na	__na	__na	__na	__na	__na	__na	__na	__na	__na	__na	3.00	3	__na
CATG00000000939	CATG00000000939.1	__na	short_ncRNA	chr10	113552780	113552796	-	DHS_enhancer	__na	__na	1	1	chr10_113552646_113552945_-	HBMT00000175004.C1	__na	__na	__na	__na	__na	__na	__na	__na	__na	__na	__na	__na	__na	__na	__na	__na	__na	__na	__na	__na	__na	__na	__na	1.00	1	__na
CATG00000000940	CATG00000000940.1	__na	lncRNA_antisense	chr10	113775767	113776007	-	DHS_enhancer	__na	__na	1	1	chr10_113775857_113776156_-	FTMT23800006690.C1	__na	__na	__na	__na	__na	__na	__na	__na	__na	__na	__na	__na	__na	__na	__na	__na	__na	__na	__na	__na	__na	__na	__na	1.00	1	__na
CATG00000000941	CATG00000000941.1	__na	coding_mRNA	chr10	113780024	113782696	-	not_DHS	__na	__na	1	2	chr10_113782546_113782845_-	HBMT00000175402.C1;HBMT00000175408.C1	__na	__na	__na	__na	__na	__na	__na	__na	__na	__na	__na	__na	__na	__na	__na	__na	__na	__na	__na	__na	__na	__na	__na	4.50	5	__na
CATG00000000942	CATG00000000942.1	__na	lncRNA_intergenic	chr10	113957231	113959532	-	DHS_enhancer	__na	__na	1	3	chr10_113959382_113959681_-	FTMT23800006692.C1;MICT00000048906.C1;MICT00000048907.C1	__na	__na	__na	__na	__na	__na	__na	__na	__na	__na	__na	__na	__na	__na	__na	__na	__na	__na	__na	__na	__na	__na	__na	1.67	2	__na
CATG00000000943	CATG00000000943.1	__na	lncRNA_intergenic	chr10	113959939	113960722	-	DHS_enhancer	__na	__na	2	2	chr10_113960367_113960619_-;chr10_113960620_113960871_-	FTMT23800006693.C1;FTMT23800006694.C1	__na	__na	__na	__na	__na	__na	__na	__na	__na	__na	__na	__na	__na	__na	__na	__na	__na	__na	__na	__na	__na	__na	__na	1.00	1	__na
CATG00000000944	CATG00000000944.1	__na	lncRNA_divergent	chr10	114021641	114043693	-	DHS_promoter	__na	__na	2	3	chr10_114042956_114043255_-;chr10_114043543_114043842_-	FTMT23800006704.C1;MICT00000048917.C1;MICT00000048927.C1	__na	__na	__na	__na	__na	__na	__na	__na	__na	__na	__na	__na	__na	__na	__na	__na	__na	__na	__na	__na	__na	__na	__na	2.00	3	__na
CATG00000000945	CATG00000000945.1	__na	short_ncRNA	chr10	114024848	114024991	-	DHS_enhancer	__na	__na	1	1	chr10_114024841_114025140_-	FTMT23800006698.C1	__na	__na	__na	__na	__na	__na	__na	__na	__na	__na	__na	__na	__na	__na	__na	__na	__na	__na	__na	__na	__na	__na	__na	1.00	1	__na
CATG00000000946	CATG00000000946.1	__na	lncRNA_intergenic	chr10	114047045	114083074	-	DHS_enhancer	__na	__na	1	2	chr10_114082924_114083223_-	FTMT23700032042.C1;FTMT23700032346.C1	__na	__na	__na	__na	__na	__na	__na	__na	__na	__na	__na	__na	__na	__na	__na	__na	__na	__na	__na	__na	__na	__na	__na	2.00	2	__na
CATG00000000947	CATG00000000947.1	__na	sense_overlap_RNA	chr10	114147178	114148557	-	not_DHS	__na	__na	1	1	chr10_114148407_114148706_-	ENCT00000060588.C1	__na	__na	__na	__na	__na	__na	__na	__na	__na	__na	__na	__na	__na	__na	__na	__na	__na	__na	__na	__na	__na	__na	__na	2.00	2	__na
CATG00000000948	CATG00000000948.1	__na	short_ncRNA	chr10	114261124	114261271	-	DHS_enhancer	__na	__na	1	1	chr10_114261121_114261420_-	FTMT23800006721.C1	__na	__na	__na	__na	__na	__na	__na	__na	__na	__na	__na	__na	__na	__na	__na	__na	__na	__na	__na	__na	__na	__na	__na	1.00	1	__na
CATG00000000949	CATG00000000949.1	__na	lncRNA_intergenic	chr10	114412545	114412824	-	not_DHS	__na	__na	1	1	chr10_114412674_114412973_-	FTMT23800006727.C1	__na	__na	__na	__na	__na	__na	__na	__na	__na	__na	__na	__na	__na	__na	__na	__na	__na	__na	__na	__na	__na	__na	__na	1.00	1	__na
CATG00000000950	CATG00000000950.1	__na	sense_overlap_RNA	chr10	114469080	114470420	-	DHS_enhancer	__na	__na	1	1	chr10_114470270_114470569_-	FTMT23700046123.C1	__na	__na	__na	__na	__na	__na	__na	__na	__na	__na	__na	__na	__na	__na	__na	__na	__na	__na	__na	__na	__na	__na	__na	2.00	2	__na
CATG00000000951	CATG00000000951.1	__na	coding_mRNA	chr10	114495367	114523299	-	not_DHS	__na	__na	1	1	chr10_114523149_114523448_-	ENCT00000060625.C1	__na	__na	__na	__na	__na	__na	__na	__na	__na	__na	__na	__na	__na	__na	__na	__na	__na	__na	__na	__na	__na	__na	__na	2.00	2	__na
CATG00000000953	CATG00000000953.1	__na	lncRNA_sense_intronic	chr10	114524801	114525724	-	DHS_promoter	__na	__na	1	1	chr10_114525574_114525873_-	ENCT00000060629.C1	__na	__na	__na	__na	__na	__na	__na	__na	__na	__na	__na	__na	__na	__na	__na	__na	__na	__na	__na	__na	__na	__na	__na	2.00	2	__na
CATG00000000954	CATG00000000954.1	__na	lncRNA_sense_intronic	chr10	114638510	114638899	-	DHS_enhancer	__na	__na	1	1	chr10_114638749_114639048_-	ENCT00000060636.C1	__na	__na	__na	__na	__na	__na	__na	__na	__na	__na	__na	__na	__na	__na	__na	__na	__na	__na	__na	__na	__na	__na	__na	2.00	2	__na
CATG00000000955	CATG00000000955.1	__na	lncRNA_sense_intronic	chr10	114640211	114641245	-	not_DHS	__na	__na	1	1	chr10_114641095_114641394_-	ENCT00000060637.C1	__na	__na	__na	__na	__na	__na	__na	__na	__na	__na	__na	__na	__na	__na	__na	__na	__na	__na	__na	__na	__na	__na	__na	1.00	1	__na
CATG00000000956	CATG00000000956.1	__na	sense_overlap_RNA	chr10	114651317	114651741	-	not_DHS	__na	__na	1	1	chr10_114651591_114651890_-	ENCT00000060638.C1	__na	__na	__na	__na	__na	__na	__na	__na	__na	__na	__na	__na	__na	__na	__na	__na	__na	__na	__na	__na	__na	__na	__na	1.00	1	__na
CATG00000000957	CATG00000000957.1	__na	sense_overlap_RNA	chr10	114662218	114662659	-	DHS_enhancer	__na	__na	1	1	chr10_114662509_114662808_-	ENCT00000060642.C1	__na	__na	__na	__na	__na	__na	__na	__na	__na	__na	__na	__na	__na	__na	__na	__na	__na	__na	__na	__na	__na	__na	__na	1.00	1	__na
CATG00000000958	CATG00000000958.1	__na	short_ncRNA	chr10	114665369	114665562	-	DHS_enhancer	__na	__na	1	1	chr10_114665412_114665711_-	ENCT00000060643.C1	__na	__na	__na	__na	__na	__na	__na	__na	__na	__na	__na	__na	__na	__na	__na	__na	__na	__na	__na	__na	__na	__na	__na	1.00	1	__na
CATG00000000960	CATG00000000960.1	__na	lncRNA_intergenic	chr10	114702581	114718182	-	not_DHS	__na	__na	6	7	chr10_114706110_114706409_-;chr10_114708618_114708879_-;chr10_114708880_114709140_-;chr10_114712276_114712575_-;chr10_114714234_114714533_-;chr10_114718032_114718331_-	ENCT00000060648.C1;ENCT00000060649.C1;ENCT00000060650.C1;ENCT00000060651.C1;ENCT00000060652.C1;FTMT23800006735.C1;FTMT23800006736.C1	__na	__na	__na	__na	__na	__na	__na	__na	__na	__na	__na	__na	__na	__na	__na	__na	__na	__na	__na	__na	__na	__na	__na	1.00	1	__na
CATG00000000962	CATG00000000962.1	__na	lncRNA_intergenic	chr10	114719387	114720725	-	not_DHS	__na	__na	1	1	chr10_114720575_114720874_-	ENCT00000060653.C1	__na	__na	__na	__na	__na	__na	__na	__na	__na	__na	__na	__na	__na	__na	__na	__na	__na	__na	__na	__na	__na	__na	__na	1.00	1	__na
CATG00000000963	CATG00000000963.1	__na	lncRNA_intergenic	chr10	114778360	114780550	-	DHS_enhancer	__na	__na	2	2	chr10_114778710_114779009_-;chr10_114780400_114780699_-	ENCT00000060664.C1;FTMT23800006742.C1	__na	__na	__na	__na	__na	__na	__na	__na	__na	__na	__na	__na	__na	__na	__na	__na	__na	__na	__na	__na	__na	__na	__na	1.00	1	__na
CATG00000000965	CATG00000000965.1	__na	lncRNA_intergenic	chr10	114783466	114783721	-	not_DHS	__na	__na	1	1	chr10_114783571_114783870_-	ENCT00000060665.C1	__na	__na	__na	__na	__na	__na	__na	__na	__na	__na	__na	__na	__na	__na	__na	__na	__na	__na	__na	__na	__na	__na	__na	1.00	1	__na
CATG00000000967	CATG00000000967.1	__na	lncRNA_intergenic	chr10	114810783	114812859	-	DHS_enhancer	__na	__na	2	2	chr10_114810953_114811252_-;chr10_114812709_114813008_-	FTMT23800006749.C1;HBMT00000175840.C1	__na	__na	__na	__na	__na	__na	__na	__na	__na	__na	__na	__na	__na	__na	__na	__na	__na	__na	__na	__na	__na	__na	__na	1.00	1	__na
CATG00000000968	CATG00000000968.1	__na	lncRNA_divergent	chr10	115091695	115093043	-	DHS_promoter	__na	__na	2	2	chr10_115091740_115092039_-;chr10_115092893_115093192_-	FTMT23800006756.C1;FTMT23800006757.C1	__na	__na	__na	__na	__na	__na	__na	__na	__na	__na	__na	__na	__na	__na	__na	__na	__na	__na	__na	__na	__na	__na	__na	1.00	1	__na
CATG00000000970	CATG00000000970.1	__na	lncRNA_antisense	chr10	115499318	115554632	-	not_DHS	__na	__na	1	1	chr10_115554482_115554781_-	MICT00000049051.C1	__na	__na	__na	__na	__na	__na	__na	__na	__na	__na	__na	__na	__na	__na	__na	__na	__na	__na	__na	__na	__na	__na	__na	2.00	2	__na
CATG00000000971	CATG00000000971.1	__na	lncRNA_antisense	chr10	115903947	115919146	-	not_DHS	__na	__na	1	1	chr10_115918996_115919295_-	MICT00000049057.C1	__na	__na	__na	__na	__na	__na	__na	__na	__na	__na	__na	__na	__na	__na	__na	__na	__na	__na	__na	__na	__na	__na	__na	4.00	4	__na
CATG00000000973	CATG00000000973.1	__na	lncRNA_intergenic	chr10	116394747	116395379	-	not_DHS	__na	__na	1	1	chr10_116395229_116395528_-	ENCT00000060682.C1	__na	__na	__na	__na	__na	__na	__na	__na	__na	__na	__na	__na	__na	__na	__na	__na	__na	__na	__na	__na	__na	__na	__na	1.00	1	__na
CATG00000000975	CATG00000000975.1	__na	lncRNA_antisense	chr10	116472151	116473092	-	DHS_enhancer	__na	__na	1	1	chr10_116472942_116473241_-	MICT00000049118.C1	__na	__na	__na	__na	__na	__na	__na	__na	__na	__na	__na	__na	__na	__na	__na	__na	__na	__na	__na	__na	__na	__na	__na	2.00	2	__na
CATG00000000976	CATG00000000976.1	__na	short_ncRNA	chr10	116581264	116582874	-	not_DHS	__na	__na	1	1	chr10_116582724_116583023_-	HBMT00000175879.C1	__na	__na	__na	__na	__na	__na	__na	__na	__na	__na	__na	__na	__na	__na	__na	__na	__na	__na	__na	__na	__na	__na	__na	2.00	2	__na
CATG00000000977	CATG00000000977.1	__na	lncRNA_antisense	chr10	116602034	116609747	-	DHS_promoter	__na	__na	1	4	chr10_116609597_116609896_-	ENCT00000060685.C1;ENCT00000060686.C1;ENCT00000060687.C1;MICT00000049140.C1	__na	__na	__na	__na	__na	__na	__na	__na	__na	__na	__na	__na	__na	__na	__na	__na	__na	__na	__na	__na	__na	__na	__na	1.75	2	__na
CATG00000000980	CATG00000000980.1	__na	lncRNA_sense_intronic	chr10	116734853	116740732	-	not_DHS	__na	__na	2	2	chr10_116737026_116737325_-;chr10_116740582_116740881_-	ENCT00000060706.C1;ENCT00000060707.C1	__na	__na	__na	__na	__na	__na	__na	__na	__na	__na	__na	__na	__na	__na	__na	__na	__na	__na	__na	__na	__na	__na	__na	1.00	1	__na
CATG00000000981	CATG00000000981.1	__na	lncRNA_intergenic	chr10	116749280	116751167	-	not_DHS	__na	__na	2	2	chr10_116749901_116750200_-;chr10_116751017_116751316_-	FTMT23800006768.C1;FTMT23800006769.C1	__na	__na	__na	__na	__na	__na	__na	__na	__na	__na	__na	__na	__na	__na	__na	__na	__na	__na	__na	__na	__na	__na	__na	1.00	1	__na
CATG00000000982	CATG00000000982.1	__na	lncRNA_intergenic	chr10	116756024	116757437	-	DHS_enhancer	__na	__na	2	3	chr10_116756783_116757082_-;chr10_116757287_116757586_-	FTMT23800006773.C1;FTMT23800006774.C1;FTMT23800006775.C1	__na	__na	__na	__na	__na	__na	__na	__na	__na	__na	__na	__na	__na	__na	__na	__na	__na	__na	__na	__na	__na	__na	__na	1.00	1	__na
CATG00000000983	CATG00000000983.1	__na	lncRNA_intergenic	chr10	116760797	116761014	-	not_DHS	__na	__na	1	1	chr10_116760864_116761163_-	FTMT23800006776.C1	__na	__na	__na	__na	__na	__na	__na	__na	__na	__na	__na	__na	__na	__na	__na	__na	__na	__na	__na	__na	__na	__na	__na	1.00	1	__na
CATG00000000984	CATG00000000984.1	__na	lncRNA_intergenic	chr10	116769668	116773771	-	not_DHS	__na	__na	1	2	chr10_116773621_116773920_-	FTMT23800006781.C1;HBMT00000175916.C1	__na	__na	__na	__na	__na	__na	__na	__na	__na	__na	__na	__na	__na	__na	__na	__na	__na	__na	__na	__na	__na	__na	__na	1.50	2	__na
CATG00000000985	CATG00000000985.1	__na	lncRNA_intergenic	chr10	116781263	116782351	-	not_DHS	__na	__na	1	1	chr10_116782201_116782500_-	FTMT23800006788.C1	__na	__na	__na	__na	__na	__na	__na	__na	__na	__na	__na	__na	__na	__na	__na	__na	__na	__na	__na	__na	__na	__na	__na	1.00	1	__na
CATG00000000986	CATG00000000986.1	__na	lncRNA_intergenic	chr10	116787917	116792258	-	not_DHS	__na	__na	3	3	chr10_116788471_116788770_-;chr10_116791656_116791955_-;chr10_116792108_116792407_-	FTMT23800006792.C1;FTMT23800006794.C1;FTMT23800006795.C1	__na	__na	__na	__na	__na	__na	__na	__na	__na	__na	__na	__na	__na	__na	__na	__na	__na	__na	__na	__na	__na	__na	__na	1.00	1	__na
CATG00000000989	CATG00000000989.1	__na	lncRNA_intergenic	chr10	116796159	116798258	-	not_DHS	__na	__na	2	3	chr10_116797375_116797674_-;chr10_116798108_116798407_-	ENCT00000060709.C1;FTMT23800006797.C1;FTMT23800006798.C1	__na	__na	__na	__na	__na	__na	__na	__na	__na	__na	__na	__na	__na	__na	__na	__na	__na	__na	__na	__na	__na	__na	__na	1.00	1	__na
CATG00000000990	CATG00000000990.1	__na	lncRNA_intergenic	chr10	116801755	116804116	-	DHS_enhancer	__na	__na	1	1	chr10_116803966_116804265_-	ENCT00000060710.C1	__na	__na	__na	__na	__na	__na	__na	__na	__na	__na	__na	__na	__na	__na	__na	__na	__na	__na	__na	__na	__na	__na	__na	1.00	1	__na
CATG00000000991	CATG00000000991.1	__na	lncRNA_intergenic	chr10	116805436	116811578	-	not_DHS	__na	__na	2	4	chr10_116809383_116809682_-;chr10_116811428_116811727_-	ENCT00000060711.C1;FTMT23800006805.C1;FTMT23800006806.C1;FTMT23800006807.C1	__na	__na	__na	__na	__na	__na	__na	__na	__na	__na	__na	__na	__na	__na	__na	__na	__na	__na	__na	__na	__na	__na	__na	1.00	1	__na
CATG00000000994	CATG00000000994.1	__na	lncRNA_antisense	chr10	117244006	117244212	-	not_DHS	__na	__na	1	1	chr10_117244062_117244361_-	FTMT23800006815.C1	__na	__na	__na	__na	__na	__na	__na	__na	__na	__na	__na	__na	__na	__na	__na	__na	__na	__na	__na	__na	__na	__na	__na	1.00	1	__na
CATG00000000995	CATG00000000995.1	__na	sense_overlap_RNA	chr10	117293394	117295987	-	not_DHS	__na	__na	1	1	chr10_117295837_117296136_-	FTMT23700014226.C1	__na	__na	__na	__na	__na	__na	__na	__na	__na	__na	__na	__na	__na	__na	__na	__na	__na	__na	__na	__na	__na	__na	__na	2.00	2	__na
CATG00000000996	CATG00000000996.1	__na	sense_overlap_RNA	chr10	117307332	117307684	-	not_DHS	__na	__na	1	1	chr10_117307534_117307833_-	FTMT23700028311.C1	__na	__na	__na	__na	__na	__na	__na	__na	__na	__na	__na	__na	__na	__na	__na	__na	__na	__na	__na	__na	__na	__na	__na	2.00	2	__na
CATG00000000997	CATG00000000997.1	__na	short_ncRNA	chr10	117316404	117316570	-	not_DHS	__na	__na	1	1	chr10_117316420_117316719_-	ENCT00000060753.C1	__na	__na	__na	__na	__na	__na	__na	__na	__na	__na	__na	__na	__na	__na	__na	__na	__na	__na	__na	__na	__na	__na	__na	2.00	2	__na
CATG00000000998	CATG00000000998.1	__na	sense_overlap_RNA	chr10	117320862	117322959	-	not_DHS	__na	__na	2	2	chr10_117321425_117321724_-;chr10_117322809_117323108_-	ENCT00000060754.C1;ENCT00000060755.C1	__na	__na	__na	__na	__na	__na	__na	__na	__na	__na	__na	__na	__na	__na	__na	__na	__na	__na	__na	__na	__na	__na	__na	1.00	1	__na
CATG00000001000	CATG00000001000.1	__na	lncRNA_sense_intronic	chr10	117333145	117336633	-	not_DHS	__na	__na	4	4	chr10_117333319_117333618_-;chr10_117334959_117335257_-;chr10_117335258_117335555_-;chr10_117336483_117336782_-	ENCT00000060757.C1;ENCT00000060758.C1;ENCT00000060759.C1;ENCT00000060760.C1	__na	__na	__na	__na	__na	__na	__na	__na	__na	__na	__na	__na	__na	__na	__na	__na	__na	__na	__na	__na	__na	__na	__na	1.50	2	__na
CATG00000001004	CATG00000001004.1	__na	lncRNA_intergenic	chr10	117376978	117398304	-	DHS_dyadic	__na	__na	1	1	chr10_117398154_117398453_-	MICT00000049236.C1	__na	__na	__na	__na	__na	__na	__na	__na	__na	__na	__na	__na	__na	__na	__na	__na	__na	__na	__na	__na	__na	__na	__na	2.00	2	__na
CATG00000001005	CATG00000001005.1	__na	lncRNA_intergenic	chr10	117449065	117458294	-	DHS_enhancer	__na	__na	1	3	chr10_117458144_117458443_-	FTMT23700033363.C1;MICT00000049248.C1;MICT00000049249.C1	__na	__na	__na	__na	__na	__na	__na	__na	__na	__na	__na	__na	__na	__na	__na	__na	__na	__na	__na	__na	__na	__na	__na	3.00	4	__na
CATG00000001006	CATG00000001006.1	__na	uncertain_coding	chr10	117549978	117563781	-	DHS_promoter	__na	__na	2	4	chr10_117552215_117552514_-;chr10_117563631_117563930_-	FTMT23800006818.C1;FTMT23800006819.C1;FTMT23800006820.C1;MICT00000049268.C1	__na	__na	__na	__na	__na	__na	__na	__na	__na	__na	__na	__na	__na	__na	__na	__na	__na	__na	__na	__na	__na	__na	__na	1.25	2	__na
CATG00000001007	CATG00000001007.1	__na	lncRNA_divergent	chr1	52365444	52365722	+	DHS_promoter	__na	__na	1	1	chr1_52365294_52365593_+	FTMT20400001932.C1	__na	__na	__na	__na	__na	__na	__na	__na	__na	__na	__na	__na	__na	__na	__na	__na	__na	__na	__na	__na	__na	__na	__na	1.00	1	__na
CATG00000001008	CATG00000001008.1	__na	lncRNA_intergenic	chr10	117591519	117597343	-	DHS_enhancer	__na	__na	1	1	chr10_117597193_117597492_-	MICT00000049278.C1	__na	__na	__na	__na	__na	__na	__na	__na	__na	__na	__na	__na	__na	__na	__na	__na	__na	__na	__na	__na	__na	__na	__na	2.00	2	__na
CATG00000001009	CATG00000001009.1	__na	lncRNA_intergenic	chr10	117677010	117684643	-	not_DHS	__na	__na	1	1	chr10_117684493_117684792_-	ENCT00000060768.C1	__na	__na	__na	__na	__na	__na	__na	__na	__na	__na	__na	__na	__na	__na	__na	__na	__na	__na	__na	__na	__na	__na	__na	2.00	2	__na
CATG00000001010	CATG00000001010.1	__na	lncRNA_intergenic	chr10	117735925	117736646	-	not_DHS	__na	__na	1	1	chr10_117736496_117736795_-	FTMT23800006821.C1	__na	__na	__na	__na	__na	__na	__na	__na	__na	__na	__na	__na	__na	__na	__na	__na	__na	__na	__na	__na	__na	__na	__na	1.00	1	__na
CATG00000001016	CATG00000001016.1	__na	lncRNA_intergenic	chr10	117925780	117926588	-	not_DHS	__na	__na	1	1	chr10_117926438_117926737_-	FTMT23800006874.C1	__na	__na	__na	__na	__na	__na	__na	__na	__na	__na	__na	__na	__na	__na	__na	__na	__na	__na	__na	__na	__na	__na	__na	1.00	1	__na
CATG00000001018	CATG00000001018.1	__na	lncRNA_intergenic	chr10	117934473	117940281	-	not_DHS	__na	__na	1	2	chr10_117940131_117940430_-	FTMT23700026678.C1;FTMT23800006880.C1	__na	__na	__na	__na	__na	__na	__na	__na	__na	__na	__na	__na	__na	__na	__na	__na	__na	__na	__na	__na	__na	__na	__na	1.50	2	__na
CATG00000001019	CATG00000001019.1	__na	lncRNA_intergenic	chr10	117954957	117955645	-	not_DHS	__na	__na	1	1	chr10_117955495_117955794_-	FTMT23800006888.C1	__na	__na	__na	__na	__na	__na	__na	__na	__na	__na	__na	__na	__na	__na	__na	__na	__na	__na	__na	__na	__na	__na	__na	1.00	1	__na
CATG00000001020	CATG00000001020.1	__na	lncRNA_intergenic	chr10	118114613	118118903	-	DHS_enhancer	__na	__na	1	1	chr10_118118753_118119052_-	FTMT23700023114.C1	__na	__na	__na	__na	__na	__na	__na	__na	__na	__na	__na	__na	__na	__na	__na	__na	__na	__na	__na	__na	__na	__na	__na	2.00	2	__na
CATG00000001021	CATG00000001021.1	__na	sense_overlap_RNA	chr10	118327189	118329329	-	not_DHS	__na	__na	1	1	chr10_118329179_118329478_-	ENCT00000060823.C1	__na	__na	__na	__na	__na	__na	__na	__na	__na	__na	__na	__na	__na	__na	__na	__na	__na	__na	__na	__na	__na	__na	__na	2.00	2	__na
CATG00000001022	CATG00000001022.1	__na	lncRNA_intergenic	chr10	118657746	118660205	-	not_DHS	__na	__na	2	2	chr10_118658096_118658395_-;chr10_118660055_118660354_-	ENCT00000060829.C1;FTMT23700010168.C1	__na	__na	__na	__na	__na	__na	__na	__na	__na	__na	__na	__na	__na	__na	__na	__na	__na	__na	__na	__na	__na	__na	__na	1.50	2	__na
CATG00000001023	CATG00000001023.1	__na	lncRNA_intergenic	chr10	118756357	118770876	-	not_DHS	__na	__na	3	5	chr10_118756911_118757210_-;chr10_118760313_118760612_-;chr10_118770726_118771025_-	FTMT23800006943.C1;HBMT00000176301.C1;HBMT00000176302.C1;MICT00000049408.C1;MICT00000049409.C1	__na	__na	__na	__na	__na	__na	__na	__na	__na	__na	__na	__na	__na	__na	__na	__na	__na	__na	__na	__na	__na	__na	__na	1.40	2	__na
CATG00000001024	CATG00000001024.1	__na	uncertain_coding	chr10	118782901	118784277	-	not_DHS	__na	__na	1	2	chr10_118784127_118784426_-	ENCT00000060851.C1;FTMT23700012642.C1	__na	__na	__na	__na	__na	__na	__na	__na	__na	__na	__na	__na	__na	__na	__na	__na	__na	__na	__na	__na	__na	__na	__na	1.50	2	__na
CATG00000001026	CATG00000001026.1	__na	lncRNA_intergenic	chr10	118802755	118803429	-	not_DHS	__na	__na	1	1	chr10_118803279_118803578_-	FTMT23800006947.C1	__na	__na	__na	__na	__na	__na	__na	__na	__na	__na	__na	__na	__na	__na	__na	__na	__na	__na	__na	__na	__na	__na	__na	1.00	1	__na
CATG00000001028	CATG00000001028.1	__na	lncRNA_intergenic	chr10	118949635	118950389	-	DHS_enhancer	__na	__na	1	1	chr10_118950239_118950538_-	FTMT23800006971.C1	__na	__na	__na	__na	__na	__na	__na	__na	__na	__na	__na	__na	__na	__na	__na	__na	__na	__na	__na	__na	__na	__na	__na	1.00	1	__na
CATG00000001031	CATG00000001031.1	__na	lncRNA_intergenic	chr10	119090224	119091073	-	DHS_enhancer	__na	__na	1	2	chr10_119090923_119091222_-	FTMT23800006998.C1;MICT00000049453.C1	__na	__na	__na	__na	__na	__na	__na	__na	__na	__na	__na	__na	__na	__na	__na	__na	__na	__na	__na	__na	__na	__na	__na	1.50	2	__na
CATG00000001032	CATG00000001032.1	__na	short_ncRNA	chr10	119131971	119131985	-	DHS_dyadic	__na	__na	1	1	chr10_119131835_119132134_-	FTMT23800007000.C1	__na	__na	__na	__na	__na	__na	__na	__na	__na	__na	__na	__na	__na	__na	__na	__na	__na	__na	__na	__na	__na	__na	__na	1.00	1	__na
CATG00000001034	CATG00000001034.1	__na	lncRNA_divergent	chr10	119198797	119207447	-	DHS_promoter	__na	__na	1	2	chr10_119207297_119207596_-	ENCT00000060903.C1;MICT00000049488.C1	__na	__na	__na	__na	__na	__na	__na	__na	__na	__na	__na	__na	__na	__na	__na	__na	__na	__na	__na	__na	__na	__na	__na	1.50	2	__na
CATG00000001035	CATG00000001035.1	__na	lncRNA_antisense	chr10	119283869	119284953	-	DHS_enhancer	__na	__na	1	1	chr10_119284803_119285102_-	FTMT23700041420.C1	__na	__na	__na	__na	__na	__na	__na	__na	__na	__na	__na	__na	__na	__na	__na	__na	__na	__na	__na	__na	__na	__na	__na	2.00	2	__na
CATG00000001036	CATG00000001036.1	__na	lncRNA_divergent	chr10	119455798	119459863	-	not_DHS	__na	__na	1	2	chr10_119459713_119460012_-	FTMT23800007008.C1;HBMT00000176454.C1	__na	__na	__na	__na	__na	__na	__na	__na	__na	__na	__na	__na	__na	__na	__na	__na	__na	__na	__na	__na	__na	__na	__na	1.50	2	__na
CATG00000001037	CATG00000001037.1	__na	lncRNA_intergenic	chr10	119468223	119484786	-	not_DHS	__na	__na	2	4	chr10_119481851_119482150_-;chr10_119484636_119484935_-	ENCT00000060909.C1;FTMT23800007012.C1;FTMT23800007014.C1;MICT00000049507.C1	__na	__na	__na	__na	__na	__na	__na	__na	__na	__na	__na	__na	__na	__na	__na	__na	__na	__na	__na	__na	__na	__na	__na	1.50	2	__na
CATG00000001038	CATG00000001038.1	__na	sense_overlap_RNA	chr10	119477801	119479568	-	DHS_enhancer	__na	__na	2	3	chr10_119478385_119478684_-;chr10_119479418_119479717_-	FTMT23800007009.C1;FTMT23800007010.C1;FTMT23800007011.C1	__na	__na	__na	__na	__na	__na	__na	__na	__na	__na	__na	__na	__na	__na	__na	__na	__na	__na	__na	__na	__na	__na	__na	1.00	1	__na
CATG00000001039	CATG00000001039.1	__na	lncRNA_intergenic	chr10	119485927	119489597	-	DHS_enhancer	__na	__na	1	2	chr10_119489447_119489746_-	ENCT00000060911.C1;FTMT23800007016.C1	__na	__na	__na	__na	__na	__na	__na	__na	__na	__na	__na	__na	__na	__na	__na	__na	__na	__na	__na	__na	__na	__na	__na	1.00	1	__na
CATG00000001041	CATG00000001041.1	__na	lncRNA_divergent	chr10	119650279	119651825	-	DHS_promoter	__na	__na	2	2	chr10_119651122_119651421_-;chr10_119651675_119651974_-	HBMT00000176583.C1;HBMT00000176584.C1	__na	__na	__na	__na	__na	__na	__na	__na	__na	__na	__na	__na	__na	__na	__na	__na	__na	__na	__na	__na	__na	__na	__na	1.00	1	__na
CATG00000001043	CATG00000001043.1	__na	uncertain_coding	chr10	119669727	119726370	-	DHS_promoter	__na	__na	6	9	chr10_119669987_119670286_-;chr10_119677082_119677240_-;chr10_119677241_119677397_-;chr10_119682403_119682702_-;chr10_119725642_119725941_-;chr10_119726220_119726519_-	ENCT00000060943.C1;ENCT00000060957.C1;HBMT00000176585.C1;HBMT00000176587.C1;HBMT00000176588.C1;MICT00000049553.C1;MICT00000049554.C1;MICT00000049555.C1;MICT00000049556.C1	__na	__na	__na	__na	__na	__na	__na	__na	__na	__na	__na	__na	__na	__na	__na	__na	__na	__na	__na	__na	__na	__na	__na	2.11	4	__na
CATG00000001044	CATG00000001044.1	__na	lncRNA_sense_intronic	chr10	119670715	119672455	-	DHS_enhancer	__na	__na	1	1	chr10_119672305_119672604_-	HBMT00000176586.C1	__na	__na	__na	__na	__na	__na	__na	__na	__na	__na	__na	__na	__na	__na	__na	__na	__na	__na	__na	__na	__na	__na	__na	1.00	1	__na
CATG00000001046	CATG00000001046.1	__na	sense_overlap_RNA	chr10	119685085	119693473	-	not_DHS	__na	__na	3	3	chr10_119688857_119689156_-;chr10_119692478_119692777_-;chr10_119693323_119693622_-	ENCT00000060947.C1;ENCT00000060949.C1;ENCT00000060950.C1	__na	__na	__na	__na	__na	__na	__na	__na	__na	__na	__na	__na	__na	__na	__na	__na	__na	__na	__na	__na	__na	__na	__na	1.00	1	__na
CATG00000001048	CATG00000001048.1	__na	lncRNA_sense_intronic	chr10	119701422	119704596	-	not_DHS	__na	__na	1	1	chr10_119704446_119704745_-	ENCT00000060952.C1	__na	__na	__na	__na	__na	__na	__na	__na	__na	__na	__na	__na	__na	__na	__na	__na	__na	__na	__na	__na	__na	__na	__na	1.00	1	__na
CATG00000001050	CATG00000001050.1	__na	lncRNA_intergenic	chr10	120102374	120103929	-	not_DHS	__na	__na	1	1	chr10_120103779_120104078_-	MICT00000049581.C1	__na	__na	__na	__na	__na	__na	__na	__na	__na	__na	__na	__na	__na	__na	__na	__na	__na	__na	__na	__na	__na	__na	__na	2.00	2	__na
CATG00000001051	CATG00000001051.1	__na	lncRNA_intergenic	chr10	120713218	120713944	-	DHS_enhancer	__na	__na	1	1	chr10_120713794_120714093_-	FTMT23800007032.C1	__na	__na	__na	__na	__na	__na	__na	__na	__na	__na	__na	__na	__na	__na	__na	__na	__na	__na	__na	__na	__na	__na	__na	1.00	1	__na
CATG00000001052	CATG00000001052.1	__na	lncRNA_antisense	chr1	52550695	52552552	+	DHS_enhancer	__na	__na	1	2	chr1_52550545_52550844_+	MICT00000011071.C1;MICT00000011072.C1	__na	__na	__na	__na	__na	__na	__na	__na	__na	__na	__na	__na	__na	__na	__na	__na	__na	__na	__na	__na	__na	__na	__na	3.00	3	__na
CATG00000001053	CATG00000001053.1	__na	lncRNA_intergenic	chr10	120734114	120734734	-	not_DHS	__na	__na	1	1	chr10_120734584_120734883_-	ENCT00000060983.C1	__na	__na	__na	__na	__na	__na	__na	__na	__na	__na	__na	__na	__na	__na	__na	__na	__na	__na	__na	__na	__na	__na	__na	1.00	1	__na
CATG00000001054	CATG00000001054.1	__na	sense_overlap_RNA	chr10	120810448	120812449	-	not_DHS	__na	__na	2	2	chr10_120811617_120811916_-;chr10_120812299_120812598_-	ENCT00000060988.C1;HBMT00000176687.C1	__na	__na	__na	__na	__na	__na	__na	__na	__na	__na	__na	__na	__na	__na	__na	__na	__na	__na	__na	__na	__na	__na	__na	1.00	1	__na
CATG00000001056	CATG00000001056.1	__na	lncRNA_intergenic	chr10	121033182	121034494	-	not_DHS	__na	__na	1	1	chr10_121034344_121034643_-	ENCT00000061007.C1	__na	__na	__na	__na	__na	__na	__na	__na	__na	__na	__na	__na	__na	__na	__na	__na	__na	__na	__na	__na	__na	__na	__na	1.00	1	__na
CATG00000001057	CATG00000001057.1	__na	lncRNA_intergenic	chr10	121038958	121459792	-	DHS_enhancer	__na	__na	6	16	chr10_121077322_121077621_-;chr10_121090570_121090869_-;chr10_121185316_121185615_-;chr10_121322768_121323067_-;chr10_121407181_121407480_-;chr10_121459642_121459941_-	ENCT00000061010.C1;ENCT00000061013.C1;FTMT23700035738.C1;FTMT23700048472.C1;FTMT23800007191.C1;MICT00000049676.C1;MICT00000049691.C1;MICT00000049693.C1;MICT00000049694.C1;MICT00000049695.C1;MICT00000049698.C1;MICT00000049699.C1;MICT00000049700.C1;MICT00000049717.C1;MICT00000049720.C1;MICT00000049724.C1	__na	__na	__na	__na	__na	__na	__na	__na	__na	__na	__na	__na	__na	__na	__na	__na	__na	__na	__na	__na	__na	__na	__na	2.94	4	__na
CATG00000001059	CATG00000001059.1	__na	lncRNA_sense_intronic	chr10	121045178	121045728	-	not_DHS	__na	__na	1	1	chr10_121045578_121045877_-	FTMT23800007075.C1	__na	__na	__na	__na	__na	__na	__na	__na	__na	__na	__na	__na	__na	__na	__na	__na	__na	__na	__na	__na	__na	__na	__na	1.00	1	__na
CATG00000001060	CATG00000001060.1	__na	sense_overlap_RNA	chr10	121061577	121062292	-	DHS_enhancer	__na	__na	1	1	chr10_121062142_121062441_-	ENCT00000061009.C1	__na	__na	__na	__na	__na	__na	__na	__na	__na	__na	__na	__na	__na	__na	__na	__na	__na	__na	__na	__na	__na	__na	__na	1.00	1	__na
CATG00000001061	CATG00000001061.1	__na	sense_overlap_RNA	chr10	121068610	121069155	-	DHS_enhancer	__na	__na	1	2	chr10_121069005_121069304_-	FTMT23800007083.C1;FTMT23800007084.C1	__na	__na	__na	__na	__na	__na	__na	__na	__na	__na	__na	__na	__na	__na	__na	__na	__na	__na	__na	__na	__na	__na	__na	1.00	1	__na
CATG00000001062	CATG00000001062.1	__na	sense_overlap_RNA	chr10	121084012	121084843	-	DHS_dyadic	__na	__na	1	1	chr10_121084693_121084992_-	FTMT23800007093.C1	__na	__na	__na	__na	__na	__na	__na	__na	__na	__na	__na	__na	__na	__na	__na	__na	__na	__na	__na	__na	__na	__na	__na	1.00	1	__na
CATG00000001063	CATG00000001063.1	__na	sense_overlap_RNA	chr10	121169691	121172025	-	not_DHS	__na	__na	1	1	chr10_121171875_121172174_-	FTMT23800007140.C1	__na	__na	__na	__na	__na	__na	__na	__na	__na	__na	__na	__na	__na	__na	__na	__na	__na	__na	__na	__na	__na	__na	__na	1.00	1	__na
CATG00000001064	CATG00000001064.1	__na	sense_overlap_RNA	chr10	121182787	121185809	-	not_DHS	__na	__na	2	2	chr10_121183557_121183856_-;chr10_121185659_121185958_-	FTMT23800007146.C1;FTMT23800007147.C1	__na	__na	__na	__na	__na	__na	__na	__na	__na	__na	__na	__na	__na	__na	__na	__na	__na	__na	__na	__na	__na	__na	__na	1.00	1	__na
CATG00000001065	CATG00000001065.1	__na	short_ncRNA	chr10	121278950	121279122	-	not_DHS	__na	__na	1	1	chr10_121278972_121279271_-	FTMT23800007161.C1	__na	__na	__na	__na	__na	__na	__na	__na	__na	__na	__na	__na	__na	__na	__na	__na	__na	__na	__na	__na	__na	__na	__na	1.00	1	__na
CATG00000001068	CATG00000001068.1	__na	lncRNA_intergenic	chr10	121468016	121468918	-	not_DHS	__na	__na	1	1	chr10_121468768_121469067_-	FTMT23800007196.C1	__na	__na	__na	__na	__na	__na	__na	__na	__na	__na	__na	__na	__na	__na	__na	__na	__na	__na	__na	__na	__na	__na	__na	1.00	1	__na
CATG00000001069	CATG00000001069.1	__na	lncRNA_intergenic	chr10	121472125	121472595	-	DHS_enhancer	__na	__na	1	1	chr10_121472445_121472744_-	FTMT23800007198.C1	__na	__na	__na	__na	__na	__na	__na	__na	__na	__na	__na	__na	__na	__na	__na	__na	__na	__na	__na	__na	__na	__na	__na	1.00	1	__na
CATG00000001073	CATG00000001073.1	__na	lncRNA_intergenic	chr1	52567769	52571130	+	not_DHS	__na	__na	1	2	chr1_52567619_52567918_+	ENCT00000005851.C1;MICT00000011075.C1	__na	__na	__na	__na	__na	__na	__na	__na	__na	__na	__na	__na	__na	__na	__na	__na	__na	__na	__na	__na	__na	__na	__na	1.50	2	__na
CATG00000001074	CATG00000001074.1	__na	lncRNA_intergenic	chr1	52590553	52591404	+	not_DHS	__na	__na	1	1	chr1_52590403_52590702_+	HBMT00000016100.C1	__na	__na	__na	__na	__na	__na	__na	__na	__na	__na	__na	__na	__na	__na	__na	__na	__na	__na	__na	__na	__na	__na	__na	1.00	1	__na
CATG00000001076	CATG00000001076.1	__na	lncRNA_intergenic	chr10	121709521	121710608	-	DHS_enhancer	__na	__na	1	2	chr10_121710458_121710757_-	FTMT23800007237.C1;FTMT23800007238.C1	__na	__na	__na	__na	__na	__na	__na	__na	__na	__na	__na	__na	__na	__na	__na	__na	__na	__na	__na	__na	__na	__na	__na	1.00	1	__na
CATG00000001077	CATG00000001077.1	__na	lncRNA_intergenic	chr10	121734870	121735469	-	DHS_enhancer	__na	__na	1	1	chr10_121735319_121735618_-	FTMT23800007247.C1	__na	__na	__na	__na	__na	__na	__na	__na	__na	__na	__na	__na	__na	__na	__na	__na	__na	__na	__na	__na	__na	__na	__na	1.00	1	__na
CATG00000001080	CATG00000001080.1	__na	sense_overlap_RNA	chr10	121813097	121814878	-	not_DHS	__na	__na	1	1	chr10_121814728_121815027_-	ENCT00000061050.C1	__na	__na	__na	__na	__na	__na	__na	__na	__na	__na	__na	__na	__na	__na	__na	__na	__na	__na	__na	__na	__na	__na	__na	2.00	2	__na
CATG00000001081	CATG00000001081.1	__na	lncRNA_sense_intronic	chr10	121825166	121831460	-	DHS_enhancer	__na	__na	1	1	chr10_121831310_121831609_-	ENCT00000061051.C1	__na	__na	__na	__na	__na	__na	__na	__na	__na	__na	__na	__na	__na	__na	__na	__na	__na	__na	__na	__na	__na	__na	__na	2.00	2	__na
CATG00000001082	CATG00000001082.1	__na	sense_overlap_RNA	chr10	121838254	121838854	-	not_DHS	__na	__na	1	2	chr10_121838704_121839003_-	FTMT23700025210.C1;FTMT23700025211.C1	__na	__na	__na	__na	__na	__na	__na	__na	__na	__na	__na	__na	__na	__na	__na	__na	__na	__na	__na	__na	__na	__na	__na	2.00	2	__na
CATG00000001083	CATG00000001083.1	__na	sense_overlap_RNA	chr10	121874143	121876705	-	not_DHS	__na	__na	1	1	chr10_121876555_121876854_-	ENCT00000061052.C1	__na	__na	__na	__na	__na	__na	__na	__na	__na	__na	__na	__na	__na	__na	__na	__na	__na	__na	__na	__na	__na	__na	__na	2.00	2	__na
CATG00000001086	CATG00000001086.1	__na	lncRNA_divergent	chr10	122011578	122019193	-	DHS_enhancer	__na	__na	1	2	chr10_122019043_122019342_-	MICT00000049804.C1;MICT00000049805.C1	__na	__na	__na	__na	__na	__na	__na	__na	__na	__na	__na	__na	__na	__na	__na	__na	__na	__na	__na	__na	__na	__na	__na	3.00	3	__na
CATG00000001087	CATG00000001087.1	__na	lncRNA_antisense	chr10	122140312	122155165	-	DHS_enhancer	__na	__na	1	5	chr10_122155015_122155314_-	MICT00000049828.C1;MICT00000049833.C1;MICT00000049836.C1;MICT00000049837.C1;MICT00000049839.C1	__na	__na	__na	__na	__na	__na	__na	__na	__na	__na	__na	__na	__na	__na	__na	__na	__na	__na	__na	__na	__na	__na	__na	2.60	3	__na
CATG00000001088	CATG00000001088.1	__na	lncRNA_divergent	chr10	122194871	122195096	-	DHS_enhancer	__na	__na	1	1	chr10_122194946_122195245_-	HBMT00000177035.C1	__na	__na	__na	__na	__na	__na	__na	__na	__na	__na	__na	__na	__na	__na	__na	__na	__na	__na	__na	__na	__na	__na	__na	1.00	1	__na
CATG00000001089	CATG00000001089.1	__na	lncRNA_divergent	chr10	122210396	122210866	-	not_DHS	__na	__na	1	1	chr10_122210716_122211015_-	HBMT00000177036.C1	__na	__na	__na	__na	__na	__na	__na	__na	__na	__na	__na	__na	__na	__na	__na	__na	__na	__na	__na	__na	__na	__na	__na	1.00	1	__na
CATG00000001090	CATG00000001090.1	__na	lncRNA_antisense	chr10	122270839	122287802	-	DHS_enhancer	__na	__na	3	3	chr10_122282415_122282714_-;chr10_122286724_122287023_-;chr10_122287652_122287951_-	ENCT00000061070.C1;HBMT00000177040.C1;MICT00000049859.C1	__na	__na	__na	__na	__na	__na	__na	__na	__na	__na	__na	__na	__na	__na	__na	__na	__na	__na	__na	__na	__na	__na	__na	2.00	2	__na
CATG00000001091	CATG00000001091.1	__na	lncRNA_antisense	chr10	122335288	122338963	-	not_DHS	__na	__na	1	1	chr10_122338813_122339112_-	ENCT00000061072.C1	__na	__na	__na	__na	__na	__na	__na	__na	__na	__na	__na	__na	__na	__na	__na	__na	__na	__na	__na	__na	__na	__na	__na	1.00	1	__na
CATG00000001092	CATG00000001092.1	__na	lncRNA_intergenic	chr10	122343466	122344805	-	DHS_enhancer	__na	__na	1	1	chr10_122344655_122344954_-	HBMT00000177042.C1	__na	__na	__na	__na	__na	__na	__na	__na	__na	__na	__na	__na	__na	__na	__na	__na	__na	__na	__na	__na	__na	__na	__na	2.00	2	__na
CATG00000001093	CATG00000001093.1	__na	lncRNA_divergent	chr10	122370719	122375186	-	DHS_promoter	__na	__na	2	2	chr10_122374902_122375119_-;chr10_122375120_122375335_-	HBMT00000177043.C1;MICT00000049881.C1	__na	__na	__na	__na	__na	__na	__na	__na	__na	__na	__na	__na	__na	__na	__na	__na	__na	__na	__na	__na	__na	__na	__na	2.00	2	__na
CATG00000001094	CATG00000001094.1	__na	coding_mRNA	chr10	122447878	122462050	-	DHS_promoter	__na	__na	3	9	chr10_122458724_122459023_-;chr10_122461255_122461554_-;chr10_122461900_122462199_-	ENCT00000061076.C1;ENCT00000061078.C1;ENCT00000061079.C1;FTMT23700042727.C1;FTMT23800007258.C1;HBMT00000177047.C1;MICT00000049896.C1;MICT00000049897.C1;MICT00000049898.C1	__na	__na	__na	__na	__na	__na	__na	__na	__na	__na	__na	__na	__na	__na	__na	__na	__na	__na	__na	__na	__na	__na	__na	3.22	5	__na
CATG00000001095	CATG00000001095.1	__na	coding_mRNA	chr10	122473853	122494954	-	DHS_enhancer	__na	__na	1	2	chr10_122494804_122495103_-	MICT00000049903.C1;MICT00000049904.C1	__na	__na	__na	__na	__na	__na	__na	__na	__na	__na	__na	__na	__na	__na	__na	__na	__na	__na	__na	__na	__na	__na	__na	2.50	3	__na
CATG00000001096	CATG00000001096.1	__na	short_ncRNA	chr10	122488805	122488998	-	not_DHS	__na	__na	1	1	chr10_122488848_122489147_-	FTMT23800007259.C1	__na	__na	__na	__na	__na	__na	__na	__na	__na	__na	__na	__na	__na	__na	__na	__na	__na	__na	__na	__na	__na	__na	__na	1.00	1	__na
CATG00000001097	CATG00000001097.1	__na	short_ncRNA	chr10	122506686	122506806	-	not_DHS	__na	__na	1	1	chr10_122506656_122506955_-	HBMT00000177048.C1	__na	__na	__na	__na	__na	__na	__na	__na	__na	__na	__na	__na	__na	__na	__na	__na	__na	__na	__na	__na	__na	__na	__na	1.00	1	__na
CATG00000001099	CATG00000001099.1	__na	lncRNA_antisense	chr10	122639514	122643188	-	not_DHS	__na	__na	1	1	chr10_122643038_122643337_-	MICT00000050008.C1	__na	__na	__na	__na	__na	__na	__na	__na	__na	__na	__na	__na	__na	__na	__na	__na	__na	__na	__na	__na	__na	__na	__na	2.00	2	__na
CATG00000001100	CATG00000001100.1	__na	lncRNA_intergenic	chr10	122644169	122651079	-	not_DHS	__na	__na	1	1	chr10_122650929_122651228_-	MICT00000050009.C1	__na	__na	__na	__na	__na	__na	__na	__na	__na	__na	__na	__na	__na	__na	__na	__na	__na	__na	__na	__na	__na	__na	__na	2.00	2	__na
CATG00000001101	CATG00000001101.1	__na	uncertain_coding	chr10	123093038	123137729	-	DHS_dyadic	__na	__na	3	4	chr10_123135026_123135310_-;chr10_123135311_123135593_-;chr10_123137579_123137878_-	ENCT00000061152.C1;ENCT00000061153.C1;MICT00000050140.C1;MICT00000050142.C1	__na	__na	__na	__na	__na	__na	__na	__na	__na	__na	__na	__na	__na	__na	__na	__na	__na	__na	__na	__na	__na	__na	__na	1.75	2	__na
CATG00000001102	CATG00000001102.1	__na	lncRNA_intergenic	chr10	123255021	123274731	-	DHS_enhancer	__na	__na	1	3	chr10_123274581_123274880_-	FTMT23700041423.C1;FTMT23800007275.C1;MICT00000050172.C1	__na	__na	__na	__na	__na	__na	__na	__na	__na	__na	__na	__na	__na	__na	__na	__na	__na	__na	__na	__na	__na	__na	__na	1.67	2	__na
CATG00000001103	CATG00000001103.1	__na	coding_mRNA	chr10	123478018	123482855	-	not_DHS	__na	__na	1	1	chr10_123482705_123483004_-	MICT00000050211.C1	__na	__na	__na	__na	__na	__na	__na	__na	__na	__na	__na	__na	__na	__na	__na	__na	__na	__na	__na	__na	__na	__na	__na	2.00	2	__na
CATG00000001104	CATG00000001104.1	__na	sense_overlap_RNA	chr1	52636818	52638380	+	DHS_dyadic	__na	__na	1	1	chr1_52636668_52636967_+	ENCT00000005861.C1	__na	__na	__na	__na	__na	__na	__na	__na	__na	__na	__na	__na	__na	__na	__na	__na	__na	__na	__na	__na	__na	__na	__na	1.00	1	__na
CATG00000001105	CATG00000001105.1	__na	sense_overlap_RNA	chr1	52652630	52654592	+	not_DHS	__na	__na	1	1	chr1_52652480_52652779_+	FTMT20300029453.C1	__na	__na	__na	__na	__na	__na	__na	__na	__na	__na	__na	__na	__na	__na	__na	__na	__na	__na	__na	__na	__na	__na	__na	2.00	2	__na
CATG00000001107	CATG00000001107.1	__na	lncRNA_intergenic	chr10	123540015	123559480	-	DHS_enhancer	__na	__na	1	1	chr10_123559330_123559629_-	MICT00000050215.C1	__na	__na	__na	__na	__na	__na	__na	__na	__na	__na	__na	__na	__na	__na	__na	__na	__na	__na	__na	__na	__na	__na	__na	3.00	3	__na
CATG00000001108	CATG00000001108.1	__na	lncRNA_intergenic	chr10	123599120	123648804	-	DHS_enhancer	__na	__na	1	1	chr10_123648654_123648953_-	MICT00000050222.C1	__na	__na	__na	__na	__na	__na	__na	__na	__na	__na	__na	__na	__na	__na	__na	__na	__na	__na	__na	__na	__na	__na	__na	2.00	2	__na
CATG00000001109	CATG00000001109.1	__na	coding_mRNA	chr10	123661667	123666083	-	DHS_promoter	__na	__na	1	1	chr10_123665933_123666232_-	MICT00000050226.C1	__na	__na	__na	__na	__na	__na	__na	__na	__na	__na	__na	__na	__na	__na	__na	__na	__na	__na	__na	__na	__na	__na	__na	2.00	2	__na
CATG00000001111	CATG00000001111.1	__na	lncRNA_intergenic	chr10	123967171	123967926	-	DHS_enhancer	__na	__na	1	2	chr10_123967776_123968075_-	FTMT23800007292.C1;FTMT23800007293.C1	__na	__na	__na	__na	__na	__na	__na	__na	__na	__na	__na	__na	__na	__na	__na	__na	__na	__na	__na	__na	__na	__na	__na	1.00	1	__na
CATG00000001113	CATG00000001113.1	__na	lncRNA_intergenic	chr10	123982833	123984137	-	not_DHS	__na	__na	1	1	chr10_123983987_123984286_-	HBMT00000177219.C1	__na	__na	__na	__na	__na	__na	__na	__na	__na	__na	__na	__na	__na	__na	__na	__na	__na	__na	__na	__na	__na	__na	__na	1.00	1	__na
CATG00000001114	CATG00000001114.1	__na	sense_overlap_RNA	chr10	124019890	124020485	-	DHS_enhancer	__na	__na	1	1	chr10_124020335_124020634_-	ENCT00000061193.C1	__na	__na	__na	__na	__na	__na	__na	__na	__na	__na	__na	__na	__na	__na	__na	__na	__na	__na	__na	__na	__na	__na	__na	2.00	2	__na
CATG00000001116	CATG00000001116.1	__na	sense_overlap_RNA	chr10	124088128	124088776	-	DHS_enhancer	__na	__na	1	1	chr10_124088626_124088925_-	FTMT23700007732.C1	__na	__na	__na	__na	__na	__na	__na	__na	__na	__na	__na	__na	__na	__na	__na	__na	__na	__na	__na	__na	__na	__na	__na	2.00	2	__na
CATG00000001117	CATG00000001117.1	__na	sense_overlap_RNA	chr10	124090606	124091139	-	DHS_promoter	__na	__na	1	1	chr10_124090989_124091288_-	ENCT00000061196.C1	__na	__na	__na	__na	__na	__na	__na	__na	__na	__na	__na	__na	__na	__na	__na	__na	__na	__na	__na	__na	__na	__na	__na	2.00	2	__na
CATG00000001118	CATG00000001118.1	__na	lncRNA_intergenic	chr10	124094240	124094641	-	DHS_promoter	__na	__na	1	1	chr10_124094491_124094790_-	FTMT23800007304.C1	__na	__na	__na	__na	__na	__na	__na	__na	__na	__na	__na	__na	__na	__na	__na	__na	__na	__na	__na	__na	__na	__na	__na	1.00	1	__na
CATG00000001119	CATG00000001119.1	__na	lncRNA_intergenic	chr10	124098758	124099731	-	DHS_enhancer	__na	__na	1	1	chr10_124099581_124099880_-	FTMT23800007308.C1	__na	__na	__na	__na	__na	__na	__na	__na	__na	__na	__na	__na	__na	__na	__na	__na	__na	__na	__na	__na	__na	__na	__na	1.00	1	__na
CATG00000001120	CATG00000001120.1	__na	uncertain_coding	chr10	124105030	124105746	-	DHS_enhancer	__na	__na	1	1	chr10_124105596_124105895_-	FTMT23800007310.C1	__na	__na	__na	__na	__na	__na	__na	__na	__na	__na	__na	__na	__na	__na	__na	__na	__na	__na	__na	__na	__na	__na	__na	1.00	1	__na
CATG00000001121	CATG00000001121.1	__na	lncRNA_intergenic	chr10	124236502	124354217	-	DHS_enhancer	__na	__na	4	11	chr10_124305126_124305425_-;chr10_124306785_124307084_-;chr10_124338319_124338618_-;chr10_124354067_124354366_-	FTMT23700032050.C1;FTMT23700032360.C1;FTMT23800007354.C1;HBMT00000177266.C1;MICT00000050285.C1;MICT00000050292.C1;MICT00000050294.C1;MICT00000050295.C1;MICT00000050296.C1;MICT00000050298.C1;MICT00000050302.C1	__na	__na	__na	__na	__na	__na	__na	__na	__na	__na	__na	__na	__na	__na	__na	__na	__na	__na	__na	__na	__na	__na	__na	5.00	8	__na
CATG00000001123	CATG00000001123.1	__na	lncRNA_sense_intronic	chr10	124250671	124252305	-	DHS_enhancer	__na	__na	1	1	chr10_124252155_124252454_-	FTMT23800007320.C1	__na	__na	__na	__na	__na	__na	__na	__na	__na	__na	__na	__na	__na	__na	__na	__na	__na	__na	__na	__na	__na	__na	__na	1.00	1	__na
CATG00000001124	CATG00000001124.1	__na	sense_overlap_RNA	chr10	124261797	124263271	-	DHS_enhancer	__na	__na	1	2	chr10_124263121_124263420_-	FTMT23800007326.C1;FTMT23800007327.C1	__na	__na	__na	__na	__na	__na	__na	__na	__na	__na	__na	__na	__na	__na	__na	__na	__na	__na	__na	__na	__na	__na	__na	1.00	1	__na
CATG00000001125	CATG00000001125.1	__na	lncRNA_sense_intronic	chr10	124270708	124271767	-	not_DHS	__na	__na	1	1	chr10_124271617_124271916_-	FTMT23800007332.C1	__na	__na	__na	__na	__na	__na	__na	__na	__na	__na	__na	__na	__na	__na	__na	__na	__na	__na	__na	__na	__na	__na	__na	1.00	1	__na
CATG00000001126	CATG00000001126.1	__na	lncRNA_sense_intronic	chr10	124279520	124280039	-	DHS_enhancer	__na	__na	1	1	chr10_124279889_124280188_-	FTMT23800007336.C1	__na	__na	__na	__na	__na	__na	__na	__na	__na	__na	__na	__na	__na	__na	__na	__na	__na	__na	__na	__na	__na	__na	__na	1.00	1	__na
CATG00000001127	CATG00000001127.1	__na	lncRNA_sense_intronic	chr10	124288067	124291126	-	DHS_enhancer	__na	__na	3	3	chr10_124288853_124289152_-;chr10_124290415_124290714_-;chr10_124290976_124291275_-	ENCT00000061197.C1;FTMT23800007341.C1;FTMT23800007343.C1	__na	__na	__na	__na	__na	__na	__na	__na	__na	__na	__na	__na	__na	__na	__na	__na	__na	__na	__na	__na	__na	__na	__na	1.00	1	__na
CATG00000001128	CATG00000001128.1	__na	sense_overlap_RNA	chr10	124298382	124299081	-	DHS_enhancer	__na	__na	1	1	chr10_124298931_124299230_-	FTMT23800007348.C1	__na	__na	__na	__na	__na	__na	__na	__na	__na	__na	__na	__na	__na	__na	__na	__na	__na	__na	__na	__na	__na	__na	__na	1.00	1	__na
CATG00000001129	CATG00000001129.1	__na	sense_overlap_RNA	chr10	124324162	124324446	-	not_DHS	__na	__na	1	1	chr10_124324296_124324595_-	FTMT23800007355.C1	__na	__na	__na	__na	__na	__na	__na	__na	__na	__na	__na	__na	__na	__na	__na	__na	__na	__na	__na	__na	__na	__na	__na	1.00	1	__na
CATG00000001131	CATG00000001131.1	__na	coding_mRNA	chr10	124338794	124341798	-	DHS_enhancer	__na	__na	1	1	chr10_124341648_124341947_-	FTMT23800007358.C1	__na	__na	__na	__na	__na	__na	__na	__na	__na	__na	__na	__na	__na	__na	__na	__na	__na	__na	__na	__na	__na	__na	__na	1.00	1	__na
CATG00000001132	CATG00000001132.1	__na	lncRNA_intergenic	chr10	124354798	124355138	-	DHS_promoter	__na	__na	1	1	chr10_124354988_124355287_-	FTMT23800007359.C1	__na	__na	__na	__na	__na	__na	__na	__na	__na	__na	__na	__na	__na	__na	__na	__na	__na	__na	__na	__na	__na	__na	__na	1.00	1	__na
CATG00000001133	CATG00000001133.1	__na	lncRNA_divergent	chr1	52698457	52702414	+	DHS_promoter	__na	__na	1	1	chr1_52698307_52698606_+	ENCT00000005869.C1	__na	__na	__na	__na	__na	__na	__na	__na	__na	__na	__na	__na	__na	__na	__na	__na	__na	__na	__na	__na	__na	__na	__na	1.00	1	__na
CATG00000001134	CATG00000001134.1	__na	lncRNA_intergenic	chr10	124379378	124389263	-	DHS_dyadic	__na	__na	1	2	chr10_124389113_124389412_-	HBMT00000177268.C1;MICT00000050307.C1	__na	__na	__na	__na	__na	__na	__na	__na	__na	__na	__na	__na	__na	__na	__na	__na	__na	__na	__na	__na	__na	__na	__na	2.00	2	__na
CATG00000001135	CATG00000001135.1	__na	short_ncRNA	chr10	124461573	124461702	-	DHS_promoter	__na	__na	1	1	chr10_124461552_124461851_-	FTMT23800007365.C1	__na	__na	__na	__na	__na	__na	__na	__na	__na	__na	__na	__na	__na	__na	__na	__na	__na	__na	__na	__na	__na	__na	__na	1.00	1	__na
CATG00000001136	CATG00000001136.1	__na	sense_overlap_RNA	chr10	124633815	124635036	-	not_DHS	__na	__na	1	1	chr10_124634886_124635185_-	FTMT23700029019.C1	__na	__na	__na	__na	__na	__na	__na	__na	__na	__na	__na	__na	__na	__na	__na	__na	__na	__na	__na	__na	__na	__na	__na	2.00	2	__na
CATG00000001137	CATG00000001137.1	__na	sense_overlap_RNA	chr10	124727749	124728619	-	DHS_enhancer	__na	__na	1	1	chr10_124728469_124728768_-	FTMT23700039221.C1	__na	__na	__na	__na	__na	__na	__na	__na	__na	__na	__na	__na	__na	__na	__na	__na	__na	__na	__na	__na	__na	__na	__na	2.00	2	__na
CATG00000001138	CATG00000001138.1	__na	lncRNA_intergenic	chr10	124876790	124916704	-	DHS_promoter	__na	__na	1	3	chr10_124916554_124916853_-	ENCT00000061251.C1;ENCT00000061252.C1;FTMT23800007378.C1	__na	__na	__na	__na	__na	__na	__na	__na	__na	__na	__na	__na	__na	__na	__na	__na	__na	__na	__na	__na	__na	__na	__na	1.67	2	__na
CATG00000001140	CATG00000001140.1	__na	coding_mRNA	chr10	125021069	125022564	-	not_DHS	__na	__na	1	1	chr10_125022414_125022713_-	ENCT00000061265.C1	__na	__na	__na	__na	__na	__na	__na	__na	__na	__na	__na	__na	__na	__na	__na	__na	__na	__na	__na	__na	__na	__na	__na	2.00	2	__na
CATG00000001141	CATG00000001141.1	__na	lncRNA_intergenic	chr10	125282826	125285022	-	DHS_dyadic	__na	__na	1	1	chr10_125284872_125285171_-	MICT00000050397.C1	__na	__na	__na	__na	__na	__na	__na	__na	__na	__na	__na	__na	__na	__na	__na	__na	__na	__na	__na	__na	__na	__na	__na	2.00	2	__na
CATG00000001142	CATG00000001142.1	__na	lncRNA_intergenic	chr10	125467454	125489790	-	not_DHS	__na	__na	1	1	chr10_125489640_125489939_-	MICT00000050419.C1	__na	__na	__na	__na	__na	__na	__na	__na	__na	__na	__na	__na	__na	__na	__na	__na	__na	__na	__na	__na	__na	__na	__na	5.00	5	__na
CATG00000001143	CATG00000001143.1	__na	lncRNA_intergenic	chr10	125554307	125556167	-	not_DHS	__na	__na	1	1	chr10_125556017_125556316_-	HBMT00000177543.C1	__na	__na	__na	__na	__na	__na	__na	__na	__na	__na	__na	__na	__na	__na	__na	__na	__na	__na	__na	__na	__na	__na	__na	2.00	2	__na
CATG00000001145	CATG00000001145.1	__na	sense_overlap_RNA	chr10	125712505	125714129	-	not_DHS	__na	__na	1	1	chr10_125713979_125714278_-	ENCT00000061304.C1	__na	__na	__na	__na	__na	__na	__na	__na	__na	__na	__na	__na	__na	__na	__na	__na	__na	__na	__na	__na	__na	__na	__na	1.00	1	__na
CATG00000001146	CATG00000001146.1	__na	coding_mRNA	chr10	125753651	125774106	-	not_DHS	__na	__na	2	7	chr10_125773736_125773996_-;chr10_125773997_125774255_-	FTMT23700025238.C1;FTMT23700025240.C1;FTMT23700036027.C1;FTMT23700048564.C1;HBMT00000177560.C1;MICT00000050493.C1;MICT00000050497.C1	__na	__na	__na	__na	__na	__na	__na	__na	__na	__na	__na	__na	__na	__na	__na	__na	__na	__na	__na	__na	__na	__na	__na	4.86	7	__na
CATG00000001148	CATG00000001148.1	__na	lncRNA_intergenic	chr1	5488112	5488385	+	not_DHS	__na	__na	1	1	chr1_5487962_5488261_+	HBMT00000001552.C1	__na	__na	__na	__na	__na	__na	__na	__na	__na	__na	__na	__na	__na	__na	__na	__na	__na	__na	__na	__na	__na	__na	__na	1.00	1	__na
CATG00000001149	CATG00000001149.1	__na	sense_overlap_RNA	chr1	52869234	52870241	+	not_DHS	__na	__na	1	1	chr1_52869084_52869383_+	FTMT20300048344.C1	__na	__na	__na	__na	__na	__na	__na	__na	__na	__na	__na	__na	__na	__na	__na	__na	__na	__na	__na	__na	__na	__na	__na	2.00	2	__na
CATG00000001151	CATG00000001151.1	__na	lncRNA_divergent	chr10	126008191	126009722	-	not_DHS	__na	__na	2	2	chr10_126008384_126008683_-;chr10_126009572_126009871_-	FTMT23800007402.C1;FTMT23800007403.C1	__na	__na	__na	__na	__na	__na	__na	__na	__na	__na	__na	__na	__na	__na	__na	__na	__na	__na	__na	__na	__na	__na	__na	1.00	1	__na
CATG00000001155	CATG00000001155.1	__na	sense_overlap_RNA	chr10	126518078	126518344	-	DHS_enhancer	__na	__na	1	1	chr10_126518194_126518493_-	ENCT00000061367.C1	__na	__na	__na	__na	__na	__na	__na	__na	__na	__na	__na	__na	__na	__na	__na	__na	__na	__na	__na	__na	__na	__na	__na	1.00	1	__na
CATG00000001156	CATG00000001156.1	__na	sense_overlap_RNA	chr10	126573018	126574711	-	not_DHS	__na	__na	1	1	chr10_126574561_126574860_-	FTMT23700040663.C1	__na	__na	__na	__na	__na	__na	__na	__na	__na	__na	__na	__na	__na	__na	__na	__na	__na	__na	__na	__na	__na	__na	__na	2.00	2	__na
CATG00000001158	CATG00000001158.1	__na	lncRNA_intergenic	chr10	126704206	126704735	-	not_DHS	__na	__na	1	1	chr10_126704585_126704884_-	MICT00000050571.C1	__na	__na	__na	__na	__na	__na	__na	__na	__na	__na	__na	__na	__na	__na	__na	__na	__na	__na	__na	__na	__na	__na	__na	2.00	2	__na
CATG00000001162	CATG00000001162.1	__na	sense_overlap_RNA	chr1	52981824	52982793	+	not_DHS	__na	__na	1	1	chr1_52981674_52981973_+	ENCT00000005927.C1	__na	__na	__na	__na	__na	__na	__na	__na	__na	__na	__na	__na	__na	__na	__na	__na	__na	__na	__na	__na	__na	__na	__na	1.00	1	__na
CATG00000001164	CATG00000001164.1	__na	lncRNA_divergent	chr10	126895213	126906191	-	DHS_promoter	__na	__na	4	8	chr10_126904761_126905060_-;chr10_126905154_126905453_-;chr10_126905863_126906102_-;chr10_126906103_126906340_-	ENCT00000061372.C1;ENCT00000061374.C1;ENCT00000061375.C1;FTMT23700008246.C1;FTMT23700031900.C1;HBMT00000177801.C1;MICT00000050586.C1;MICT00000050589.C1	__na	__na	__na	__na	__na	__na	__na	__na	__na	__na	__na	__na	__na	__na	__na	__na	__na	__na	__na	__na	__na	__na	__na	2.25	3	__na
CATG00000001165	CATG00000001165.1	__na	coding_mRNA	chr10	127344552	127354772	-	not_DHS	__na	__na	1	1	chr10_127354622_127354921_-	MICT00000050619.C1	__na	__na	__na	__na	__na	__na	__na	__na	__na	__na	__na	__na	__na	__na	__na	__na	__na	__na	__na	__na	__na	__na	__na	2.00	2	__na
CATG00000001166	CATG00000001166.1	__na	lncRNA_antisense	chr10	127439596	127442143	-	DHS_enhancer	__na	__na	1	1	chr10_127441993_127442292_-	MICT00000050620.C1	__na	__na	__na	__na	__na	__na	__na	__na	__na	__na	__na	__na	__na	__na	__na	__na	__na	__na	__na	__na	__na	__na	__na	2.00	2	__na
CATG00000001167	CATG00000001167.1	__na	lncRNA_intergenic	chr10	127579796	127738592	-	DHS_dyadic	__na	__na	1	4	chr10_127738442_127738741_-	FTMT23800007463.C1;MICT00000050630.C1;MICT00000050633.C1;MICT00000050635.C1	__na	__na	__na	__na	__na	__na	__na	__na	__na	__na	__na	__na	__na	__na	__na	__na	__na	__na	__na	__na	__na	__na	__na	2.00	3	__na
CATG00000001169	CATG00000001169.1	__na	sense_overlap_RNA	chr10	127698709	127699013	-	DHS_enhancer	__na	__na	1	1	chr10_127698863_127699162_-	FTMT23800007454.C1	__na	__na	__na	__na	__na	__na	__na	__na	__na	__na	__na	__na	__na	__na	__na	__na	__na	__na	__na	__na	__na	__na	__na	1.00	1	__na
CATG00000001170	CATG00000001170.1	__na	sense_overlap_RNA	chr10	127731521	127731985	-	not_DHS	__na	__na	1	1	chr10_127731835_127732134_-	FTMT23800007461.C1	__na	__na	__na	__na	__na	__na	__na	__na	__na	__na	__na	__na	__na	__na	__na	__na	__na	__na	__na	__na	__na	__na	__na	1.00	1	__na
CATG00000001171	CATG00000001171.1	__na	lncRNA_intergenic	chr10	127899704	127900132	-	DHS_enhancer	__na	__na	1	1	chr10_127899982_127900281_-	FTMT23800007472.C1	__na	__na	__na	__na	__na	__na	__na	__na	__na	__na	__na	__na	__na	__na	__na	__na	__na	__na	__na	__na	__na	__na	__na	1.00	1	__na
CATG00000001172	CATG00000001172.1	__na	lncRNA_antisense	chr10	128026657	128030682	-	DHS_enhancer	__na	__na	2	2	chr10_128029740_128030039_-;chr10_128030532_128030831_-	MICT00000050686.C1;MICT00000050687.C1	__na	__na	__na	__na	__na	__na	__na	__na	__na	__na	__na	__na	__na	__na	__na	__na	__na	__na	__na	__na	__na	__na	__na	2.50	3	__na
CATG00000001173	CATG00000001173.1	__na	coding_mRNA	chr1	53088781	53089324	+	not_DHS	__na	__na	1	1	chr1_53088631_53088930_+	ENCT00000005946.C1	__na	__na	__na	__na	__na	__na	__na	__na	__na	__na	__na	__na	__na	__na	__na	__na	__na	__na	__na	__na	__na	__na	__na	1.00	1	__na
CATG00000001175	CATG00000001175.1	__na	coding_mRNA	chr1	53093041	53103141	+	not_DHS	__na	__na	3	6	chr1_53092891_53093190_+;chr1_53094223_53094522_+;chr1_53096155_53096454_+	ENCT00000005948.C1;ENCT00000005949.C1;ENCT00000005950.C1;MICT00000011197.C1;MICT00000011198.C1;MICT00000011199.C1	__na	__na	__na	__na	__na	__na	__na	__na	__na	__na	__na	__na	__na	__na	__na	__na	__na	__na	__na	__na	__na	__na	__na	1.83	3	__na
CATG00000001176	CATG00000001176.1	__na	lncRNA_divergent	chr10	128046986	128047438	-	DHS_dyadic	__na	__na	1	1	chr10_128047288_128047587_-	FTMT23800007473.C1	__na	__na	__na	__na	__na	__na	__na	__na	__na	__na	__na	__na	__na	__na	__na	__na	__na	__na	__na	__na	__na	__na	__na	1.00	1	__na
CATG00000001177	CATG00000001177.1	__na	lncRNA_divergent	chr10	128049309	128049725	-	DHS_enhancer	__na	__na	1	1	chr10_128049575_128049874_-	FTMT23800007474.C1	__na	__na	__na	__na	__na	__na	__na	__na	__na	__na	__na	__na	__na	__na	__na	__na	__na	__na	__na	__na	__na	__na	__na	1.00	1	__na
CATG00000001178	CATG00000001178.1	__na	uncertain_coding	chr10	128058189	128064610	-	DHS_enhancer	__na	__na	4	7	chr10_128060732_128061031_-;chr10_128063019_128063318_-;chr10_128064191_128064475_-;chr10_128064476_128064759_-	FTMT23700001079.C1;FTMT23700003135.C1;FTMT23700012653.C1;FTMT23700048600.C1;FTMT23700048601.C1;FTMT23800007475.C1;MICT00000050691.C1	__na	__na	__na	__na	__na	__na	__na	__na	__na	__na	__na	__na	__na	__na	__na	__na	__na	__na	__na	__na	__na	__na	__na	3.00	5	__na
CATG00000001179	CATG00000001179.1	__na	lncRNA_antisense	chr10	128076712	128077760	-	not_DHS	__na	__na	1	1	chr10_128077610_128077909_-	FTMT23800007476.C1	__na	__na	__na	__na	__na	__na	__na	__na	__na	__na	__na	__na	__na	__na	__na	__na	__na	__na	__na	__na	__na	__na	__na	1.00	1	__na
CATG00000001180	CATG00000001180.1	__na	lncRNA_intergenic	chr10	128082224	128085897	-	not_DHS	__na	__na	2	2	chr10_128083990_128084289_-;chr10_128085747_128086046_-	FTMT23800007478.C1;FTMT23800007479.C1	__na	__na	__na	__na	__na	__na	__na	__na	__na	__na	__na	__na	__na	__na	__na	__na	__na	__na	__na	__na	__na	__na	__na	1.00	1	__na
CATG00000001183	CATG00000001183.1	__na	short_ncRNA	chr10	128526173	128526371	-	DHS_enhancer	__na	__na	1	1	chr10_128526221_128526520_-	FTMT23800007481.C1	__na	__na	__na	__na	__na	__na	__na	__na	__na	__na	__na	__na	__na	__na	__na	__na	__na	__na	__na	__na	__na	__na	__na	1.00	1	__na
CATG00000001184	CATG00000001184.1	__na	lncRNA_intergenic	chr10	128628612	128642163	-	not_DHS	__na	__na	1	2	chr10_128642013_128642312_-	FTMT23800007483.C1;MICT00000050780.C1	__na	__na	__na	__na	__na	__na	__na	__na	__na	__na	__na	__na	__na	__na	__na	__na	__na	__na	__na	__na	__na	__na	__na	1.50	2	__na
CATG00000001185	CATG00000001185.1	__na	coding_mRNA	chr10	128654495	128691379	-	DHS_enhancer	__na	__na	2	6	chr10_128688903_128689202_-;chr10_128691229_128691528_-	FTMT23800007490.C1;MICT00000050784.C1;MICT00000050785.C1;MICT00000050786.C1;MICT00000050793.C1;MICT00000050795.C1	__na	__na	__na	__na	__na	__na	__na	__na	__na	__na	__na	__na	__na	__na	__na	__na	__na	__na	__na	__na	__na	__na	__na	3.00	4	__na
CATG00000001186	CATG00000001186.1	__na	lncRNA_intergenic	chr10	128694415	128696664	-	not_DHS	__na	__na	1	1	chr10_128696514_128696813_-	MICT00000050799.C1	__na	__na	__na	__na	__na	__na	__na	__na	__na	__na	__na	__na	__na	__na	__na	__na	__na	__na	__na	__na	__na	__na	__na	2.00	2	__na
CATG00000001187	CATG00000001187.1	__na	lncRNA_intergenic	chr10	128811401	128814993	-	DHS_enhancer	__na	__na	1	4	chr10_128814843_128815142_-	MICT00000050813.C1;MICT00000050815.C1;MICT00000050816.C1;MICT00000050817.C1	__na	__na	__na	__na	__na	__na	__na	__na	__na	__na	__na	__na	__na	__na	__na	__na	__na	__na	__na	__na	__na	__na	__na	2.50	3	__na
CATG00000001188	CATG00000001188.1	__na	lncRNA_intergenic	chr10	128958739	128959353	-	not_DHS	__na	__na	1	1	chr10_128959203_128959502_-	MICT00000050834.C1	__na	__na	__na	__na	__na	__na	__na	__na	__na	__na	__na	__na	__na	__na	__na	__na	__na	__na	__na	__na	__na	__na	__na	1.00	1	__na
CATG00000001189	CATG00000001189.1	__na	lncRNA_intergenic	chr10	129024443	129036753	-	DHS_enhancer	__na	__na	2	5	chr10_129036557_129036730_-;chr10_129036731_129036902_-	FTMT23700001082.C1;FTMT23700012654.C1;FTMT23800007508.C1;FTMT23800007509.C1;MICT00000050840.C1	__na	__na	__na	__na	__na	__na	__na	__na	__na	__na	__na	__na	__na	__na	__na	__na	__na	__na	__na	__na	__na	__na	__na	2.00	3	__na
CATG00000001191	CATG00000001191.1	__na	lncRNA_intergenic	chr10	129069731	129070297	-	not_DHS	__na	__na	1	1	chr10_129070147_129070446_-	ENCT00000061401.C1	__na	__na	__na	__na	__na	__na	__na	__na	__na	__na	__na	__na	__na	__na	__na	__na	__na	__na	__na	__na	__na	__na	__na	1.00	1	__na
CATG00000001192	CATG00000001192.1	__na	lncRNA_intergenic	chr10	129127410	129207654	-	DHS_enhancer	__na	__na	1	1	chr10_129207504_129207803_-	MICT00000050848.C1	__na	__na	__na	__na	__na	__na	__na	__na	__na	__na	__na	__na	__na	__na	__na	__na	__na	__na	__na	__na	__na	__na	__na	2.00	2	__na
CATG00000001193	CATG00000001193.1	__na	lncRNA_intergenic	chr10	129235194	129255266	-	not_DHS	__na	__na	1	4	chr10_129255116_129255415_-	MICT00000050854.C1;MICT00000050855.C1;MICT00000050856.C1;MICT00000050857.C1	__na	__na	__na	__na	__na	__na	__na	__na	__na	__na	__na	__na	__na	__na	__na	__na	__na	__na	__na	__na	__na	__na	__na	2.50	3	__na
CATG00000001194	CATG00000001194.1	__na	sense_overlap_RNA	chr10	129246118	129247549	-	not_DHS	__na	__na	1	2	chr10_129247399_129247698_-	FTMT23800007518.C1;FTMT23800007519.C1	__na	__na	__na	__na	__na	__na	__na	__na	__na	__na	__na	__na	__na	__na	__na	__na	__na	__na	__na	__na	__na	__na	__na	1.00	1	__na
CATG00000001195	CATG00000001195.1	__na	lncRNA_intergenic	chr10	129272523	129275048	-	DHS_enhancer	__na	__na	2	2	chr10_129273629_129273928_-;chr10_129274898_129275197_-	FTMT23800007524.C1;FTMT23800007525.C1	__na	__na	__na	__na	__na	__na	__na	__na	__na	__na	__na	__na	__na	__na	__na	__na	__na	__na	__na	__na	__na	__na	__na	1.00	1	__na
CATG00000001196	CATG00000001196.1	__na	lncRNA_intergenic	chr1	53165751	53194175	+	DHS_enhancer	__na	__na	4	5	chr1_53165601_53165808_+;chr1_53165809_53166015_+;chr1_53182383_53182682_+;chr1_53183179_53183478_+	ENCT00000005954.C1;HBMT00000016512.C1;MICT00000011216.C1;MICT00000011217.C1;MICT00000011225.C1	__na	__na	__na	__na	__na	__na	__na	__na	__na	__na	__na	__na	__na	__na	__na	__na	__na	__na	__na	__na	__na	__na	__na	3.60	7	__na
CATG00000001198	CATG00000001198.1	__na	lncRNA_intergenic	chr10	129372210	129380815	-	not_DHS	__na	__na	1	1	chr10_129380665_129380964_-	HBMT00000177824.C1	__na	__na	__na	__na	__na	__na	__na	__na	__na	__na	__na	__na	__na	__na	__na	__na	__na	__na	__na	__na	__na	__na	__na	3.00	3	__na
CATG00000001199	CATG00000001199.1	__na	short_ncRNA	chr10	129373885	129374077	-	not_DHS	__na	__na	1	1	chr10_129373927_129374226_-	HBMT00000177825.C1	__na	__na	__na	__na	__na	__na	__na	__na	__na	__na	__na	__na	__na	__na	__na	__na	__na	__na	__na	__na	__na	__na	__na	1.00	1	__na
CATG00000001200	CATG00000001200.1	__na	lncRNA_divergent	chr10	129465244	129466998	-	DHS_promoter	__na	__na	1	1	chr10_129466848_129467147_-	ENCT00000061403.C1	__na	__na	__na	__na	__na	__na	__na	__na	__na	__na	__na	__na	__na	__na	__na	__na	__na	__na	__na	__na	__na	__na	__na	1.00	1	__na
CATG00000001201	CATG00000001201.1	__na	lncRNA_intergenic	chr10	130013496	130014037	-	DHS_dyadic	__na	__na	1	1	chr10_130013887_130014186_-	FTMT23800007531.C1	__na	__na	__na	__na	__na	__na	__na	__na	__na	__na	__na	__na	__na	__na	__na	__na	__na	__na	__na	__na	__na	__na	__na	1.00	1	__na
CATG00000001202	CATG00000001202.1	__na	lncRNA_intergenic	chr10	130024408	130026729	-	not_DHS	__na	__na	1	1	chr10_130026579_130026878_-	MICT00000050946.C1	__na	__na	__na	__na	__na	__na	__na	__na	__na	__na	__na	__na	__na	__na	__na	__na	__na	__na	__na	__na	__na	__na	__na	2.00	2	__na
CATG00000001203	CATG00000001203.1	__na	lncRNA_divergent	chr10	130119116	130136329	-	DHS_promoter	__na	__na	1	5	chr10_130136179_130136478_-	FTMT23800007541.C1;MICT00000050968.C1;MICT00000050970.C1;MICT00000050971.C1;MICT00000050977.C1	__na	__na	__na	__na	__na	__na	__na	__na	__na	__na	__na	__na	__na	__na	__na	__na	__na	__na	__na	__na	__na	__na	__na	5.00	7	__na
CATG00000001205	CATG00000001205.1	__na	lncRNA_divergent	chr10	130179408	130179749	-	DHS_enhancer	__na	__na	1	1	chr10_130179599_130179898_-	FTMT23800007543.C1	__na	__na	__na	__na	__na	__na	__na	__na	__na	__na	__na	__na	__na	__na	__na	__na	__na	__na	__na	__na	__na	__na	__na	1.00	1	__na
CATG00000001207	CATG00000001207.1	__na	lncRNA_divergent	chr10	130212313	130213943	-	not_DHS	__na	__na	2	3	chr10_130213270_130213569_-;chr10_130213793_130214092_-	FTMT23800007544.C1;FTMT23800007545.C1;HBMT00000177948.C1	__na	__na	__na	__na	__na	__na	__na	__na	__na	__na	__na	__na	__na	__na	__na	__na	__na	__na	__na	__na	__na	__na	__na	1.00	1	__na
CATG00000001209	CATG00000001209.1	__na	coding_mRNA	chr10	130298905	130301638	-	DHS_promoter	__na	__na	2	3	chr10_130300963_130301262_-;chr10_130301488_130301787_-	ENCT00000061444.C1;FTMT23800007548.C1;MICT00000050999.C1	__na	__na	__na	__na	__na	__na	__na	__na	__na	__na	__na	__na	__na	__na	__na	__na	__na	__na	__na	__na	__na	__na	__na	1.33	2	__na
CATG00000001211	CATG00000001211.1	__na	lncRNA_intergenic	chr10	130383495	130384799	-	not_DHS	__na	__na	1	1	chr10_130384649_130384948_-	MICT00000051020.C1	__na	__na	__na	__na	__na	__na	__na	__na	__na	__na	__na	__na	__na	__na	__na	__na	__na	__na	__na	__na	__na	__na	__na	2.00	2	__na
CATG00000001212	CATG00000001212.1	__na	lncRNA_intergenic	chr10	130693890	130697068	-	not_DHS	__na	__na	1	2	chr10_130696918_130697217_-	FTMT23700034603.C1;HBMT00000178049.C1	__na	__na	__na	__na	__na	__na	__na	__na	__na	__na	__na	__na	__na	__na	__na	__na	__na	__na	__na	__na	__na	__na	__na	2.00	2	__na
CATG00000001213	CATG00000001213.1	__na	coding_mRNA	chr10	130961909	130963675	-	not_DHS	__na	__na	1	1	chr10_130963525_130963824_-	MICT00000051080.C1	__na	__na	__na	__na	__na	__na	__na	__na	__na	__na	__na	__na	__na	__na	__na	__na	__na	__na	__na	__na	__na	__na	__na	1.00	1	__na
CATG00000001214	CATG00000001214.1	__na	lncRNA_intergenic	chr10	131054162	131067989	-	DHS_enhancer	__na	__na	1	2	chr10_131067839_131068138_-	FTMT23800007565.C1;MICT00000051086.C1	__na	__na	__na	__na	__na	__na	__na	__na	__na	__na	__na	__na	__na	__na	__na	__na	__na	__na	__na	__na	__na	__na	__na	2.00	3	__na
CATG00000001215	CATG00000001215.1	__na	lncRNA_intergenic	chr10	131083209	131084898	-	DHS_enhancer	__na	__na	1	1	chr10_131084748_131085047_-	ENCT00000061446.C1	__na	__na	__na	__na	__na	__na	__na	__na	__na	__na	__na	__na	__na	__na	__na	__na	__na	__na	__na	__na	__na	__na	__na	1.00	1	__na
CATG00000001216	CATG00000001216.1	__na	lncRNA_intergenic	chr10	131452432	131453326	-	DHS_promoter	__na	__na	1	1	chr10_131453176_131453475_-	ENCT00000061452.C1	__na	__na	__na	__na	__na	__na	__na	__na	__na	__na	__na	__na	__na	__na	__na	__na	__na	__na	__na	__na	__na	__na	__na	1.00	1	__na
CATG00000001217	CATG00000001217.1	__na	lncRNA_intergenic	chr10	131564543	131574731	-	not_DHS	__na	__na	1	2	chr10_131574581_131574880_-	MICT00000051112.C1;MICT00000051115.C1	__na	__na	__na	__na	__na	__na	__na	__na	__na	__na	__na	__na	__na	__na	__na	__na	__na	__na	__na	__na	__na	__na	__na	3.00	3	__na
CATG00000001218	CATG00000001218.1	__na	lncRNA_intergenic	chr10	131621726	131622959	-	not_DHS	__na	__na	1	1	chr10_131622809_131623108_-	HBMT00000178064.C1	__na	__na	__na	__na	__na	__na	__na	__na	__na	__na	__na	__na	__na	__na	__na	__na	__na	__na	__na	__na	__na	__na	__na	2.00	2	__na
CATG00000001219	CATG00000001219.1	__na	lncRNA_intergenic	chr10	131652149	131676966	-	DHS_enhancer	__na	__na	1	3	chr10_131676816_131677115_-	FTMT23800007573.C1;MICT00000051135.C1;MICT00000051136.C1	__na	__na	__na	__na	__na	__na	__na	__na	__na	__na	__na	__na	__na	__na	__na	__na	__na	__na	__na	__na	__na	__na	__na	3.33	5	__na
CATG00000001220	CATG00000001220.1	__na	short_ncRNA	chr10	131655027	131655111	-	not_DHS	__na	__na	1	1	chr10_131654961_131655260_-	ENCT00000061453.C1	__na	__na	__na	__na	__na	__na	__na	__na	__na	__na	__na	__na	__na	__na	__na	__na	__na	__na	__na	__na	__na	__na	__na	1.00	1	__na
CATG00000001221	CATG00000001221.1	__na	coding_mRNA	chr10	131743164	131751956	-	not_DHS	__na	__na	1	3	chr10_131751806_131752105_-	ENCT00000061458.C1;MICT00000051155.C1;MICT00000051156.C1	__na	__na	__na	__na	__na	__na	__na	__na	__na	__na	__na	__na	__na	__na	__na	__na	__na	__na	__na	__na	__na	__na	__na	2.00	2	__na
CATG00000001222	CATG00000001222.1	__na	lncRNA_intergenic	chr10	131821217	131822749	-	DHS_enhancer	__na	__na	2	2	chr10_131821181_131821480_-;chr10_131822599_131822898_-	FTMT23800007585.C1;FTMT23800007586.C1	__na	__na	__na	__na	__na	__na	__na	__na	__na	__na	__na	__na	__na	__na	__na	__na	__na	__na	__na	__na	__na	__na	__na	1.00	1	__na
CATG00000001224	CATG00000001224.1	__na	lncRNA_intergenic	chr10	131831607	131833659	-	not_DHS	__na	__na	1	1	chr10_131833509_131833808_-	HBMT00000178071.C1	__na	__na	__na	__na	__na	__na	__na	__na	__na	__na	__na	__na	__na	__na	__na	__na	__na	__na	__na	__na	__na	__na	__na	2.00	2	__na
CATG00000001227	CATG00000001227.1	__na	lncRNA_intergenic	chr10	132018374	132019002	-	not_DHS	__na	__na	1	2	chr10_132018852_132019151_-	HBMT00000178104.C1;HBMT00000178105.C1	__na	__na	__na	__na	__na	__na	__na	__na	__na	__na	__na	__na	__na	__na	__na	__na	__na	__na	__na	__na	__na	__na	__na	1.00	1	__na
CATG00000001228	CATG00000001228.1	__na	lncRNA_intergenic	chr10	132020431	132021187	-	not_DHS	__na	__na	1	1	chr10_132021037_132021336_-	HBMT00000178106.C1	__na	__na	__na	__na	__na	__na	__na	__na	__na	__na	__na	__na	__na	__na	__na	__na	__na	__na	__na	__na	__na	__na	__na	1.00	1	__na
CATG00000001229	CATG00000001229.1	__na	uncertain_coding	chr10	132064026	132104871	-	DHS_promoter	__na	__na	2	3	chr10_132065683_132065982_-;chr10_132104721_132105020_-	FTMT23800007593.C1;MICT00000051232.C1;MICT00000051244.C1	__na	__na	__na	__na	__na	__na	__na	__na	__na	__na	__na	__na	__na	__na	__na	__na	__na	__na	__na	__na	__na	__na	__na	1.67	2	__na
CATG00000001230	CATG00000001230.1	__na	short_ncRNA	chr10	132198865	132198902	-	not_DHS	__na	__na	1	1	chr10_132198752_132199051_-	HBMT00000178112.C1	__na	__na	__na	__na	__na	__na	__na	__na	__na	__na	__na	__na	__na	__na	__na	__na	__na	__na	__na	__na	__na	__na	__na	1.00	1	__na
CATG00000001231	CATG00000001231.1	__na	uncertain_coding	chr10	132200002	132201201	-	not_DHS	__na	__na	1	2	chr10_132201051_132201350_-	HBMT00000178113.C1;HBMT00000178114.C1	__na	__na	__na	__na	__na	__na	__na	__na	__na	__na	__na	__na	__na	__na	__na	__na	__na	__na	__na	__na	__na	__na	__na	1.00	1	__na
CATG00000001232	CATG00000001232.1	__na	lncRNA_divergent	chr10	132204588	132205486	-	not_DHS	__na	__na	2	2	chr10_132204749_132205048_-;chr10_132205336_132205635_-	FTMT23800007599.C1;FTMT23800007600.C1	__na	__na	__na	__na	__na	__na	__na	__na	__na	__na	__na	__na	__na	__na	__na	__na	__na	__na	__na	__na	__na	__na	__na	1.00	1	__na
CATG00000001234	CATG00000001234.1	__na	sense_overlap_RNA	chr10	132261220	132262752	-	not_DHS	__na	__na	1	1	chr10_132262602_132262901_-	ENCT00000061494.C1	__na	__na	__na	__na	__na	__na	__na	__na	__na	__na	__na	__na	__na	__na	__na	__na	__na	__na	__na	__na	__na	__na	__na	1.00	1	__na
CATG00000001236	CATG00000001236.1	__na	sense_overlap_RNA	chr10	132282373	132282835	-	DHS_enhancer	__na	__na	1	1	chr10_132282685_132282984_-	FTMT23700042738.C1	__na	__na	__na	__na	__na	__na	__na	__na	__na	__na	__na	__na	__na	__na	__na	__na	__na	__na	__na	__na	__na	__na	__na	2.00	2	__na
CATG00000001237	CATG00000001237.1	__na	sense_overlap_RNA	chr10	132308760	132311449	-	DHS_enhancer	__na	__na	1	1	chr10_132311299_132311598_-	ENCT00000061504.C1	__na	__na	__na	__na	__na	__na	__na	__na	__na	__na	__na	__na	__na	__na	__na	__na	__na	__na	__na	__na	__na	__na	__na	1.00	1	__na
CATG00000001238	CATG00000001238.1	__na	sense_overlap_RNA	chr10	132317253	132317966	-	not_DHS	__na	__na	1	1	chr10_132317816_132318115_-	ENCT00000061506.C1	__na	__na	__na	__na	__na	__na	__na	__na	__na	__na	__na	__na	__na	__na	__na	__na	__na	__na	__na	__na	__na	__na	__na	1.00	1	__na
CATG00000001240	CATG00000001240.1	__na	lncRNA_antisense	chr10	132334615	132335253	-	DHS_dyadic	__na	__na	1	1	chr10_132335103_132335402_-	FTMT23700028427.C1	__na	__na	__na	__na	__na	__na	__na	__na	__na	__na	__na	__na	__na	__na	__na	__na	__na	__na	__na	__na	__na	__na	__na	2.00	2	__na
CATG00000001241	CATG00000001241.1	__na	lncRNA_divergent	chr10	132364110	132364845	-	not_DHS	__na	__na	1	2	chr10_132364695_132364994_-	MICT00000051301.C1;MICT00000051302.C1	__na	__na	__na	__na	__na	__na	__na	__na	__na	__na	__na	__na	__na	__na	__na	__na	__na	__na	__na	__na	__na	__na	__na	3.00	3	__na
CATG00000001242	CATG00000001242.1	__na	coding_mRNA	chr10	132384419	132403899	-	DHS_promoter	__na	__na	7	17	chr10_132387873_132388172_-;chr10_132393693_132393992_-;chr10_132395092_132395391_-;chr10_132395841_132396140_-;chr10_132396293_132396592_-;chr10_132396969_132397268_-;chr10_132403749_132404048_-	ENCT00000061513.C1;ENCT00000061515.C1;FTMT23800007608.C1;FTMT23800007609.C1;FTMT23800007610.C1;FTMT23800007611.C1;HBMT00000178131.C1;HBMT00000178132.C1;MICT00000051303.C1;MICT00000051305.C1;MICT00000051306.C1;MICT00000051307.C1;MICT00000051311.C1;MICT00000051313.C1;MICT00000051320.C1;MICT00000051321.C1;MICT00000051322.C1	__na	__na	__na	__na	__na	__na	__na	__na	__na	__na	__na	__na	__na	__na	__na	__na	__na	__na	__na	__na	__na	__na	__na	2.35	4	__na
CATG00000001243	CATG00000001243.1	__na	coding_mRNA	chr10	132410564	132417701	-	DHS_enhancer	__na	__na	1	1	chr10_132417551_132417850_-	MICT00000051332.C1	__na	__na	__na	__na	__na	__na	__na	__na	__na	__na	__na	__na	__na	__na	__na	__na	__na	__na	__na	__na	__na	__na	__na	3.00	3	__na
CATG00000001244	CATG00000001244.1	__na	lncRNA_intergenic	chr10	132417937	132420559	-	DHS_enhancer	__na	__na	2	2	chr10_132418894_132419193_-;chr10_132420409_132420708_-	ENCT00000061517.C1;MICT00000051333.C1	__na	__na	__na	__na	__na	__na	__na	__na	__na	__na	__na	__na	__na	__na	__na	__na	__na	__na	__na	__na	__na	__na	__na	1.50	2	__na
CATG00000001245	CATG00000001245.1	__na	coding_mRNA	chr10	132453322	132464754	-	DHS_enhancer	__na	__na	2	8	chr10_132464009_132464308_-;chr10_132464604_132464903_-	ENCT00000061525.C1;HBMT00000178140.C1;MICT00000051369.C1;MICT00000051370.C1;MICT00000051371.C1;MICT00000051372.C1;MICT00000051373.C1;MICT00000051374.C1	__na	__na	__na	__na	__na	__na	__na	__na	__na	__na	__na	__na	__na	__na	__na	__na	__na	__na	__na	__na	__na	__na	__na	3.25	5	__na
CATG00000001246	CATG00000001246.1	__na	lncRNA_intergenic	chr10	132481504	132482157	-	DHS_enhancer	__na	__na	1	1	chr10_132482007_132482306_-	HBMT00000178145.C1	__na	__na	__na	__na	__na	__na	__na	__na	__na	__na	__na	__na	__na	__na	__na	__na	__na	__na	__na	__na	__na	__na	__na	1.00	1	__na
CATG00000001247	CATG00000001247.1	__na	coding_mRNA	chr10	132554432	132555389	-	DHS_enhancer	__na	__na	1	2	chr10_132555239_132555538_-	MICT00000051407.C1;MICT00000051408.C1	__na	__na	__na	__na	__na	__na	__na	__na	__na	__na	__na	__na	__na	__na	__na	__na	__na	__na	__na	__na	__na	__na	__na	2.00	2	__na
CATG00000001248	CATG00000001248.1	__na	lncRNA_antisense	chr10	132572738	132575350	-	DHS_enhancer	__na	__na	1	2	chr10_132575200_132575499_-	MICT00000051409.C1;MICT00000051410.C1	__na	__na	__na	__na	__na	__na	__na	__na	__na	__na	__na	__na	__na	__na	__na	__na	__na	__na	__na	__na	__na	__na	__na	2.00	2	__na
CATG00000001249	CATG00000001249.1	__na	coding_mRNA	chr10	132688880	132706554	-	not_DHS	__na	__na	4	7	chr10_132698557_132698856_-;chr10_132703038_132703337_-;chr10_132705201_132705500_-;chr10_132706404_132706703_-	MICT00000051412.C1;MICT00000051413.C1;MICT00000051417.C1;MICT00000051418.C1;MICT00000051420.C1;MICT00000051421.C1;MICT00000051425.C1	__na	__na	__na	__na	__na	__na	__na	__na	__na	__na	__na	__na	__na	__na	__na	__na	__na	__na	__na	__na	__na	__na	__na	3.71	6	__na
CATG00000001251	CATG00000001251.1	__na	sense_overlap_RNA	chr10	132895330	132896357	-	not_DHS	__na	__na	1	1	chr10_132896207_132896506_-	ENCT00000061545.C1	__na	__na	__na	__na	__na	__na	__na	__na	__na	__na	__na	__na	__na	__na	__na	__na	__na	__na	__na	__na	__na	__na	__na	1.00	1	__na
CATG00000001252	CATG00000001252.1	__na	short_ncRNA	chr1	53258335	53258461	+	DHS_enhancer	__na	__na	1	1	chr1_53258185_53258484_+	FTMT20400001965.C1	__na	__na	__na	__na	__na	__na	__na	__na	__na	__na	__na	__na	__na	__na	__na	__na	__na	__na	__na	__na	__na	__na	__na	1.00	1	__na
CATG00000001253	CATG00000001253.1	__na	lncRNA_intergenic	chr10	132966991	132967712	-	DHS_enhancer	__na	__na	1	1	chr10_132967562_132967861_-	ENCT00000061558.C1	__na	__na	__na	__na	__na	__na	__na	__na	__na	__na	__na	__na	__na	__na	__na	__na	__na	__na	__na	__na	__na	__na	__na	1.00	1	__na
CATG00000001254	CATG00000001254.1	__na	uncertain_coding	chr10	132977430	132985200	-	DHS_enhancer	__na	__na	3	3	chr10_132983967_132984134_-;chr10_132984135_132984301_-;chr10_132985050_132985349_-	FTMT23800007638.C1;MICT00000051501.C1;MICT00000051503.C1	__na	__na	__na	__na	__na	__na	__na	__na	__na	__na	__na	__na	__na	__na	__na	__na	__na	__na	__na	__na	__na	__na	__na	2.67	4	__na
CATG00000001255	CATG00000001255.1	__na	sense_overlap_RNA	chr10	132978052	132980096	-	not_DHS	__na	__na	1	1	chr10_132979946_132980245_-	ENCT00000061560.C1	__na	__na	__na	__na	__na	__na	__na	__na	__na	__na	__na	__na	__na	__na	__na	__na	__na	__na	__na	__na	__na	__na	__na	1.00	1	__na
CATG00000001256	CATG00000001256.1	__na	coding_mRNA	chr10	132985970	132988304	-	DHS_enhancer	__na	__na	2	2	chr10_132987674_132987973_-;chr10_132988154_132988453_-	ENCT00000061562.C1;MICT00000051542.C1	__na	__na	__na	__na	__na	__na	__na	__na	__na	__na	__na	__na	__na	__na	__na	__na	__na	__na	__na	__na	__na	__na	__na	1.50	2	__na
CATG00000001257	CATG00000001257.1	__na	coding_mRNA	chr10	132999648	133012743	-	not_DHS	__na	__na	6	14	chr10_133006539_133006838_-;chr10_133009629_133009928_-;chr10_133011270_133011569_-;chr10_133011673_133011863_-;chr10_133011864_133012053_-;chr10_133012593_133012892_-	ENCT00000061564.C1;ENCT00000061566.C1;ENCT00000061567.C1;HBMT00000178216.C1;HBMT00000178220.C1;HBMT00000178221.C1;HBMT00000178223.C1;HBMT00000178226.C1;HBMT00000178231.C1;MICT00000051554.C1;MICT00000051555.C1;MICT00000051556.C1;MICT00000051557.C1;MICT00000051558.C1	__na	__na	__na	__na	__na	__na	__na	__na	__na	__na	__na	__na	__na	__na	__na	__na	__na	__na	__na	__na	__na	__na	__na	3.50	5	__na
CATG00000001258	CATG00000001258.1	__na	coding_mRNA	chr10	133015183	133044683	-	DHS_enhancer	__na	__na	1	3	chr10_133044533_133044832_-	MICT00000051590.C1;MICT00000051594.C1;MICT00000051597.C1	__na	__na	__na	__na	__na	__na	__na	__na	__na	__na	__na	__na	__na	__na	__na	__na	__na	__na	__na	__na	__na	__na	__na	3.33	4	__na
CATG00000001259	CATG00000001259.1	__na	lncRNA_intergenic	chr10	133067277	133068242	-	DHS_enhancer	__na	__na	1	1	chr10_133068092_133068391_-	HBMT00000178233.C1	__na	__na	__na	__na	__na	__na	__na	__na	__na	__na	__na	__na	__na	__na	__na	__na	__na	__na	__na	__na	__na	__na	__na	2.00	2	__na
CATG00000001260	CATG00000001260.1	__na	coding_mRNA	chr10	133082971	133087787	-	DHS_promoter	__na	__na	2	6	chr10_133085150_133085449_-;chr10_133087637_133087936_-	FTMT23700042928.C1;MICT00000051611.C1;MICT00000051615.C1;MICT00000051616.C1;MICT00000051618.C1;MICT00000051619.C1	__na	__na	__na	__na	__na	__na	__na	__na	__na	__na	__na	__na	__na	__na	__na	__na	__na	__na	__na	__na	__na	__na	__na	4.50	6	__na
CATG00000001261	CATG00000001261.1	__na	lncRNA_antisense	chr10	133088965	133101189	-	DHS_dyadic	__na	__na	1	5	chr10_133101039_133101338_-	ENCT00000061568.C1;ENCT00000061569.C1;MICT00000051629.C1;MICT00000051630.C1;MICT00000051631.C1	__na	__na	__na	__na	__na	__na	__na	__na	__na	__na	__na	__na	__na	__na	__na	__na	__na	__na	__na	__na	__na	__na	__na	3.20	4	__na
CATG00000001262	CATG00000001262.1	__na	lncRNA_antisense	chr10	133109790	133114837	-	not_DHS	__na	__na	1	1	chr10_133114687_133114986_-	MICT00000051645.C1	__na	__na	__na	__na	__na	__na	__na	__na	__na	__na	__na	__na	__na	__na	__na	__na	__na	__na	__na	__na	__na	__na	__na	2.00	2	__na
CATG00000001265	CATG00000001265.1	__na	coding_mRNA	chr10	133207110	133219869	-	DHS_enhancer	__na	__na	1	2	chr10_133219719_133220018_-	HBMT00000178243.C1;MICT00000051666.C1	__na	__na	__na	__na	__na	__na	__na	__na	__na	__na	__na	__na	__na	__na	__na	__na	__na	__na	__na	__na	__na	__na	__na	3.00	4	__na
CATG00000001266	CATG00000001266.1	__na	coding_mRNA	chr10	133222256	133226008	-	DHS_enhancer	__na	__na	3	6	chr10_133225047_133225234_-;chr10_133225235_133225421_-;chr10_133225858_133226157_-	ENCT00000061573.C1;ENCT00000061574.C1;FTMT23700033137.C1;HBMT00000178244.C1;MICT00000051670.C1;MICT00000051671.C1	__na	__na	__na	__na	__na	__na	__na	__na	__na	__na	__na	__na	__na	__na	__na	__na	__na	__na	__na	__na	__na	__na	__na	2.17	3	__na
CATG00000001267	CATG00000001267.1	__na	lncRNA_sense_intronic	chr10	133304624	133305912	-	DHS_enhancer	__na	__na	1	1	chr10_133305762_133306061_-	FTMT23700034484.C1	__na	__na	__na	__na	__na	__na	__na	__na	__na	__na	__na	__na	__na	__na	__na	__na	__na	__na	__na	__na	__na	__na	__na	2.00	2	__na
CATG00000001270	CATG00000001270.1	__na	coding_mRNA	chr1	53302873	53327711	+	not_DHS	__na	__na	1	1	chr1_53302723_53303022_+	MICT00000011263.C1	__na	__na	__na	__na	__na	__na	__na	__na	__na	__na	__na	__na	__na	__na	__na	__na	__na	__na	__na	__na	__na	__na	__na	1.00	1	__na
CATG00000001271	CATG00000001271.1	__na	lncRNA_divergent	chr10	133388902	133389690	-	DHS_dyadic	__na	__na	1	1	chr10_133389540_133389839_-	FTMT23700011978.C1	__na	__na	__na	__na	__na	__na	__na	__na	__na	__na	__na	__na	__na	__na	__na	__na	__na	__na	__na	__na	__na	__na	__na	2.00	2	__na
CATG00000001272	CATG00000001272.1	__na	lncRNA_divergent	chr10	133399704	133401303	-	DHS_enhancer	__na	__na	1	1	chr10_133401153_133401452_-	MICT00000051778.C1	__na	__na	__na	__na	__na	__na	__na	__na	__na	__na	__na	__na	__na	__na	__na	__na	__na	__na	__na	__na	__na	__na	__na	1.00	1	__na
CATG00000001273	CATG00000001273.1	__na	lncRNA_divergent	chr10	133462354	133528015	-	not_DHS	__na	__na	5	10	chr10_133523648_133523828_-;chr10_133523829_133524008_-;chr10_133526803_133527006_-;chr10_133527007_133527208_-;chr10_133527865_133528164_-	ENCT00000061653.C1;FTMT23700016612.C1;HBMT00000178416.C1;HBMT00000178419.C1;HBMT00000178420.C1;MICT00000051789.C1;MICT00000051793.C1;MICT00000051794.C1;MICT00000051796.C1;MICT00000051799.C1	__na	__na	__na	__na	__na	__na	__na	__na	__na	__na	__na	__na	__na	__na	__na	__na	__na	__na	__na	__na	__na	__na	__na	3.30	5	__na
CATG00000001274	CATG00000001274.1	__na	lncRNA_intergenic	chr10	133579477	133580537	-	not_DHS	__na	__na	1	1	chr10_133580387_133580686_-	HBMT00000178568.C1	__na	__na	__na	__na	__na	__na	__na	__na	__na	__na	__na	__na	__na	__na	__na	__na	__na	__na	__na	__na	__na	__na	__na	1.00	1	__na
CATG00000001275	CATG00000001275.1	__na	short_ncRNA	chr10	133651245	133651358	-	not_DHS	__na	__na	1	1	chr10_133651208_133651507_-	ENCT00000061656.C1	__na	__na	__na	__na	__na	__na	__na	__na	__na	__na	__na	__na	__na	__na	__na	__na	__na	__na	__na	__na	__na	__na	__na	1.00	1	__na
CATG00000001276	CATG00000001276.1	__na	lncRNA_intergenic	chr10	133761909	133763764	-	DHS_dyadic	__na	__na	3	3	chr10_133762482_133762781_-;chr10_133763254_133763553_-;chr10_133763614_133763913_-	ENCT00000061657.C1;HBMT00000178578.C1;HBMT00000178579.C1	__na	__na	__na	__na	__na	__na	__na	__na	__na	__na	__na	__na	__na	__na	__na	__na	__na	__na	__na	__na	__na	__na	__na	1.33	2	__na
CATG00000001277	CATG00000001277.1	__na	lncRNA_intergenic	chr11	306921	307131	+	DHS_enhancer	__na	__na	1	1	chr11_306771_307070_+	FTMT24400000031.C1	__na	__na	__na	__na	__na	__na	__na	__na	__na	__na	__na	__na	__na	__na	__na	__na	__na	__na	__na	__na	__na	__na	__na	1.00	1	__na
CATG00000001280	CATG00000001280.1	__na	coding_mRNA	chr11	340791	342244	+	DHS_enhancer	__na	__na	2	2	chr11_340641_340940_+;chr11_341520_341819_+	ENCT00000063204.C1;HBMT00000206906.C1	__na	__na	__na	__na	__na	__na	__na	__na	__na	__na	__na	__na	__na	__na	__na	__na	__na	__na	__na	__na	__na	__na	__na	1.00	1	__na
CATG00000001282	CATG00000001282.1	__na	lncRNA_divergent	chr11	350819	351846	+	DHS_enhancer	__na	__na	2	2	chr11_350669_350955_+;chr11_350956_351240_+	ENCT00000063206.C1;HBMT00000206913.C1	__na	__na	__na	__na	__na	__na	__na	__na	__na	__na	__na	__na	__na	__na	__na	__na	__na	__na	__na	__na	__na	__na	__na	1.00	1	__na
CATG00000001283	CATG00000001283.1	__na	coding_mRNA	chr11	353385	359249	+	DHS_enhancer	__na	__na	8	12	chr11_353235_353534_+;chr11_355119_355418_+;chr11_356335_356539_+;chr11_356540_356609_+;chr11_356610_356638_+;chr11_356639_356719_+;chr11_356720_356936_+;chr11_356965_357264_+	ENCT00000063207.C1;ENCT00000063208.C1;HBMT00000206916.C1;HBMT00000206917.C1;MICT00000052042.C1;MICT00000052050.C1;MICT00000052054.C1;MICT00000052056.C1;MICT00000052057.C1;MICT00000052058.C1;MICT00000052059.C1;MICT00000052060.C1	__na	__na	__na	__na	__na	__na	__na	__na	__na	__na	__na	__na	__na	__na	__na	__na	__na	__na	__na	__na	__na	__na	__na	2.00	4	__na
CATG00000001284	CATG00000001284.1	__na	lncRNA_intergenic	chr11	359432	361479	+	DHS_enhancer	__na	__na	1	1	chr11_359282_359581_+	MICT00000052061.C1	__na	__na	__na	__na	__na	__na	__na	__na	__na	__na	__na	__na	__na	__na	__na	__na	__na	__na	__na	__na	__na	__na	__na	2.00	2	__na
CATG00000001285	CATG00000001285.1	__na	lncRNA_intergenic	chr1	53363699	53364686	+	not_DHS	__na	__na	1	1	chr1_53363549_53363848_+	HBMT00000016529.C1	__na	__na	__na	__na	__na	__na	__na	__na	__na	__na	__na	__na	__na	__na	__na	__na	__na	__na	__na	__na	__na	__na	__na	1.00	1	__na
CATG00000001286	CATG00000001286.1	__na	short_ncRNA	chr11	406434	406461	+	DHS_enhancer	__na	__na	1	1	chr11_406284_406583_+	FTMT24400000037.C1	__na	__na	__na	__na	__na	__na	__na	__na	__na	__na	__na	__na	__na	__na	__na	__na	__na	__na	__na	__na	__na	__na	__na	1.00	1	__na
CATG00000001288	CATG00000001288.1	__na	coding_mRNA	chr11	417173	418979	+	DHS_promoter	__na	__na	2	2	chr11_417023_417322_+;chr11_417789_418088_+	FTMT24400000039.C1;FTMT24400000040.C1	__na	__na	__na	__na	__na	__na	__na	__na	__na	__na	__na	__na	__na	__na	__na	__na	__na	__na	__na	__na	__na	__na	__na	1.00	1	__na
CATG00000001289	CATG00000001289.1	__na	coding_mRNA	chr11	424651	425697	+	not_DHS	__na	__na	1	2	chr11_424501_424800_+	MICT00000052136.C1;MICT00000052138.C1	__na	__na	__na	__na	__na	__na	__na	__na	__na	__na	__na	__na	__na	__na	__na	__na	__na	__na	__na	__na	__na	__na	__na	2.00	2	__na
CATG00000001290	CATG00000001290.1	__na	coding_mRNA	chr11	431722	442351	+	not_DHS	__na	__na	2	6	chr11_431572_431871_+;chr11_435936_436235_+	ENCT00000063243.C1;ENCT00000063246.C1;MICT00000052139.C1;MICT00000052140.C1;MICT00000052141.C1;MICT00000052145.C1	__na	__na	__na	__na	__na	__na	__na	__na	__na	__na	__na	__na	__na	__na	__na	__na	__na	__na	__na	__na	__na	__na	__na	3.00	6	__na
CATG00000001291	CATG00000001291.1	__na	lncRNA_divergent	chr11	442255	444469	+	DHS_promoter	__na	__na	1	1	chr11_442105_442404_+	ENCT00000063247.C1	__na	__na	__na	__na	__na	__na	__na	__na	__na	__na	__na	__na	__na	__na	__na	__na	__na	__na	__na	__na	__na	__na	__na	1.00	1	__na
CATG00000001292	CATG00000001292.1	__na	lncRNA_intergenic	chr11	445949	447448	+	DHS_enhancer	__na	__na	1	2	chr11_445799_446098_+	ENCT00000063248.C1;MICT00000052156.C1	__na	__na	__na	__na	__na	__na	__na	__na	__na	__na	__na	__na	__na	__na	__na	__na	__na	__na	__na	__na	__na	__na	__na	1.50	2	__na
CATG00000001293	CATG00000001293.1	__na	sense_overlap_RNA	chr11	482203	482884	+	not_DHS	__na	__na	1	1	chr11_482053_482352_+	ENCT00000063263.C1	__na	__na	__na	__na	__na	__na	__na	__na	__na	__na	__na	__na	__na	__na	__na	__na	__na	__na	__na	__na	__na	__na	__na	2.00	2	__na
CATG00000001294	CATG00000001294.1	__na	sense_overlap_RNA	chr11	484227	485260	+	not_DHS	__na	__na	1	1	chr11_484077_484376_+	FTMT24300042500.C1	__na	__na	__na	__na	__na	__na	__na	__na	__na	__na	__na	__na	__na	__na	__na	__na	__na	__na	__na	__na	__na	__na	__na	2.00	2	__na
CATG00000001295	CATG00000001295.1	__na	lncRNA_intergenic	chr11	568773	570670	+	DHS_promoter	__na	__na	2	2	chr11_568623_568885_+;chr11_568886_569146_+	ENCT00000063297.C1;ENCT00000063298.C1	__na	__na	__na	__na	__na	__na	__na	__na	__na	__na	__na	__na	__na	__na	__na	__na	__na	__na	__na	__na	__na	__na	__na	1.00	1	__na
CATG00000001296	CATG00000001296.1	__na	uncertain_coding	chr11	655449	657689	+	DHS_enhancer	__na	__na	1	1	chr11_655299_655598_+	MICT00000052342.C1	__na	__na	__na	__na	__na	__na	__na	__na	__na	__na	__na	__na	__na	__na	__na	__na	__na	__na	__na	__na	__na	__na	__na	2.00	2	__na
CATG00000001297	CATG00000001297.1	__na	lncRNA_intergenic	chr1	53366685	53367227	+	not_DHS	__na	__na	1	1	chr1_53366535_53366834_+	HBMT00000016531.C1	__na	__na	__na	__na	__na	__na	__na	__na	__na	__na	__na	__na	__na	__na	__na	__na	__na	__na	__na	__na	__na	__na	__na	1.00	1	__na
CATG00000001299	CATG00000001299.1	__na	lncRNA_intergenic	chr11	741804	743143	+	DHS_enhancer	__na	__na	1	1	chr11_741654_741953_+	HBMT00000207509.C1	__na	__na	__na	__na	__na	__na	__na	__na	__na	__na	__na	__na	__na	__na	__na	__na	__na	__na	__na	__na	__na	__na	__na	1.00	1	__na
CATG00000001301	CATG00000001301.1	__na	uncertain_coding	chr11	790257	792717	+	DHS_enhancer	__na	__na	4	4	chr11_790107_790406_+;chr11_790691_790990_+;chr11_791032_791331_+;chr11_791392_791691_+	ENCT00000063345.C1;FTMT24400000076.C1;FTMT24400000077.C1;FTMT24400000078.C1	__na	__na	__na	__na	__na	__na	__na	__na	__na	__na	__na	__na	__na	__na	__na	__na	__na	__na	__na	__na	__na	__na	__na	1.00	1	__na
CATG00000001303	CATG00000001303.1	__na	coding_mRNA	chr11	796352	799251	+	DHS_dyadic	__na	__na	2	2	chr11_796202_796501_+;chr11_799036_799335_+	ENCT00000063346.C1;FTMT24400000079.C1	__na	__na	__na	__na	__na	__na	__na	__na	__na	__na	__na	__na	__na	__na	__na	__na	__na	__na	__na	__na	__na	__na	__na	1.00	1	__na
CATG00000001305	CATG00000001305.1	__na	lncRNA_divergent	chr11	803324	804407	+	DHS_enhancer	__na	__na	1	1	chr11_803174_803473_+	FTMT24400000080.C1	__na	__na	__na	__na	__na	__na	__na	__na	__na	__na	__na	__na	__na	__na	__na	__na	__na	__na	__na	__na	__na	__na	__na	1.00	1	__na
CATG00000001306	CATG00000001306.1	__na	lncRNA_intergenic	chr1	53371612	53372083	+	not_DHS	__na	__na	1	1	chr1_53371462_53371761_+	FTMT20400001969.C1	__na	__na	__na	__na	__na	__na	__na	__na	__na	__na	__na	__na	__na	__na	__na	__na	__na	__na	__na	__na	__na	__na	__na	1.00	1	__na
CATG00000001307	CATG00000001307.1	__na	lncRNA_divergent	chr11	805412	806905	+	DHS_dyadic	__na	__na	1	1	chr11_805262_805561_+	ENCT00000063347.C1	__na	__na	__na	__na	__na	__na	__na	__na	__na	__na	__na	__na	__na	__na	__na	__na	__na	__na	__na	__na	__na	__na	__na	1.00	1	__na
CATG00000001309	CATG00000001309.1	__na	coding_mRNA	chr11	1021225	1027994	+	DHS_enhancer	__na	__na	2	3	chr11_1021075_1021374_+;chr11_1022574_1022873_+	ENCT00000063464.C1;FTMT24400000088.C1;FTMT24400000089.C1	__na	__na	__na	__na	__na	__na	__na	__na	__na	__na	__na	__na	__na	__na	__na	__na	__na	__na	__na	__na	__na	__na	__na	1.00	1	__na
CATG00000001311	CATG00000001311.1	__na	lncRNA_intergenic	chr11	1041589	1042232	+	DHS_enhancer	__na	__na	1	1	chr11_1041439_1041738_+	FTMT24400000094.C1	__na	__na	__na	__na	__na	__na	__na	__na	__na	__na	__na	__na	__na	__na	__na	__na	__na	__na	__na	__na	__na	__na	__na	1.00	1	__na
CATG00000001313	CATG00000001313.1	__na	lncRNA_intergenic	chr11	1154246	1156558	+	DHS_enhancer	__na	__na	1	1	chr11_1154096_1154395_+	HBMT00000208602.C1	__na	__na	__na	__na	__na	__na	__na	__na	__na	__na	__na	__na	__na	__na	__na	__na	__na	__na	__na	__na	__na	__na	__na	1.00	1	__na
CATG00000001315	CATG00000001315.1	__na	uncertain_coding	chr11	1263246	1273372	+	DHS_dyadic	__na	__na	2	4	chr11_1263096_1263395_+;chr11_1270869_1271168_+	HBMT00000208631.C1;MICT00000052684.C1;MICT00000052685.C1;MICT00000052686.C1	__na	__na	__na	__na	__na	__na	__na	__na	__na	__na	__na	__na	__na	__na	__na	__na	__na	__na	__na	__na	__na	__na	__na	1.75	2	__na
CATG00000001316	CATG00000001316.1	__na	coding_mRNA	chr11	1336069	1339017	+	DHS_promoter	__na	__na	3	4	chr11_1335919_1336218_+;chr11_1336710_1337009_+;chr11_1337696_1337995_+	ENCT00000063485.C1;ENCT00000063486.C1;HBMT00000208634.C1;MICT00000052695.C1	__na	__na	__na	__na	__na	__na	__na	__na	__na	__na	__na	__na	__na	__na	__na	__na	__na	__na	__na	__na	__na	__na	__na	1.50	2	__na
CATG00000001317	CATG00000001317.1	__na	lncRNA_intergenic	chr11	1350435	1366333	+	DHS_enhancer	__na	__na	1	5	chr11_1350285_1350584_+	FTMT24400000100.C1;MICT00000052698.C1;MICT00000052699.C1;MICT00000052700.C1;MICT00000052702.C1	__na	__na	__na	__na	__na	__na	__na	__na	__na	__na	__na	__na	__na	__na	__na	__na	__na	__na	__na	__na	__na	__na	__na	3.60	5	__na
CATG00000001318	CATG00000001318.1	__na	lncRNA_sense_intronic	chr11	1351715	1351937	+	not_DHS	__na	__na	1	1	chr11_1351565_1351864_+	ENCT00000063487.C1	__na	__na	__na	__na	__na	__na	__na	__na	__na	__na	__na	__na	__na	__na	__na	__na	__na	__na	__na	__na	__na	__na	__na	1.00	1	__na
CATG00000001319	CATG00000001319.1	__na	lncRNA_intergenic	chr11	1383061	1385131	+	DHS_promoter	__na	__na	1	1	chr11_1382911_1383210_+	ENCT00000063488.C1	__na	__na	__na	__na	__na	__na	__na	__na	__na	__na	__na	__na	__na	__na	__na	__na	__na	__na	__na	__na	__na	__na	__na	1.00	1	__na
CATG00000001320	CATG00000001320.1	__na	short_ncRNA	chr11	1480419	1480526	+	not_DHS	__na	__na	1	1	chr11_1480269_1480568_+	FTMT24400000105.C1	__na	__na	__na	__na	__na	__na	__na	__na	__na	__na	__na	__na	__na	__na	__na	__na	__na	__na	__na	__na	__na	__na	__na	1.00	1	__na
CATG00000001321	CATG00000001321.1	__na	lncRNA_intergenic	chr1	53485793	53487070	+	DHS_enhancer	__na	__na	2	2	chr1_53485643_53485942_+;chr1_53485951_53486250_+	FTMT20400001980.C1;MICT00000011297.C1	__na	__na	__na	__na	__na	__na	__na	__na	__na	__na	__na	__na	__na	__na	__na	__na	__na	__na	__na	__na	__na	__na	__na	1.50	2	__na
CATG00000001322	CATG00000001322.1	__na	coding_mRNA	chr11	1508043	1510762	+	DHS_enhancer	__na	__na	1	1	chr11_1507893_1508192_+	HBMT00000209143.C1	__na	__na	__na	__na	__na	__na	__na	__na	__na	__na	__na	__na	__na	__na	__na	__na	__na	__na	__na	__na	__na	__na	__na	2.00	2	__na
CATG00000001324	CATG00000001324.1	__na	coding_mRNA	chr11	1554051	1557031	+	DHS_enhancer	__na	__na	1	1	chr11_1553901_1554200_+	HBMT00000209145.C1	__na	__na	__na	__na	__na	__na	__na	__na	__na	__na	__na	__na	__na	__na	__na	__na	__na	__na	__na	__na	__na	__na	__na	1.00	1	__na
CATG00000001325	CATG00000001325.1	__na	sense_overlap_RNA	chr11	1589512	1590649	+	DHS_enhancer	__na	__na	1	1	chr11_1589362_1589661_+	ENCT00000063518.C1	__na	__na	__na	__na	__na	__na	__na	__na	__na	__na	__na	__na	__na	__na	__na	__na	__na	__na	__na	__na	__na	__na	__na	1.00	1	__na
CATG00000001328	CATG00000001328.1	__na	lncRNA_intergenic	chr11	1619703	1620948	+	DHS_enhancer	__na	__na	1	1	chr11_1619553_1619852_+	MICT00000052788.C1	__na	__na	__na	__na	__na	__na	__na	__na	__na	__na	__na	__na	__na	__na	__na	__na	__na	__na	__na	__na	__na	__na	__na	2.00	2	__na
CATG00000001329	CATG00000001329.1	__na	lncRNA_intergenic	chr11	1684094	1684496	+	not_DHS	__na	__na	1	1	chr11_1683944_1684243_+	HBMT00000209194.C1	__na	__na	__na	__na	__na	__na	__na	__na	__na	__na	__na	__na	__na	__na	__na	__na	__na	__na	__na	__na	__na	__na	__na	1.00	1	__na
CATG00000001330	CATG00000001330.1	__na	lncRNA_antisense	chr1	53509575	53510373	+	DHS_dyadic	__na	__na	1	1	chr1_53509425_53509724_+	HBMT00000016542.C1	__na	__na	__na	__na	__na	__na	__na	__na	__na	__na	__na	__na	__na	__na	__na	__na	__na	__na	__na	__na	__na	__na	__na	1.00	1	__na
CATG00000001331	CATG00000001331.1	__na	lncRNA_intergenic	chr11	1693422	1694643	+	DHS_dyadic	__na	__na	1	2	chr11_1693272_1693571_+	FTMT24400000120.C1;FTMT24400000121.C1	__na	__na	__na	__na	__na	__na	__na	__na	__na	__na	__na	__na	__na	__na	__na	__na	__na	__na	__na	__na	__na	__na	__na	1.00	1	__na
CATG00000001332	CATG00000001332.1	__na	uncertain_coding	chr11	1730872	1735257	+	not_DHS	__na	__na	3	5	chr11_1730722_1731021_+;chr11_1731498_1731797_+;chr11_1734928_1735227_+	HBMT00000209199.C1;HBMT00000209200.C1;HBMT00000209201.C1;HBMT00000209202.C1;MICT00000052845.C1	__na	__na	__na	__na	__na	__na	__na	__na	__na	__na	__na	__na	__na	__na	__na	__na	__na	__na	__na	__na	__na	__na	__na	1.20	2	__na
CATG00000001334	CATG00000001334.1	__na	coding_mRNA	chr11	1749193	1752851	+	DHS_promoter	__na	__na	1	1	chr11_1749043_1749342_+	MICT00000052861.C1	__na	__na	__na	__na	__na	__na	__na	__na	__na	__na	__na	__na	__na	__na	__na	__na	__na	__na	__na	__na	__na	__na	__na	1.00	1	__na
CATG00000001335	CATG00000001335.1	__na	lncRNA_intergenic	chr11	1770785	1774984	+	not_DHS	__na	__na	2	3	chr11_1770635_1770934_+;chr11_1773579_1773878_+	ENCT00000063524.C1;FTMT24400000122.C1;MICT00000052869.C1	__na	__na	__na	__na	__na	__na	__na	__na	__na	__na	__na	__na	__na	__na	__na	__na	__na	__na	__na	__na	__na	__na	__na	1.67	2	__na
CATG00000001336	CATG00000001336.1	__na	coding_mRNA	chr11	1777992	1804562	+	DHS_enhancer	__na	__na	2	2	chr11_1777842_1778141_+;chr11_1803563_1803862_+	ENCT00000063526.C1;HBMT00000209207.C1	__na	__na	__na	__na	__na	__na	__na	__na	__na	__na	__na	__na	__na	__na	__na	__na	__na	__na	__na	__na	__na	__na	__na	2.50	3	__na
CATG00000001337	CATG00000001337.1	__na	sense_overlap_RNA	chr11	1781613	1781921	+	DHS_enhancer	__na	__na	1	1	chr11_1781463_1781762_+	FTMT24400000123.C1	__na	__na	__na	__na	__na	__na	__na	__na	__na	__na	__na	__na	__na	__na	__na	__na	__na	__na	__na	__na	__na	__na	__na	1.00	1	__na
CATG00000001338	CATG00000001338.1	__na	short_ncRNA	chr11	1783296	1783465	+	DHS_enhancer	__na	__na	1	1	chr11_1783146_1783445_+	FTMT24400000124.C1	__na	__na	__na	__na	__na	__na	__na	__na	__na	__na	__na	__na	__na	__na	__na	__na	__na	__na	__na	__na	__na	__na	__na	1.00	1	__na
CATG00000001340	CATG00000001340.1	__na	lncRNA_antisense	chr1	53514669	53515026	+	not_DHS	__na	__na	1	1	chr1_53514519_53514818_+	HBMT00000016543.C1	__na	__na	__na	__na	__na	__na	__na	__na	__na	__na	__na	__na	__na	__na	__na	__na	__na	__na	__na	__na	__na	__na	__na	1.00	1	__na
CATG00000001341	CATG00000001341.1	__na	lncRNA_intergenic	chr11	1843439	1848362	+	DHS_dyadic	__na	__na	2	4	chr11_1843289_1843588_+;chr11_1844165_1844464_+	ENCT00000063536.C1;ENCT00000063537.C1;ENCT00000063538.C1;MICT00000052925.C1	__na	__na	__na	__na	__na	__na	__na	__na	__na	__na	__na	__na	__na	__na	__na	__na	__na	__na	__na	__na	__na	__na	__na	3.00	3	__na
CATG00000001342	CATG00000001342.1	__na	coding_mRNA	chr11	1844793	1846063	+	DHS_dyadic	__na	__na	2	2	chr11_1844643_1844807_+;chr11_1844808_1844970_+	HBMT00000209250.C1;HBMT00000209251.C1	__na	__na	__na	__na	__na	__na	__na	__na	__na	__na	__na	__na	__na	__na	__na	__na	__na	__na	__na	__na	__na	__na	__na	1.00	1	__na
CATG00000001343	CATG00000001343.1	__na	lncRNA_intergenic	chr11	1893634	1909805	+	not_DHS	__na	__na	1	1	chr11_1893484_1893783_+	ENCT00000063559.C1	__na	__na	__na	__na	__na	__na	__na	__na	__na	__na	__na	__na	__na	__na	__na	__na	__na	__na	__na	__na	__na	__na	__na	4.00	4	__na
CATG00000001345	CATG00000001345.1	__na	lncRNA_intergenic	chr11	1940900	1941114	+	not_DHS	__na	__na	1	1	chr11_1940750_1941049_+	ENCT00000063565.C1	__na	__na	__na	__na	__na	__na	__na	__na	__na	__na	__na	__na	__na	__na	__na	__na	__na	__na	__na	__na	__na	__na	__na	1.00	1	__na
CATG00000001346	CATG00000001346.1	__na	sense_overlap_RNA	chr11	1966949	1967298	+	DHS_enhancer	__na	__na	1	1	chr11_1966799_1967098_+	ENCT00000063585.C1	__na	__na	__na	__na	__na	__na	__na	__na	__na	__na	__na	__na	__na	__na	__na	__na	__na	__na	__na	__na	__na	__na	__na	1.00	1	__na
CATG00000001347	CATG00000001347.1	__na	uncertain_coding	chr11	1995179	2130266	+	DHS_dyadic	__na	__na	5	17	chr11_1995029_1995328_+;chr11_1995996_1996230_+;chr11_1996231_1996464_+;chr11_1996484_1996783_+;chr11_1997474_1997773_+	ENCT00000063589.C1;ENCT00000063590.C1;HBMT00000209292.C1;HBMT00000209294.C1;HBMT00000209295.C1;HBMT00000209296.C1;HBMT00000209300.C1;HBMT00000209309.C1;HBMT00000209323.C1;HBMT00000209332.C1;HBMT00000209335.C1;HBMT00000209342.C1;HBMT00000209360.C1;HBMT00000209377.C1;HBMT00000209387.C1;HBMT00000209394.C1;HBMT00000209399.C1	__na	__na	__na	__na	__na	__na	__na	__na	__na	__na	__na	__na	__na	__na	__na	__na	__na	__na	__na	__na	__na	__na	__na	5.00	8	__na
CATG00000001351	CATG00000001351.1	__na	coding_mRNA	chr11	2020673	2021880	+	DHS_enhancer	__na	__na	1	1	chr11_2020523_2020822_+	MICT00000053005.C1	__na	__na	__na	__na	__na	__na	__na	__na	__na	__na	__na	__na	__na	__na	__na	__na	__na	__na	__na	__na	__na	__na	__na	2.00	2	__na
CATG00000001353	CATG00000001353.1	__na	coding_mRNA	chr11	2050840	2062263	+	not_DHS	__na	__na	1	2	chr11_2050690_2050989_+	MICT00000053009.C1;MICT00000053010.C1	__na	__na	__na	__na	__na	__na	__na	__na	__na	__na	__na	__na	__na	__na	__na	__na	__na	__na	__na	__na	__na	__na	__na	3.50	4	__na
CATG00000001354	CATG00000001354.1	__na	coding_mRNA	chr11	2129119	2139020	+	DHS_enhancer	__na	__na	1	1	chr11_2128969_2129268_+	ENCT00000063592.C1	__na	__na	__na	__na	__na	__na	__na	__na	__na	__na	__na	__na	__na	__na	__na	__na	__na	__na	__na	__na	__na	__na	__na	2.00	2	__na
CATG00000001355	CATG00000001355.1	__na	coding_mRNA	chr11	2158690	2183421	+	not_DHS	__na	__na	4	5	chr11_2158540_2158839_+;chr11_2178905_2179107_+;chr11_2179108_2179254_+;chr11_2179255_2179498_+	ENCT00000063596.C1;MICT00000053035.C1;MICT00000053036.C1;MICT00000053051.C1;MICT00000053052.C1	__na	__na	__na	__na	__na	__na	__na	__na	__na	__na	__na	__na	__na	__na	__na	__na	__na	__na	__na	__na	__na	__na	__na	2.20	3	__na
CATG00000001356	CATG00000001356.1	__na	lncRNA_divergent	chr11	2171558	2174271	+	not_DHS	__na	__na	1	1	chr11_2171408_2171707_+	MICT00000053049.C1	__na	__na	__na	__na	__na	__na	__na	__na	__na	__na	__na	__na	__na	__na	__na	__na	__na	__na	__na	__na	__na	__na	__na	1.00	1	__na
CATG00000001357	CATG00000001357.1	__na	coding_mRNA	chr11	2187085	2188443	+	DHS_enhancer	__na	__na	1	1	chr11_2186935_2187234_+	MICT00000053054.C1	__na	__na	__na	__na	__na	__na	__na	__na	__na	__na	__na	__na	__na	__na	__na	__na	__na	__na	__na	__na	__na	__na	__na	2.00	2	__na
CATG00000001358	CATG00000001358.1	__na	coding_mRNA	chr11	2192129	2199546	+	DHS_enhancer	__na	__na	1	1	chr11_2191979_2192278_+	MICT00000053055.C1	__na	__na	__na	__na	__na	__na	__na	__na	__na	__na	__na	__na	__na	__na	__na	__na	__na	__na	__na	__na	__na	__na	__na	2.00	2	__na
CATG00000001359	CATG00000001359.1	__na	lncRNA_intergenic	chr11	2202745	2205313	+	DHS_enhancer	__na	__na	1	2	chr11_2202595_2202894_+	FTMT24400000143.C1;MICT00000053060.C1	__na	__na	__na	__na	__na	__na	__na	__na	__na	__na	__na	__na	__na	__na	__na	__na	__na	__na	__na	__na	__na	__na	__na	1.50	2	__na
CATG00000001360	CATG00000001360.1	__na	coding_mRNA	chr1	5525305	5539293	+	not_DHS	__na	__na	1	2	chr1_5525155_5525454_+	MICT00000002007.C1;MICT00000002008.C1	__na	__na	__na	__na	__na	__na	__na	__na	__na	__na	__na	__na	__na	__na	__na	__na	__na	__na	__na	__na	__na	__na	__na	3.50	4	__na
CATG00000001361	CATG00000001361.1	__na	lncRNA_antisense	chr1	53524813	53532720	+	DHS_enhancer	__na	__na	1	1	chr1_53524663_53524962_+	MICT00000011302.C1	__na	__na	__na	__na	__na	__na	__na	__na	__na	__na	__na	__na	__na	__na	__na	__na	__na	__na	__na	__na	__na	__na	__na	3.00	3	__na
CATG00000001362	CATG00000001362.1	__na	lncRNA_divergent	chr1	53529792	53530115	+	not_DHS	__na	__na	1	1	chr1_53529642_53529941_+	HBMT00000016546.C1	__na	__na	__na	__na	__na	__na	__na	__na	__na	__na	__na	__na	__na	__na	__na	__na	__na	__na	__na	__na	__na	__na	__na	1.00	1	__na
CATG00000001363	CATG00000001363.1	__na	coding_mRNA	chr11	2269069	2279297	+	DHS_promoter	__na	__na	5	11	chr11_2268919_2269081_+;chr11_2269082_2269242_+;chr11_2269273_2269572_+;chr11_2271101_2271352_+;chr11_2271353_2271602_+	ENCT00000063598.C1;ENCT00000063599.C1;ENCT00000063600.C1;HBMT00000209402.C1;MICT00000053072.C1;MICT00000053073.C1;MICT00000053074.C1;MICT00000053075.C1;MICT00000053076.C1;MICT00000053077.C1;MICT00000053078.C1	__na	__na	__na	__na	__na	__na	__na	__na	__na	__na	__na	__na	__na	__na	__na	__na	__na	__na	__na	__na	__na	__na	__na	2.91	6	__na
CATG00000001364	CATG00000001364.1	__na	coding_mRNA	chr11	2287291	2295583	+	not_DHS	__na	__na	1	1	chr11_2287141_2287440_+	MICT00000053087.C1	__na	__na	__na	__na	__na	__na	__na	__na	__na	__na	__na	__na	__na	__na	__na	__na	__na	__na	__na	__na	__na	__na	__na	2.00	2	__na
CATG00000001365	CATG00000001365.1	__na	lncRNA_antisense	chr11	2299411	2299804	+	DHS_enhancer	__na	__na	1	1	chr11_2299261_2299560_+	FTMT24400000148.C1	__na	__na	__na	__na	__na	__na	__na	__na	__na	__na	__na	__na	__na	__na	__na	__na	__na	__na	__na	__na	__na	__na	__na	1.00	1	__na
CATG00000001366	CATG00000001366.1	__na	lncRNA_divergent	chr11	2336133	2355358	+	not_DHS	__na	__na	1	1	chr11_2335983_2336282_+	MICT00000053225.C1	__na	__na	__na	__na	__na	__na	__na	__na	__na	__na	__na	__na	__na	__na	__na	__na	__na	__na	__na	__na	__na	__na	__na	5.00	5	__na
CATG00000001367	CATG00000001367.1	__na	lncRNA_intergenic	chr11	2362149	2364866	+	not_DHS	__na	__na	1	1	chr11_2361999_2362298_+	MICT00000053230.C1	__na	__na	__na	__na	__na	__na	__na	__na	__na	__na	__na	__na	__na	__na	__na	__na	__na	__na	__na	__na	__na	__na	__na	2.00	2	__na
CATG00000001369	CATG00000001369.1	__na	lncRNA_intergenic	chr11	2415284	2416887	+	not_DHS	__na	__na	1	1	chr11_2415134_2415433_+	ENCT00000063641.C1	__na	__na	__na	__na	__na	__na	__na	__na	__na	__na	__na	__na	__na	__na	__na	__na	__na	__na	__na	__na	__na	__na	__na	1.00	1	__na
CATG00000001370	CATG00000001370.1	__na	sense_overlap_RNA	chr11	2469287	2470599	+	not_DHS	__na	__na	1	1	chr11_2469137_2469436_+	FTMT24300026066.C1	__na	__na	__na	__na	__na	__na	__na	__na	__na	__na	__na	__na	__na	__na	__na	__na	__na	__na	__na	__na	__na	__na	__na	2.00	2	__na
CATG00000001371	CATG00000001371.1	__na	coding_mRNA	chr11	2589776	2593785	+	DHS_enhancer	__na	__na	1	1	chr11_2589626_2589925_+	ENCT00000063644.C1	__na	__na	__na	__na	__na	__na	__na	__na	__na	__na	__na	__na	__na	__na	__na	__na	__na	__na	__na	__na	__na	__na	__na	2.00	2	__na
CATG00000001372	CATG00000001372.1	__na	coding_mRNA	chr11	2700258	2704655	+	DHS_promoter	__na	__na	2	2	chr11_2700108_2700407_+;chr11_2702802_2703101_+	ENCT00000063645.C1;ENCT00000063646.C1	__na	__na	__na	__na	__na	__na	__na	__na	__na	__na	__na	__na	__na	__na	__na	__na	__na	__na	__na	__na	__na	__na	__na	1.00	1	__na
CATG00000001373	CATG00000001373.1	__na	lncRNA_intergenic	chr11	2863049	2863975	+	DHS_promoter	__na	__na	1	1	chr11_2862899_2863198_+	HBMT00000209723.C1	__na	__na	__na	__na	__na	__na	__na	__na	__na	__na	__na	__na	__na	__na	__na	__na	__na	__na	__na	__na	__na	__na	__na	1.00	1	__na
CATG00000001374	CATG00000001374.1	__na	lncRNA_divergent	chr1	53594194	53594997	+	DHS_enhancer	__na	__na	1	1	chr1_53594044_53594343_+	HBMT00000016547.C1	__na	__na	__na	__na	__na	__na	__na	__na	__na	__na	__na	__na	__na	__na	__na	__na	__na	__na	__na	__na	__na	__na	__na	1.00	1	__na
CATG00000001375	CATG00000001375.1	__na	lncRNA_divergent	chr11	2884695	2885691	+	DHS_promoter	__na	__na	1	1	chr11_2884545_2884844_+	FTMT24400000153.C1	__na	__na	__na	__na	__na	__na	__na	__na	__na	__na	__na	__na	__na	__na	__na	__na	__na	__na	__na	__na	__na	__na	__na	1.00	1	__na
CATG00000001376	CATG00000001376.1	__na	uncertain_coding	chr11	2928600	2928667	+	DHS_promoter	__na	__na	1	1	chr11_2928450_2928749_+	HBMT00000209764.C1	__na	__na	__na	__na	__na	__na	__na	__na	__na	__na	__na	__na	__na	__na	__na	__na	__na	__na	__na	__na	__na	__na	__na	1.00	1	__na
CATG00000001377	CATG00000001377.1	__na	coding_mRNA	chr11	2928907	2935398	+	DHS_promoter	__na	__na	3	5	chr11_2928757_2929046_+;chr11_2929047_2929334_+;chr11_2929385_2929684_+	HBMT00000209765.C1;MICT00000053338.C1;MICT00000053339.C1;MICT00000053340.C1;MICT00000053341.C1	__na	__na	__na	__na	__na	__na	__na	__na	__na	__na	__na	__na	__na	__na	__na	__na	__na	__na	__na	__na	__na	__na	__na	3.80	5	__na
CATG00000001378	CATG00000001378.1	__na	lncRNA_divergent	chr11	2929845	2935815	+	DHS_promoter	__na	__na	2	3	chr11_2929695_2929994_+;chr11_2930266_2930565_+	ENCT00000063667.C1;FTMT24400000156.C1;FTMT24400000157.C1	__na	__na	__na	__na	__na	__na	__na	__na	__na	__na	__na	__na	__na	__na	__na	__na	__na	__na	__na	__na	__na	__na	__na	1.00	1	__na
CATG00000001379	CATG00000001379.1	__na	lncRNA_antisense	chr11	2944439	2951875	+	not_DHS	__na	__na	1	1	chr11_2944289_2944588_+	MICT00000053353.C1	__na	__na	__na	__na	__na	__na	__na	__na	__na	__na	__na	__na	__na	__na	__na	__na	__na	__na	__na	__na	__na	__na	__na	2.00	2	__na
CATG00000001381	CATG00000001381.1	__na	lncRNA_divergent	chr11	2992516	2995744	+	DHS_promoter	__na	__na	1	1	chr11_2992366_2992665_+	ENCT00000063668.C1	__na	__na	__na	__na	__na	__na	__na	__na	__na	__na	__na	__na	__na	__na	__na	__na	__na	__na	__na	__na	__na	__na	__na	1.00	1	__na
CATG00000001382	CATG00000001382.1	__na	lncRNA_antisense	chr11	3000931	3002705	+	DHS_enhancer	__na	__na	1	1	chr11_3000781_3001080_+	HBMT00000209767.C1	__na	__na	__na	__na	__na	__na	__na	__na	__na	__na	__na	__na	__na	__na	__na	__na	__na	__na	__na	__na	__na	__na	__na	1.00	1	__na
CATG00000001383	CATG00000001383.1	__na	short_ncRNA	chr1	53600115	53600265	+	not_DHS	__na	__na	1	1	chr1_53599965_53600264_+	HBMT00000016548.C1	__na	__na	__na	__na	__na	__na	__na	__na	__na	__na	__na	__na	__na	__na	__na	__na	__na	__na	__na	__na	__na	__na	__na	1.00	1	__na
CATG00000001384	CATG00000001384.1	__na	uncertain_coding	chr11	3057538	3068857	+	DHS_promoter	__na	__na	2	5	chr11_3057388_3057687_+;chr11_3058808_3059107_+	ENCT00000063669.C1;ENCT00000063670.C1;HBMT00000209768.C1;MICT00000053373.C1;MICT00000053377.C1	__na	__na	__na	__na	__na	__na	__na	__na	__na	__na	__na	__na	__na	__na	__na	__na	__na	__na	__na	__na	__na	__na	__na	1.80	2	__na
CATG00000001386	CATG00000001386.1	__na	coding_mRNA	chr11	3092899	3098475	+	DHS_enhancer	__na	__na	1	1	chr11_3092749_3093048_+	HBMT00000209773.C1	__na	__na	__na	__na	__na	__na	__na	__na	__na	__na	__na	__na	__na	__na	__na	__na	__na	__na	__na	__na	__na	__na	__na	1.00	1	__na
CATG00000001387	CATG00000001387.1	__na	short_ncRNA	chr11	3104301	3104382	+	not_DHS	__na	__na	1	1	chr11_3104151_3104450_+	HBMT00000209775.C1	__na	__na	__na	__na	__na	__na	__na	__na	__na	__na	__na	__na	__na	__na	__na	__na	__na	__na	__na	__na	__na	__na	__na	1.00	1	__na
CATG00000001388	CATG00000001388.1	__na	lncRNA_divergent	chr11	3107403	3107945	+	not_DHS	__na	__na	1	1	chr11_3107253_3107552_+	HBMT00000209776.C1	__na	__na	__na	__na	__na	__na	__na	__na	__na	__na	__na	__na	__na	__na	__na	__na	__na	__na	__na	__na	__na	__na	__na	1.00	1	__na
CATG00000001390	CATG00000001390.1	__na	short_ncRNA	chr11	3192435	3192581	+	not_DHS	__na	__na	1	1	chr11_3192285_3192584_+	FTMT24400000161.C1	__na	__na	__na	__na	__na	__na	__na	__na	__na	__na	__na	__na	__na	__na	__na	__na	__na	__na	__na	__na	__na	__na	__na	1.00	1	__na
CATG00000001393	CATG00000001393.1	__na	lncRNA_intergenic	chr11	3228221	3236845	+	DHS_enhancer	__na	__na	1	1	chr11_3228071_3228370_+	MICT00000053408.C1	__na	__na	__na	__na	__na	__na	__na	__na	__na	__na	__na	__na	__na	__na	__na	__na	__na	__na	__na	__na	__na	__na	__na	2.00	2	__na
CATG00000001394	CATG00000001394.1	__na	lncRNA_antisense	chr11	3351384	3371174	+	not_DHS	__na	__na	1	4	chr11_3351234_3351533_+	ENCT00000063691.C1;ENCT00000063692.C1;MICT00000053479.C1;MICT00000053480.C1	__na	__na	__na	__na	__na	__na	__na	__na	__na	__na	__na	__na	__na	__na	__na	__na	__na	__na	__na	__na	__na	__na	__na	2.25	3	__na
CATG00000001395	CATG00000001395.1	__na	lncRNA_divergent	chr11	3379302	3380168	+	DHS_promoter	__na	__na	1	1	chr11_3379152_3379451_+	ENCT00000063693.C1	__na	__na	__na	__na	__na	__na	__na	__na	__na	__na	__na	__na	__na	__na	__na	__na	__na	__na	__na	__na	__na	__na	__na	1.00	1	__na
CATG00000001396	CATG00000001396.1	__na	sense_overlap_RNA	chr11	3399094	3400219	+	not_DHS	__na	__na	1	1	chr11_3398944_3399243_+	FTMT24300006159.C1	__na	__na	__na	__na	__na	__na	__na	__na	__na	__na	__na	__na	__na	__na	__na	__na	__na	__na	__na	__na	__na	__na	__na	2.00	2	__na
CATG00000001397	CATG00000001397.1	__na	uncertain_coding	chr11	3422731	3436157	+	DHS_enhancer	__na	__na	3	9	chr11_3422581_3422880_+;chr11_3423258_3423557_+;chr11_3427197_3427496_+	ENCT00000063714.C1;ENCT00000063715.C1;FTMT24300009351.C1;FTMT24300023724.C1;FTMT24300030822.C1;FTMT24400000170.C1;FTMT24400000172.C1;MICT00000053523.C1;MICT00000053524.C1	__na	__na	__na	__na	__na	__na	__na	__na	__na	__na	__na	__na	__na	__na	__na	__na	__na	__na	__na	__na	__na	__na	__na	2.22	4	__na
CATG00000001399	CATG00000001399.1	__na	uncertain_coding	chr11	3480869	3546282	+	not_DHS	__na	__na	4	13	chr11_3480719_3481018_+;chr11_3512193_3512492_+;chr11_3513223_3513522_+;chr11_3515275_3515574_+	ENCT00000063731.C1;ENCT00000063732.C1;ENCT00000063733.C1;ENCT00000063734.C1;FTMT24300000864.C1;FTMT24300017023.C1;FTMT24300056543.C1;HBMT00000209836.C1;HBMT00000209838.C1;HBMT00000209864.C1;MICT00000053549.C1;MICT00000053556.C1;MICT00000053558.C1	__na	__na	__na	__na	__na	__na	__na	__na	__na	__na	__na	__na	__na	__na	__na	__na	__na	__na	__na	__na	__na	__na	__na	2.08	3	__na
CATG00000001400	CATG00000001400.1	__na	lncRNA_intergenic	chr11	3589613	3590585	+	not_DHS	__na	__na	1	1	chr11_3589463_3589762_+	ENCT00000063745.C1	__na	__na	__na	__na	__na	__na	__na	__na	__na	__na	__na	__na	__na	__na	__na	__na	__na	__na	__na	__na	__na	__na	__na	1.00	1	__na
CATG00000001401	CATG00000001401.1	__na	lncRNA_antisense	chr1	53765917	53768004	+	DHS_enhancer	__na	__na	1	1	chr1_53765767_53766066_+	HBMT00000016551.C1	__na	__na	__na	__na	__na	__na	__na	__na	__na	__na	__na	__na	__na	__na	__na	__na	__na	__na	__na	__na	__na	__na	__na	1.00	1	__na
CATG00000001403	CATG00000001403.1	__na	short_ncRNA	chr11	3841632	3841825	+	DHS_promoter	__na	__na	1	1	chr11_3841482_3841781_+	FTMT24400000199.C1	__na	__na	__na	__na	__na	__na	__na	__na	__na	__na	__na	__na	__na	__na	__na	__na	__na	__na	__na	__na	__na	__na	__na	1.00	1	__na
CATG00000001404	CATG00000001404.1	__na	sense_overlap_RNA	chr11	3919713	3920373	+	DHS_enhancer	__na	__na	1	1	chr11_3919563_3919862_+	ENCT00000063786.C1	__na	__na	__na	__na	__na	__na	__na	__na	__na	__na	__na	__na	__na	__na	__na	__na	__na	__na	__na	__na	__na	__na	__na	2.00	2	__na
CATG00000001405	CATG00000001405.1	__na	sense_overlap_RNA	chr11	3941242	3944367	+	not_DHS	__na	__na	1	1	chr11_3941092_3941391_+	FTMT24300007883.C1	__na	__na	__na	__na	__na	__na	__na	__na	__na	__na	__na	__na	__na	__na	__na	__na	__na	__na	__na	__na	__na	__na	__na	2.00	2	__na
CATG00000001406	CATG00000001406.1	__na	lncRNA_intergenic	chr11	4155059	4156929	+	not_DHS	__na	__na	1	1	chr11_4154909_4155208_+	ENCT00000063802.C1	__na	__na	__na	__na	__na	__na	__na	__na	__na	__na	__na	__na	__na	__na	__na	__na	__na	__na	__na	__na	__na	__na	__na	1.00	1	__na
CATG00000001409	CATG00000001409.1	__na	lncRNA_intergenic	chr11	4215564	4216218	+	not_DHS	__na	__na	1	1	chr11_4215414_4215713_+	ENCT00000063814.C1	__na	__na	__na	__na	__na	__na	__na	__na	__na	__na	__na	__na	__na	__na	__na	__na	__na	__na	__na	__na	__na	__na	__na	1.00	1	__na
CATG00000001410	CATG00000001410.1	__na	coding_mRNA	chr11	4377249	4380588	+	not_DHS	__na	__na	2	2	chr11_4377099_4377398_+;chr11_4379166_4379465_+	HBMT00000210015.C1;HBMT00000210016.C1	__na	__na	__na	__na	__na	__na	__na	__na	__na	__na	__na	__na	__na	__na	__na	__na	__na	__na	__na	__na	__na	__na	__na	1.00	1	__na
CATG00000001411	CATG00000001411.1	__na	coding_mRNA	chr11	4385331	4390461	+	not_DHS	__na	__na	2	2	chr11_4385181_4385480_+;chr11_4385510_4385809_+	ENCT00000063815.C1;HBMT00000210017.C1	__na	__na	__na	__na	__na	__na	__na	__na	__na	__na	__na	__na	__na	__na	__na	__na	__na	__na	__na	__na	__na	__na	__na	2.00	2	__na
CATG00000001412	CATG00000001412.1	__na	short_ncRNA	chr11	4390235	4390377	+	not_DHS	__na	__na	1	1	chr11_4390085_4390384_+	HBMT00000210018.C1	__na	__na	__na	__na	__na	__na	__na	__na	__na	__na	__na	__na	__na	__na	__na	__na	__na	__na	__na	__na	__na	__na	__na	1.00	1	__na
CATG00000001413	CATG00000001413.1	__na	lncRNA_intergenic	chr11	4411049	4412017	+	not_DHS	__na	__na	1	1	chr11_4410899_4411198_+	ENCT00000063820.C1	__na	__na	__na	__na	__na	__na	__na	__na	__na	__na	__na	__na	__na	__na	__na	__na	__na	__na	__na	__na	__na	__na	__na	1.00	1	__na
CATG00000001414	CATG00000001414.1	__na	lncRNA_intergenic	chr11	4420710	4422369	+	not_DHS	__na	__na	2	2	chr11_4420560_4420859_+;chr11_4421231_4421530_+	FTMT24400000229.C1;FTMT24400000230.C1	__na	__na	__na	__na	__na	__na	__na	__na	__na	__na	__na	__na	__na	__na	__na	__na	__na	__na	__na	__na	__na	__na	__na	1.00	1	__na
CATG00000001415	CATG00000001415.1	__na	lncRNA_intergenic	chr11	4434267	4435676	+	not_DHS	__na	__na	2	2	chr11_4434117_4434416_+;chr11_4435036_4435335_+	FTMT24400000234.C1;FTMT24400000235.C1	__na	__na	__na	__na	__na	__na	__na	__na	__na	__na	__na	__na	__na	__na	__na	__na	__na	__na	__na	__na	__na	__na	__na	1.00	1	__na
CATG00000001416	CATG00000001416.1	__na	lncRNA_intergenic	chr11	4482022	4482864	+	not_DHS	__na	__na	1	2	chr11_4481872_4482171_+	FTMT24400000247.C1;FTMT24400000248.C1	__na	__na	__na	__na	__na	__na	__na	__na	__na	__na	__na	__na	__na	__na	__na	__na	__na	__na	__na	__na	__na	__na	__na	1.00	1	__na
CATG00000001418	CATG00000001418.1	__na	lncRNA_divergent	chr11	4608405	4608692	+	DHS_promoter	__na	__na	1	1	chr11_4608255_4608554_+	FTMT24400000260.C1	__na	__na	__na	__na	__na	__na	__na	__na	__na	__na	__na	__na	__na	__na	__na	__na	__na	__na	__na	__na	__na	__na	__na	1.00	1	__na
CATG00000001419	CATG00000001419.1	__na	short_ncRNA	chr11	4656140	4656231	+	not_DHS	__na	__na	1	1	chr11_4655990_4656289_+	HBMT00000210033.C1	__na	__na	__na	__na	__na	__na	__na	__na	__na	__na	__na	__na	__na	__na	__na	__na	__na	__na	__na	__na	__na	__na	__na	1.00	1	__na
CATG00000001420	CATG00000001420.1	__na	lncRNA_intergenic	chr11	4666591	4672234	+	not_DHS	__na	__na	1	3	chr11_4666441_4666740_+	FTMT24400000263.C1;HBMT00000210035.C1;HBMT00000210036.C1	__na	__na	__na	__na	__na	__na	__na	__na	__na	__na	__na	__na	__na	__na	__na	__na	__na	__na	__na	__na	__na	__na	__na	2.33	3	__na
CATG00000001421	CATG00000001421.1	__na	sense_overlap_RNA	chr11	4848876	4849306	+	not_DHS	__na	__na	1	1	chr11_4848726_4849025_+	FTMT24400000272.C1	__na	__na	__na	__na	__na	__na	__na	__na	__na	__na	__na	__na	__na	__na	__na	__na	__na	__na	__na	__na	__na	__na	__na	1.00	1	__na
CATG00000001422	CATG00000001422.1	__na	lncRNA_intergenic	chr11	5043591	5044572	+	not_DHS	__na	__na	1	1	chr11_5043441_5043740_+	FTMT24400000293.C1	__na	__na	__na	__na	__na	__na	__na	__na	__na	__na	__na	__na	__na	__na	__na	__na	__na	__na	__na	__na	__na	__na	__na	1.00	1	__na
CATG00000001424	CATG00000001424.1	__na	lncRNA_divergent	chr1	53838212	53838679	+	DHS_promoter	__na	__na	1	1	chr1_53838062_53838361_+	FTMT20400001981.C1	__na	__na	__na	__na	__na	__na	__na	__na	__na	__na	__na	__na	__na	__na	__na	__na	__na	__na	__na	__na	__na	__na	__na	1.00	1	__na
CATG00000001425	CATG00000001425.1	__na	lncRNA_intergenic	chr11	5129606	5134477	+	DHS_enhancer	__na	__na	1	1	chr11_5129456_5129755_+	ENCT00000063831.C1	__na	__na	__na	__na	__na	__na	__na	__na	__na	__na	__na	__na	__na	__na	__na	__na	__na	__na	__na	__na	__na	__na	__na	1.00	1	__na
CATG00000001426	CATG00000001426.1	__na	lncRNA_intergenic	chr11	5145228	5145605	+	not_DHS	__na	__na	1	1	chr11_5145078_5145377_+	ENCT00000063833.C1	__na	__na	__na	__na	__na	__na	__na	__na	__na	__na	__na	__na	__na	__na	__na	__na	__na	__na	__na	__na	__na	__na	__na	1.00	1	__na
CATG00000001429	CATG00000001429.1	__na	short_ncRNA	chr11	5225467	5268536	+	DHS_dyadic	__na	__na	2	4	chr11_5225317_5225554_+;chr11_5225555_5225790_+	HBMT00000210044.C1;HBMT00000210046.C1;HBMT00000210047.C1;HBMT00000210048.C1	__na	__na	__na	__na	__na	__na	__na	__na	__na	__na	__na	__na	__na	__na	__na	__na	__na	__na	__na	__na	__na	__na	__na	3.00	3	__na
CATG00000001430	CATG00000001430.1	__na	uncertain_coding	chr11	5226603	5254842	+	not_DHS	__na	__na	3	10	chr11_5226453_5226752_+;chr11_5226793_5227092_+;chr11_5248125_5248424_+	HBMT00000210049.C1;HBMT00000210051.C1;HBMT00000210052.C1;HBMT00000210056.C1;HBMT00000210060.C1;HBMT00000210061.C1;HBMT00000210065.C1;HBMT00000210066.C1;HBMT00000210068.C1;HBMT00000210069.C1	__na	__na	__na	__na	__na	__na	__na	__na	__na	__na	__na	__na	__na	__na	__na	__na	__na	__na	__na	__na	__na	__na	__na	3.70	6	__na
CATG00000001431	CATG00000001431.1	__na	short_ncRNA	chr11	5232841	5232930	+	not_DHS	__na	__na	1	1	chr11_5232691_5232990_+	FTMT24400000316.C1	__na	__na	__na	__na	__na	__na	__na	__na	__na	__na	__na	__na	__na	__na	__na	__na	__na	__na	__na	__na	__na	__na	__na	1.00	1	__na
CATG00000001433	CATG00000001433.1	__na	lncRNA_antisense	chr11	5290048	5392918	+	DHS_enhancer	__na	__na	3	4	chr11_5289898_5290197_+;chr11_5365819_5366118_+;chr11_5379846_5380145_+	MICT00000053772.C1;MICT00000053773.C1;MICT00000053789.C1;MICT00000053790.C1	__na	__na	__na	__na	__na	__na	__na	__na	__na	__na	__na	__na	__na	__na	__na	__na	__na	__na	__na	__na	__na	__na	__na	3.00	3	__na
CATG00000001434	CATG00000001434.1	__na	lncRNA_antisense	chr11	5508662	5509985	+	not_DHS	__na	__na	1	1	chr11_5508512_5508811_+	HBMT00000210073.C1	__na	__na	__na	__na	__na	__na	__na	__na	__na	__na	__na	__na	__na	__na	__na	__na	__na	__na	__na	__na	__na	__na	__na	2.00	2	__na
CATG00000001435	CATG00000001435.1	__na	lncRNA_antisense	chr11	5515298	5517754	+	not_DHS	__na	__na	1	1	chr11_5515148_5515447_+	HBMT00000210074.C1	__na	__na	__na	__na	__na	__na	__na	__na	__na	__na	__na	__na	__na	__na	__na	__na	__na	__na	__na	__na	__na	__na	__na	1.00	1	__na
CATG00000001436	CATG00000001436.1	__na	lncRNA_divergent	chr11	5646398	5647100	+	not_DHS	__na	__na	1	2	chr11_5646248_5646547_+	FTMT24400000321.C1;FTMT24400000322.C1	__na	__na	__na	__na	__na	__na	__na	__na	__na	__na	__na	__na	__na	__na	__na	__na	__na	__na	__na	__na	__na	__na	__na	1.00	1	__na
CATG00000001437	CATG00000001437.1	__na	lncRNA_intergenic	chr11	5653935	5654996	+	not_DHS	__na	__na	1	1	chr11_5653785_5654084_+	HBMT00000210117.C1	__na	__na	__na	__na	__na	__na	__na	__na	__na	__na	__na	__na	__na	__na	__na	__na	__na	__na	__na	__na	__na	__na	__na	1.00	1	__na
CATG00000001441	CATG00000001441.1	__na	lncRNA_antisense	chr11	5782986	5783931	+	not_DHS	__na	__na	1	1	chr11_5782836_5783135_+	ENCT00000063892.C1	__na	__na	__na	__na	__na	__na	__na	__na	__na	__na	__na	__na	__na	__na	__na	__na	__na	__na	__na	__na	__na	__na	__na	1.00	1	__na
CATG00000001442	CATG00000001442.1	__na	coding_mRNA	chr11	5808909	5821917	+	DHS_promoter	__na	__na	1	1	chr11_5808759_5809058_+	ENCT00000063897.C1	__na	__na	__na	__na	__na	__na	__na	__na	__na	__na	__na	__na	__na	__na	__na	__na	__na	__na	__na	__na	__na	__na	__na	2.00	2	__na
CATG00000001444	CATG00000001444.1	__na	sense_overlap_RNA	chr1	53964015	53965145	+	DHS_enhancer	__na	__na	2	2	chr1_53963865_53964128_+;chr1_53964129_53964390_+	ENCT00000005991.C1;ENCT00000005992.C1	__na	__na	__na	__na	__na	__na	__na	__na	__na	__na	__na	__na	__na	__na	__na	__na	__na	__na	__na	__na	__na	__na	__na	1.00	1	__na
CATG00000001445	CATG00000001445.1	__na	lncRNA_intergenic	chr11	6005761	6006546	+	not_DHS	__na	__na	1	1	chr11_6005611_6005910_+	HBMT00000210190.C1	__na	__na	__na	__na	__na	__na	__na	__na	__na	__na	__na	__na	__na	__na	__na	__na	__na	__na	__na	__na	__na	__na	__na	1.00	1	__na
CATG00000001446	CATG00000001446.1	__na	lncRNA_intergenic	chr11	6029305	6029846	+	not_DHS	__na	__na	1	1	chr11_6029155_6029454_+	HBMT00000210198.C1	__na	__na	__na	__na	__na	__na	__na	__na	__na	__na	__na	__na	__na	__na	__na	__na	__na	__na	__na	__na	__na	__na	__na	1.00	1	__na
CATG00000001447	CATG00000001447.1	__na	lncRNA_intergenic	chr11	6191994	6192390	+	DHS_dyadic	__na	__na	1	1	chr11_6191844_6192143_+	FTMT24400000344.C1	__na	__na	__na	__na	__na	__na	__na	__na	__na	__na	__na	__na	__na	__na	__na	__na	__na	__na	__na	__na	__na	__na	__na	1.00	1	__na
CATG00000001448	CATG00000001448.1	__na	lncRNA_intergenic	chr11	6194637	6195255	+	not_DHS	__na	__na	1	1	chr11_6194487_6194786_+	FTMT24400000345.C1	__na	__na	__na	__na	__na	__na	__na	__na	__na	__na	__na	__na	__na	__na	__na	__na	__na	__na	__na	__na	__na	__na	__na	1.00	1	__na
CATG00000001450	CATG00000001450.1	__na	short_ncRNA	chr11	6318615	6318678	+	DHS_promoter	__na	__na	1	1	chr11_6318465_6318764_+	FTMT24400000351.C1	__na	__na	__na	__na	__na	__na	__na	__na	__na	__na	__na	__na	__na	__na	__na	__na	__na	__na	__na	__na	__na	__na	__na	1.00	1	__na
CATG00000001452	CATG00000001452.1	__na	uncertain_coding	chr11	6319141	6346949	+	DHS_promoter	__na	__na	7	23	chr11_6318991_6319156_+;chr11_6319157_6319321_+;chr11_6320102_6320401_+;chr11_6320978_6321277_+;chr11_6321965_6322264_+;chr11_6322685_6322984_+;chr11_6323477_6323776_+	ENCT00000063905.C1;ENCT00000063906.C1;ENCT00000063907.C1;ENCT00000063908.C1;ENCT00000063910.C1;ENCT00000063911.C1;FTMT24300017268.C1;FTMT24300026084.C1;FTMT24400000352.C1;FTMT24400000353.C1;FTMT24400000354.C1;FTMT24400000355.C1;HBMT00000210232.C1;HBMT00000210239.C1;MICT00000053940.C1;MICT00000053941.C1;MICT00000053943.C1;MICT00000053947.C1;MICT00000053948.C1;MICT00000053949.C1;MICT00000053950.C1;…	__na	__na	__na	__na	__na	__na	__na	__na	__na	__na	__na	__na	__na	__na	__na	__na	__na	__na	__na	__na	__na	__na	__na	4.09	7	__na
CATG00000001455	CATG00000001455.1	__na	lncRNA_intergenic	chr11	6357485	6359552	+	DHS_enhancer	__na	__na	2	3	chr11_6357335_6357634_+;chr11_6359118_6359417_+	HBMT00000210244.C1;HBMT00000210245.C1;HBMT00000210246.C1	__na	__na	__na	__na	__na	__na	__na	__na	__na	__na	__na	__na	__na	__na	__na	__na	__na	__na	__na	__na	__na	__na	__na	1.00	1	__na
CATG00000001457	CATG00000001457.1	__na	lncRNA_intergenic	chr11	6378377	6378620	+	DHS_enhancer	__na	__na	1	1	chr11_6378227_6378526_+	HBMT00000210260.C1	__na	__na	__na	__na	__na	__na	__na	__na	__na	__na	__na	__na	__na	__na	__na	__na	__na	__na	__na	__na	__na	__na	__na	1.00	1	__na
CATG00000001458	CATG00000001458.1	__na	lncRNA_intergenic	chr11	6426176	6428013	+	not_DHS	__na	__na	2	3	chr11_6426026_6426325_+;chr11_6427039_6427338_+	HBMT00000210311.C1;HBMT00000210312.C1;HBMT00000210313.C1	__na	__na	__na	__na	__na	__na	__na	__na	__na	__na	__na	__na	__na	__na	__na	__na	__na	__na	__na	__na	__na	__na	__na	1.00	1	__na
CATG00000001460	CATG00000001460.1	__na	lncRNA_intergenic	chr1	5831170	5831879	+	not_DHS	__na	__na	1	1	chr1_5831020_5831319_+	ENCT00000000680.C1	__na	__na	__na	__na	__na	__na	__na	__na	__na	__na	__na	__na	__na	__na	__na	__na	__na	__na	__na	__na	__na	__na	__na	1.00	1	__na
CATG00000001461	CATG00000001461.1	__na	lncRNA_sense_intronic	chr11	6513116	6517418	+	not_DHS	__na	__na	5	6	chr11_6512966_6513265_+;chr11_6514253_6514552_+;chr11_6515472_6515771_+;chr11_6516162_6516461_+;chr11_6516527_6516826_+	ENCT00000063948.C1;ENCT00000063949.C1;ENCT00000063950.C1;ENCT00000063951.C1;ENCT00000063952.C1;ENCT00000063953.C1	__na	__na	__na	__na	__na	__na	__na	__na	__na	__na	__na	__na	__na	__na	__na	__na	__na	__na	__na	__na	__na	__na	__na	1.00	1	__na
CATG00000001462	CATG00000001462.1	__na	sense_overlap_RNA	chr11	6522004	6525696	+	not_DHS	__na	__na	2	2	chr11_6521854_6522153_+;chr11_6523263_6523562_+	ENCT00000063955.C1;ENCT00000063956.C1	__na	__na	__na	__na	__na	__na	__na	__na	__na	__na	__na	__na	__na	__na	__na	__na	__na	__na	__na	__na	__na	__na	__na	1.00	1	__na
CATG00000001464	CATG00000001464.1	__na	lncRNA_divergent	chr11	6612329	6615893	+	DHS_promoter	__na	__na	2	3	chr11_6612179_6612478_+;chr11_6612623_6612922_+	FTMT24300023162.C1;FTMT24300023736.C1;FTMT24400000379.C1	__na	__na	__na	__na	__na	__na	__na	__na	__na	__na	__na	__na	__na	__na	__na	__na	__na	__na	__na	__na	__na	__na	__na	1.67	2	__na
CATG00000001465	CATG00000001465.1	__na	lncRNA_divergent	chr11	6617739	6618019	+	DHS_dyadic	__na	__na	1	1	chr11_6617589_6617888_+	FTMT24400000380.C1	__na	__na	__na	__na	__na	__na	__na	__na	__na	__na	__na	__na	__na	__na	__na	__na	__na	__na	__na	__na	__na	__na	__na	1.00	1	__na
CATG00000001466	CATG00000001466.1	__na	lncRNA_divergent	chr11	6647037	6663858	+	DHS_promoter	__na	__na	3	7	chr11_6646887_6647186_+;chr11_6655824_6656016_+;chr11_6656017_6656207_+	ENCT00000063982.C1;ENCT00000063983.C1;ENCT00000063984.C1;FTMT24300016250.C1;FTMT24400000382.C1;MICT00000054069.C1;MICT00000054070.C1	__na	__na	__na	__na	__na	__na	__na	__na	__na	__na	__na	__na	__na	__na	__na	__na	__na	__na	__na	__na	__na	__na	__na	2.14	4	__na
CATG00000001467	CATG00000001467.1	__na	lncRNA_divergent	chr11	6678703	6680847	+	not_DHS	__na	__na	1	2	chr11_6678553_6678852_+	HBMT00000210668.C1;MICT00000054080.C1	__na	__na	__na	__na	__na	__na	__na	__na	__na	__na	__na	__na	__na	__na	__na	__na	__na	__na	__na	__na	__na	__na	__na	1.50	2	__na
CATG00000001468	CATG00000001468.1	__na	lncRNA_divergent	chr11	6686148	6686513	+	not_DHS	__na	__na	1	1	chr11_6685998_6686297_+	HBMT00000210671.C1	__na	__na	__na	__na	__na	__na	__na	__na	__na	__na	__na	__na	__na	__na	__na	__na	__na	__na	__na	__na	__na	__na	__na	1.00	1	__na
CATG00000001469	CATG00000001469.1	__na	lncRNA_intergenic	chr1	54121175	54139017	+	DHS_enhancer	__na	__na	1	1	chr1_54121025_54121324_+	MICT00000011374.C1	__na	__na	__na	__na	__na	__na	__na	__na	__na	__na	__na	__na	__na	__na	__na	__na	__na	__na	__na	__na	__na	__na	__na	3.00	3	__na
CATG00000001470	CATG00000001470.1	__na	lncRNA_divergent	chr11	6687793	6751389	+	not_DHS	__na	__na	1	2	chr11_6687643_6687942_+	FTMT24300035768.C1;MICT00000054082.C1	__na	__na	__na	__na	__na	__na	__na	__na	__na	__na	__na	__na	__na	__na	__na	__na	__na	__na	__na	__na	__na	__na	__na	2.00	2	__na
CATG00000001471	CATG00000001471.1	__na	sense_overlap_RNA	chr11	6694517	6695664	+	DHS_enhancer	__na	__na	1	1	chr11_6694367_6694666_+	ENCT00000063990.C1	__na	__na	__na	__na	__na	__na	__na	__na	__na	__na	__na	__na	__na	__na	__na	__na	__na	__na	__na	__na	__na	__na	__na	1.00	1	__na
CATG00000001473	CATG00000001473.1	__na	lncRNA_divergent	chr11	6705052	6722778	+	DHS_enhancer	__na	__na	4	6	chr11_6704902_6705201_+;chr11_6719655_6719954_+;chr11_6720477_6720776_+;chr11_6722087_6722386_+	ENCT00000063994.C1;FTMT24400000388.C1;FTMT24400000389.C1;HBMT00000210680.C1;HBMT00000210681.C1;HBMT00000210682.C1	__na	__na	__na	__na	__na	__na	__na	__na	__na	__na	__na	__na	__na	__na	__na	__na	__na	__na	__na	__na	__na	__na	__na	1.00	1	__na
CATG00000001474	CATG00000001474.1	__na	lncRNA_intergenic	chr11	6796246	6797551	+	not_DHS	__na	__na	1	2	chr11_6796096_6796395_+	HBMT00000210687.C1;HBMT00000210688.C1	__na	__na	__na	__na	__na	__na	__na	__na	__na	__na	__na	__na	__na	__na	__na	__na	__na	__na	__na	__na	__na	__na	__na	1.00	1	__na
CATG00000001475	CATG00000001475.1	__na	lncRNA_intergenic	chr11	6816633	6817353	+	not_DHS	__na	__na	1	2	chr11_6816483_6816782_+	HBMT00000210696.C1;HBMT00000210697.C1	__na	__na	__na	__na	__na	__na	__na	__na	__na	__na	__na	__na	__na	__na	__na	__na	__na	__na	__na	__na	__na	__na	__na	1.00	1	__na
CATG00000001476	CATG00000001476.1	__na	lncRNA_intergenic	chr11	6863386	6863987	+	not_DHS	__na	__na	1	1	chr11_6863236_6863535_+	HBMT00000210708.C1	__na	__na	__na	__na	__na	__na	__na	__na	__na	__na	__na	__na	__na	__na	__na	__na	__na	__na	__na	__na	__na	__na	__na	1.00	1	__na
CATG00000001478	CATG00000001478.1	__na	lncRNA_intergenic	chr11	6990549	6991155	+	not_DHS	__na	__na	1	1	chr11_6990399_6990698_+	FTMT24400000393.C1	__na	__na	__na	__na	__na	__na	__na	__na	__na	__na	__na	__na	__na	__na	__na	__na	__na	__na	__na	__na	__na	__na	__na	1.00	1	__na
CATG00000001480	CATG00000001480.1	__na	lncRNA_intergenic	chr11	7141533	7141937	+	not_DHS	__na	__na	1	1	chr11_7141383_7141682_+	ENCT00000064046.C1	__na	__na	__na	__na	__na	__na	__na	__na	__na	__na	__na	__na	__na	__na	__na	__na	__na	__na	__na	__na	__na	__na	__na	1.00	1	__na
CATG00000001484	CATG00000001484.1	__na	sense_overlap_RNA	chr11	7637762	7638292	+	DHS_enhancer	__na	__na	1	1	chr11_7637612_7637911_+	ENCT00000064079.C1	__na	__na	__na	__na	__na	__na	__na	__na	__na	__na	__na	__na	__na	__na	__na	__na	__na	__na	__na	__na	__na	__na	__na	2.00	2	__na
CATG00000001487	CATG00000001487.1	__na	lncRNA_intergenic	chr11	7905232	7938417	+	DHS_enhancer	__na	__na	4	10	chr11_7905082_7905381_+;chr11_7906055_7906331_+;chr11_7906332_7906534_+;chr11_7906535_7906760_+	ENCT00000064089.C1;ENCT00000064090.C1;ENCT00000064091.C1;FTMT24300011072.C1;HBMT00000210923.C1;MICT00000054284.C1;MICT00000054285.C1;MICT00000054286.C1;MICT00000054287.C1;MICT00000054288.C1	__na	__na	__na	__na	__na	__na	__na	__na	__na	__na	__na	__na	__na	__na	__na	__na	__na	__na	__na	__na	__na	__na	__na	3.60	5	__na
CATG00000001488	CATG00000001488.1	__na	sense_overlap_RNA	chr11	7925828	7926629	+	not_DHS	__na	__na	1	1	chr11_7925678_7925977_+	ENCT00000064093.C1	__na	__na	__na	__na	__na	__na	__na	__na	__na	__na	__na	__na	__na	__na	__na	__na	__na	__na	__na	__na	__na	__na	__na	1.00	1	__na
CATG00000001489	CATG00000001489.1	__na	lncRNA_divergent	chr11	8229608	8233721	+	DHS_enhancer	__na	__na	1	3	chr11_8229458_8229757_+	HBMT00000210986.C1;HBMT00000210988.C1;MICT00000054404.C1	__na	__na	__na	__na	__na	__na	__na	__na	__na	__na	__na	__na	__na	__na	__na	__na	__na	__na	__na	__na	__na	__na	__na	2.00	3	__na
CATG00000001490	CATG00000001490.1	__na	uncertain_coding	chr11	8251252	8260750	+	DHS_enhancer	__na	__na	2	3	chr11_8251102_8251401_+;chr11_8252446_8252745_+	MICT00000054406.C1;MICT00000054407.C1;MICT00000054408.C1	__na	__na	__na	__na	__na	__na	__na	__na	__na	__na	__na	__na	__na	__na	__na	__na	__na	__na	__na	__na	__na	__na	__na	3.00	3	__na
CATG00000001491	CATG00000001491.1	__na	lncRNA_intergenic	chr11	8328189	8331580	+	DHS_enhancer	__na	__na	2	5	chr11_8328039_8328338_+;chr11_8328932_8329231_+	ENCT00000064130.C1;FTMT24400000476.C1;FTMT24400000477.C1;HBMT00000210989.C1;MICT00000054413.C1	__na	__na	__na	__na	__na	__na	__na	__na	__na	__na	__na	__na	__na	__na	__na	__na	__na	__na	__na	__na	__na	__na	__na	1.40	2	__na
CATG00000001493	CATG00000001493.1	__na	lncRNA_divergent	chr11	8594325	8596864	+	DHS_promoter	__na	__na	2	2	chr11_8594175_8594336_+;chr11_8594337_8594496_+	ENCT00000064131.C1;FTMT24400000480.C1	__na	__na	__na	__na	__na	__na	__na	__na	__na	__na	__na	__na	__na	__na	__na	__na	__na	__na	__na	__na	__na	__na	__na	1.00	1	__na
CATG00000001494	CATG00000001494.1	__na	lncRNA_antisense	chr11	8612043	8618014	+	not_DHS	__na	__na	1	1	chr11_8611893_8612192_+	HBMT00000211010.C1	__na	__na	__na	__na	__na	__na	__na	__na	__na	__na	__na	__na	__na	__na	__na	__na	__na	__na	__na	__na	__na	__na	__na	1.00	1	__na
CATG00000001495	CATG00000001495.1	__na	lncRNA_divergent	chr11	8658932	8662135	+	DHS_enhancer	__na	__na	1	1	chr11_8658782_8659081_+	HBMT00000211012.C1	__na	__na	__na	__na	__na	__na	__na	__na	__na	__na	__na	__na	__na	__na	__na	__na	__na	__na	__na	__na	__na	__na	__na	2.00	2	__na
CATG00000001497	CATG00000001497.1	__na	lncRNA_divergent	chr1	54202022	54203372	+	not_DHS	__na	__na	1	1	chr1_54201872_54202171_+	ENCT00000006015.C1	__na	__na	__na	__na	__na	__na	__na	__na	__na	__na	__na	__na	__na	__na	__na	__na	__na	__na	__na	__na	__na	__na	__na	1.00	1	__na
CATG00000001498	CATG00000001498.1	__na	lncRNA_divergent	chr11	8717833	8719485	+	DHS_enhancer	__na	__na	2	2	chr11_8717683_8717982_+;chr11_8718034_8718333_+	FTMT24300021354.C1;HBMT00000211045.C1	__na	__na	__na	__na	__na	__na	__na	__na	__na	__na	__na	__na	__na	__na	__na	__na	__na	__na	__na	__na	__na	__na	__na	1.50	2	__na
CATG00000001500	CATG00000001500.1	__na	coding_mRNA	chr11	8827313	8835275	+	DHS_enhancer	__na	__na	1	2	chr11_8827163_8827462_+	MICT00000054539.C1;MICT00000054540.C1	__na	__na	__na	__na	__na	__na	__na	__na	__na	__na	__na	__na	__na	__na	__na	__na	__na	__na	__na	__na	__na	__na	__na	4.00	4	__na
CATG00000001501	CATG00000001501.1	__na	lncRNA_divergent	chr11	8942950	8943818	+	not_DHS	__na	__na	1	2	chr11_8942800_8943099_+	FTMT24400000486.C1;FTMT24400000487.C1	__na	__na	__na	__na	__na	__na	__na	__na	__na	__na	__na	__na	__na	__na	__na	__na	__na	__na	__na	__na	__na	__na	__na	1.00	1	__na
CATG00000001502	CATG00000001502.1	__na	lncRNA_antisense	chr11	8982848	8984192	+	not_DHS	__na	__na	2	2	chr11_8982698_8982997_+;chr11_8983330_8983629_+	FTMT24400000490.C1;FTMT24400000491.C1	__na	__na	__na	__na	__na	__na	__na	__na	__na	__na	__na	__na	__na	__na	__na	__na	__na	__na	__na	__na	__na	__na	__na	1.00	1	__na
CATG00000001504	CATG00000001504.1	__na	sense_overlap_RNA	chr11	9011664	9012732	+	not_DHS	__na	__na	1	1	chr11_9011514_9011813_+	ENCT00000064175.C1	__na	__na	__na	__na	__na	__na	__na	__na	__na	__na	__na	__na	__na	__na	__na	__na	__na	__na	__na	__na	__na	__na	__na	1.00	1	__na
CATG00000001505	CATG00000001505.1	__na	lncRNA_divergent	chr11	9025627	9026106	+	DHS_enhancer	__na	__na	1	1	chr11_9025477_9025776_+	HBMT00000211091.C1	__na	__na	__na	__na	__na	__na	__na	__na	__na	__na	__na	__na	__na	__na	__na	__na	__na	__na	__na	__na	__na	__na	__na	1.00	1	__na
CATG00000001507	CATG00000001507.1	__na	lncRNA_divergent	chr11	9160424	9161088	+	DHS_enhancer	__na	__na	1	1	chr11_9160274_9160573_+	FTMT24400000493.C1	__na	__na	__na	__na	__na	__na	__na	__na	__na	__na	__na	__na	__na	__na	__na	__na	__na	__na	__na	__na	__na	__na	__na	1.00	1	__na
CATG00000001508	CATG00000001508.1	__na	lncRNA_divergent	chr11	9265476	9270035	+	DHS_promoter	__na	__na	1	2	chr11_9265326_9265625_+	FTMT24400000494.C1;MICT00000054620.C1	__na	__na	__na	__na	__na	__na	__na	__na	__na	__na	__na	__na	__na	__na	__na	__na	__na	__na	__na	__na	__na	__na	__na	1.50	2	__na
CATG00000001510	CATG00000001510.1	__na	short_ncRNA	chr11	9288475	9295387	+	not_DHS	__na	__na	1	1	chr11_9288325_9288624_+	HBMT00000211100.C1	__na	__na	__na	__na	__na	__na	__na	__na	__na	__na	__na	__na	__na	__na	__na	__na	__na	__na	__na	__na	__na	__na	__na	2.00	2	__na
CATG00000001511	CATG00000001511.1	__na	lncRNA_divergent	chr11	9314786	9316192	+	DHS_promoter	__na	__na	3	3	chr11_9314636_9314851_+;chr11_9314852_9314937_+;chr11_9314938_9315108_+	ENCT00000064177.C1;FTMT24400000495.C1;MICT00000054629.C1	__na	__na	__na	__na	__na	__na	__na	__na	__na	__na	__na	__na	__na	__na	__na	__na	__na	__na	__na	__na	__na	__na	__na	1.33	2	__na
CATG00000001512	CATG00000001512.1	__na	lncRNA_intergenic	chr11	9364634	9365302	+	DHS_promoter	__na	__na	1	1	chr11_9364484_9364783_+	ENCT00000064178.C1	__na	__na	__na	__na	__na	__na	__na	__na	__na	__na	__na	__na	__na	__na	__na	__na	__na	__na	__na	__na	__na	__na	__na	1.00	1	__na
CATG00000001514	CATG00000001514.1	__na	lncRNA_intergenic	chr11	9456763	9457948	+	not_DHS	__na	__na	1	1	chr11_9456613_9456912_+	ENCT00000064198.C1	__na	__na	__na	__na	__na	__na	__na	__na	__na	__na	__na	__na	__na	__na	__na	__na	__na	__na	__na	__na	__na	__na	__na	1.00	1	__na
CATG00000001515	CATG00000001515.1	__na	lncRNA_sense_intronic	chr11	9462274	9464616	+	DHS_promoter	__na	__na	1	1	chr11_9462124_9462423_+	ENCT00000064215.C1	__na	__na	__na	__na	__na	__na	__na	__na	__na	__na	__na	__na	__na	__na	__na	__na	__na	__na	__na	__na	__na	__na	__na	3.00	3	__na
CATG00000001516	CATG00000001516.1	__na	sense_overlap_RNA	chr11	9467992	9469146	+	not_DHS	__na	__na	1	1	chr11_9467842_9468141_+	ENCT00000064216.C1	__na	__na	__na	__na	__na	__na	__na	__na	__na	__na	__na	__na	__na	__na	__na	__na	__na	__na	__na	__na	__na	__na	__na	2.00	2	__na
CATG00000001517	CATG00000001517.1	__na	sense_overlap_RNA	chr11	9482674	9484775	+	not_DHS	__na	__na	1	1	chr11_9482524_9482823_+	ENCT00000064217.C1	__na	__na	__na	__na	__na	__na	__na	__na	__na	__na	__na	__na	__na	__na	__na	__na	__na	__na	__na	__na	__na	__na	__na	2.00	2	__na
CATG00000001519	CATG00000001519.1	__na	sense_overlap_RNA	chr11	9539748	9540243	+	not_DHS	__na	__na	1	1	chr11_9539598_9539897_+	FTMT24400000500.C1	__na	__na	__na	__na	__na	__na	__na	__na	__na	__na	__na	__na	__na	__na	__na	__na	__na	__na	__na	__na	__na	__na	__na	1.00	1	__na
CATG00000001520	CATG00000001520.1	__na	lncRNA_intergenic	chr11	9566261	9566498	+	DHS_enhancer	__na	__na	1	1	chr11_9566111_9566410_+	FTMT24400000503.C1	__na	__na	__na	__na	__na	__na	__na	__na	__na	__na	__na	__na	__na	__na	__na	__na	__na	__na	__na	__na	__na	__na	__na	1.00	1	__na
CATG00000001521	CATG00000001521.1	__na	lncRNA_intergenic	chr11	9568422	9570216	+	DHS_enhancer	__na	__na	2	2	chr11_9568272_9568571_+;chr11_9568953_9569252_+	FTMT24400000504.C1;FTMT24400000505.C1	__na	__na	__na	__na	__na	__na	__na	__na	__na	__na	__na	__na	__na	__na	__na	__na	__na	__na	__na	__na	__na	__na	__na	1.00	1	__na
CATG00000001523	CATG00000001523.1	__na	lncRNA_antisense	chr11	9982695	9999396	+	DHS_enhancer	__na	__na	1	1	chr11_9982545_9982844_+	MICT00000054695.C1	__na	__na	__na	__na	__na	__na	__na	__na	__na	__na	__na	__na	__na	__na	__na	__na	__na	__na	__na	__na	__na	__na	__na	2.00	2	__na
CATG00000001524	CATG00000001524.1	__na	sense_overlap_RNA	chr11	9983450	9984676	+	DHS_enhancer	__na	__na	1	1	chr11_9983300_9983599_+	FTMT24300005416.C1	__na	__na	__na	__na	__na	__na	__na	__na	__na	__na	__na	__na	__na	__na	__na	__na	__na	__na	__na	__na	__na	__na	__na	2.00	2	__na
CATG00000001525	CATG00000001525.1	__na	short_ncRNA	chr11	10002576	10002707	+	not_DHS	__na	__na	1	1	chr11_10002426_10002725_+	FTMT24400000520.C1	__na	__na	__na	__na	__na	__na	__na	__na	__na	__na	__na	__na	__na	__na	__na	__na	__na	__na	__na	__na	__na	__na	__na	1.00	1	__na
CATG00000001526	CATG00000001526.1	__na	sense_overlap_RNA	chr11	10351908	10352883	+	DHS_enhancer	__na	__na	1	1	chr11_10351758_10352057_+	ENCT00000064276.C1	__na	__na	__na	__na	__na	__na	__na	__na	__na	__na	__na	__na	__na	__na	__na	__na	__na	__na	__na	__na	__na	__na	__na	1.00	1	__na
CATG00000001528	CATG00000001528.1	__na	sense_overlap_RNA	chr11	10379872	10380976	+	DHS_enhancer	__na	__na	1	1	chr11_10379722_10380021_+	ENCT00000064287.C1	__na	__na	__na	__na	__na	__na	__na	__na	__na	__na	__na	__na	__na	__na	__na	__na	__na	__na	__na	__na	__na	__na	__na	1.00	1	__na
CATG00000001530	CATG00000001530.1	__na	sense_overlap_RNA	chr11	10468644	10468944	+	not_DHS	__na	__na	1	1	chr11_10468494_10468793_+	ENCT00000064306.C1	__na	__na	__na	__na	__na	__na	__na	__na	__na	__na	__na	__na	__na	__na	__na	__na	__na	__na	__na	__na	__na	__na	__na	1.00	1	__na
CATG00000001531	CATG00000001531.1	__na	sense_overlap_RNA	chr11	10474876	10476840	+	DHS_enhancer	__na	__na	1	2	chr11_10474726_10475025_+	ENCT00000064307.C1;ENCT00000064308.C1	__na	__na	__na	__na	__na	__na	__na	__na	__na	__na	__na	__na	__na	__na	__na	__na	__na	__na	__na	__na	__na	__na	__na	1.50	2	__na
CATG00000001532	CATG00000001532.1	__na	lncRNA_divergent	chr11	10560637	10561728	+	not_DHS	__na	__na	1	1	chr11_10560487_10560786_+	ENCT00000064321.C1	__na	__na	__na	__na	__na	__na	__na	__na	__na	__na	__na	__na	__na	__na	__na	__na	__na	__na	__na	__na	__na	__na	__na	1.00	1	__na
CATG00000001533	CATG00000001533.1	__na	sense_overlap_RNA	chr11	10564256	10564548	+	not_DHS	__na	__na	1	1	chr11_10564106_10564405_+	ENCT00000064322.C1	__na	__na	__na	__na	__na	__na	__na	__na	__na	__na	__na	__na	__na	__na	__na	__na	__na	__na	__na	__na	__na	__na	__na	1.00	1	__na
CATG00000001534	CATG00000001534.1	__na	lncRNA_divergent	chr11	10628758	10628972	+	DHS_enhancer	__na	__na	1	1	chr11_10628608_10628907_+	FTMT24400000525.C1	__na	__na	__na	__na	__na	__na	__na	__na	__na	__na	__na	__na	__na	__na	__na	__na	__na	__na	__na	__na	__na	__na	__na	1.00	1	__na
CATG00000001535	CATG00000001535.1	__na	short_ncRNA	chr11	10632034	10632118	+	DHS_enhancer	__na	__na	1	1	chr11_10631884_10632183_+	FTMT24400000526.C1	__na	__na	__na	__na	__na	__na	__na	__na	__na	__na	__na	__na	__na	__na	__na	__na	__na	__na	__na	__na	__na	__na	__na	1.00	1	__na
CATG00000001536	CATG00000001536.1	__na	lncRNA_divergent	chr11	10633986	10634579	+	not_DHS	__na	__na	1	1	chr11_10633836_10634135_+	ENCT00000064334.C1	__na	__na	__na	__na	__na	__na	__na	__na	__na	__na	__na	__na	__na	__na	__na	__na	__na	__na	__na	__na	__na	__na	__na	1.00	1	__na
CATG00000001538	CATG00000001538.1	__na	sense_overlap_RNA	chr11	10813898	10814518	+	not_DHS	__na	__na	1	1	chr11_10813748_10814047_+	HBMT00000211357.C1	__na	__na	__na	__na	__na	__na	__na	__na	__na	__na	__na	__na	__na	__na	__na	__na	__na	__na	__na	__na	__na	__na	__na	1.00	1	__na
CATG00000001539	CATG00000001539.1	__na	lncRNA_sense_intronic	chr11	10892540	10892916	+	DHS_enhancer	__na	__na	1	1	chr11_10892390_10892689_+	ENCT00000064357.C1	__na	__na	__na	__na	__na	__na	__na	__na	__na	__na	__na	__na	__na	__na	__na	__na	__na	__na	__na	__na	__na	__na	__na	1.00	1	__na
CATG00000001540	CATG00000001540.1	__na	lncRNA_intergenic	chr11	10916053	10919143	+	not_DHS	__na	__na	1	1	chr11_10915903_10916202_+	ENCT00000064363.C1	__na	__na	__na	__na	__na	__na	__na	__na	__na	__na	__na	__na	__na	__na	__na	__na	__na	__na	__na	__na	__na	__na	__na	1.00	1	__na
CATG00000001541	CATG00000001541.1	__na	lncRNA_intergenic	chr11	10920481	10924244	+	DHS_enhancer	__na	__na	1	1	chr11_10920331_10920630_+	ENCT00000064364.C1	__na	__na	__na	__na	__na	__na	__na	__na	__na	__na	__na	__na	__na	__na	__na	__na	__na	__na	__na	__na	__na	__na	__na	1.00	1	__na
CATG00000001542	CATG00000001542.1	__na	lncRNA_intergenic	chr11	10926727	10927948	+	DHS_enhancer	__na	__na	1	1	chr11_10926577_10926876_+	HBMT00000211380.C1	__na	__na	__na	__na	__na	__na	__na	__na	__na	__na	__na	__na	__na	__na	__na	__na	__na	__na	__na	__na	__na	__na	__na	2.00	2	__na
CATG00000001543	CATG00000001543.1	__na	uncertain_coding	chr11	10930582	10941089	+	DHS_promoter	__na	__na	6	8	chr11_10930432_10930652_+;chr11_10930653_10930872_+;chr11_10931122_10931337_+;chr11_10931338_10931552_+;chr11_10933801_10934100_+;chr11_10934354_10934653_+	ENCT00000064365.C1;ENCT00000064366.C1;FTMT24300038279.C1;FTMT24400000531.C1;HBMT00000211381.C1;MICT00000054840.C1;MICT00000054841.C1;MICT00000054842.C1	__na	__na	__na	__na	__na	__na	__na	__na	__na	__na	__na	__na	__na	__na	__na	__na	__na	__na	__na	__na	__na	__na	__na	2.12	3	__na
CATG00000001544	CATG00000001544.1	__na	sense_overlap_RNA	chr11	10938683	10939088	+	DHS_enhancer	__na	__na	1	1	chr11_10938533_10938832_+	ENCT00000064367.C1	__na	__na	__na	__na	__na	__na	__na	__na	__na	__na	__na	__na	__na	__na	__na	__na	__na	__na	__na	__na	__na	__na	__na	1.00	1	__na
CATG00000001545	CATG00000001545.1	__na	lncRNA_intergenic	chr11	10973728	10974183	+	DHS_enhancer	__na	__na	1	1	chr11_10973578_10973877_+	FTMT24400000535.C1	__na	__na	__na	__na	__na	__na	__na	__na	__na	__na	__na	__na	__na	__na	__na	__na	__na	__na	__na	__na	__na	__na	__na	1.00	1	__na
CATG00000001546	CATG00000001546.1	__na	lncRNA_intergenic	chr11	10991001	10995530	+	not_DHS	__na	__na	1	3	chr11_10990851_10991150_+	ENCT00000064373.C1;ENCT00000064374.C1;MICT00000054845.C1	__na	__na	__na	__na	__na	__na	__na	__na	__na	__na	__na	__na	__na	__na	__na	__na	__na	__na	__na	__na	__na	__na	__na	2.33	3	__na
CATG00000001547	CATG00000001547.1	__na	short_ncRNA	chr11	11001177	11001411	+	not_DHS	__na	__na	1	1	chr11_11001027_11001326_+	HBMT00000211388.C1	__na	__na	__na	__na	__na	__na	__na	__na	__na	__na	__na	__na	__na	__na	__na	__na	__na	__na	__na	__na	__na	__na	__na	2.00	2	__na
CATG00000001548	CATG00000001548.1	__na	lncRNA_intergenic	chr11	11042702	11043055	+	not_DHS	__na	__na	1	1	chr11_11042552_11042851_+	HBMT00000211401.C1	__na	__na	__na	__na	__na	__na	__na	__na	__na	__na	__na	__na	__na	__na	__na	__na	__na	__na	__na	__na	__na	__na	__na	1.00	1	__na
CATG00000001549	CATG00000001549.1	__na	lncRNA_intergenic	chr11	11044107	11045960	+	DHS_enhancer	__na	__na	1	1	chr11_11043957_11044256_+	FTMT24400000542.C1	__na	__na	__na	__na	__na	__na	__na	__na	__na	__na	__na	__na	__na	__na	__na	__na	__na	__na	__na	__na	__na	__na	__na	1.00	1	__na
CATG00000001550	CATG00000001550.1	__na	lncRNA_intergenic	chr11	11047797	11062678	+	DHS_enhancer	__na	__na	2	3	chr11_11047647_11047946_+;chr11_11048356_11048655_+	FTMT24400000544.C1;FTMT24400000545.C1;HBMT00000211402.C1	__na	__na	__na	__na	__na	__na	__na	__na	__na	__na	__na	__na	__na	__na	__na	__na	__na	__na	__na	__na	__na	__na	__na	1.67	3	__na
CATG00000001551	CATG00000001551.1	__na	lncRNA_intergenic	chr11	11072478	11072800	+	not_DHS	__na	__na	1	1	chr11_11072328_11072627_+	FTMT24400000552.C1	__na	__na	__na	__na	__na	__na	__na	__na	__na	__na	__na	__na	__na	__na	__na	__na	__na	__na	__na	__na	__na	__na	__na	1.00	1	__na
CATG00000001552	CATG00000001552.1	__na	lncRNA_intergenic	chr11	11078130	11079446	+	not_DHS	__na	__na	1	1	chr11_11077980_11078279_+	FTMT24400000557.C1	__na	__na	__na	__na	__na	__na	__na	__na	__na	__na	__na	__na	__na	__na	__na	__na	__na	__na	__na	__na	__na	__na	__na	1.00	1	__na
CATG00000001553	CATG00000001553.1	__na	lncRNA_intergenic	chr11	11087064	11088291	+	not_DHS	__na	__na	2	2	chr11_11086914_11087213_+;chr11_11087644_11087943_+	FTMT24400000560.C1;FTMT24400000561.C1	__na	__na	__na	__na	__na	__na	__na	__na	__na	__na	__na	__na	__na	__na	__na	__na	__na	__na	__na	__na	__na	__na	__na	1.00	1	__na
CATG00000001555	CATG00000001555.1	__na	lncRNA_intergenic	chr11	11218019	11218346	+	not_DHS	__na	__na	1	1	chr11_11217869_11218168_+	FTMT24400000579.C1	__na	__na	__na	__na	__na	__na	__na	__na	__na	__na	__na	__na	__na	__na	__na	__na	__na	__na	__na	__na	__na	__na	__na	1.00	1	__na
CATG00000001556	CATG00000001556.1	__na	lncRNA_intergenic	chr11	11223506	11224732	+	not_DHS	__na	__na	1	1	chr11_11223356_11223655_+	FTMT24400000583.C1	__na	__na	__na	__na	__na	__na	__na	__na	__na	__na	__na	__na	__na	__na	__na	__na	__na	__na	__na	__na	__na	__na	__na	1.00	1	__na
CATG00000001557	CATG00000001557.1	__na	lncRNA_antisense	chr11	11241631	11303282	+	not_DHS	__na	__na	1	2	chr11_11241481_11241780_+	FTMT24300038282.C1;FTMT24300038412.C1	__na	__na	__na	__na	__na	__na	__na	__na	__na	__na	__na	__na	__na	__na	__na	__na	__na	__na	__na	__na	__na	__na	__na	3.00	3	__na
CATG00000001558	CATG00000001558.1	__na	sense_overlap_RNA	chr11	11243057	11243925	+	DHS_enhancer	__na	__na	1	1	chr11_11242907_11243206_+	HBMT00000211409.C1	__na	__na	__na	__na	__na	__na	__na	__na	__na	__na	__na	__na	__na	__na	__na	__na	__na	__na	__na	__na	__na	__na	__na	1.00	1	__na
CATG00000001559	CATG00000001559.1	__na	sense_overlap_RNA	chr11	11246983	11248629	+	DHS_enhancer	__na	__na	1	1	chr11_11246833_11247132_+	HBMT00000211410.C1	__na	__na	__na	__na	__na	__na	__na	__na	__na	__na	__na	__na	__na	__na	__na	__na	__na	__na	__na	__na	__na	__na	__na	1.00	1	__na
CATG00000001560	CATG00000001560.1	__na	sense_overlap_RNA	chr11	11254874	11255035	+	not_DHS	__na	__na	1	1	chr11_11254724_11255023_+	HBMT00000211418.C1	__na	__na	__na	__na	__na	__na	__na	__na	__na	__na	__na	__na	__na	__na	__na	__na	__na	__na	__na	__na	__na	__na	__na	1.00	1	__na
CATG00000001561	CATG00000001561.1	__na	sense_overlap_RNA	chr11	11258621	11261508	+	not_DHS	__na	__na	2	2	chr11_11258471_11258770_+;chr11_11259930_11260229_+	FTMT24400000593.C1;FTMT24400000594.C1	__na	__na	__na	__na	__na	__na	__na	__na	__na	__na	__na	__na	__na	__na	__na	__na	__na	__na	__na	__na	__na	__na	__na	1.00	1	__na
CATG00000001562	CATG00000001562.1	__na	lncRNA_sense_intronic	chr11	11284932	11293514	+	not_DHS	__na	__na	1	1	chr11_11284782_11285081_+	FTMT24400000601.C1	__na	__na	__na	__na	__na	__na	__na	__na	__na	__na	__na	__na	__na	__na	__na	__na	__na	__na	__na	__na	__na	__na	__na	1.00	1	__na
CATG00000001563	CATG00000001563.1	__na	lncRNA_antisense	chr11	11332797	11333931	+	not_DHS	__na	__na	1	1	chr11_11332647_11332946_+	HBMT00000211435.C1	__na	__na	__na	__na	__na	__na	__na	__na	__na	__na	__na	__na	__na	__na	__na	__na	__na	__na	__na	__na	__na	__na	__na	1.00	1	__na
CATG00000001564	CATG00000001564.1	__na	short_ncRNA	chr11	11448871	11448941	+	not_DHS	__na	__na	1	1	chr11_11448721_11449020_+	HBMT00000211437.C1	__na	__na	__na	__na	__na	__na	__na	__na	__na	__na	__na	__na	__na	__na	__na	__na	__na	__na	__na	__na	__na	__na	__na	1.00	1	__na
CATG00000001565	CATG00000001565.1	__na	lncRNA_divergent	chr11	11621380	11622986	+	DHS_promoter	__na	__na	3	3	chr11_11621230_11621529_+;chr11_11622064_11622230_+;chr11_11622231_11622395_+	HBMT00000211438.C1;HBMT00000211440.C1;MICT00000054889.C1	__na	__na	__na	__na	__na	__na	__na	__na	__na	__na	__na	__na	__na	__na	__na	__na	__na	__na	__na	__na	__na	__na	__na	1.33	2	__na
CATG00000001568	CATG00000001568.1	__na	lncRNA_intergenic	chr1	54409667	54421865	+	DHS_enhancer	__na	__na	1	1	chr1_54409517_54409816_+	MICT00000011420.C1	__na	__na	__na	__na	__na	__na	__na	__na	__na	__na	__na	__na	__na	__na	__na	__na	__na	__na	__na	__na	__na	__na	__na	2.00	2	__na
CATG00000001569	CATG00000001569.1	__na	lncRNA_intergenic	chr11	11691544	11702545	+	DHS_enhancer	__na	__na	1	2	chr11_11691394_11691693_+	MICT00000054901.C1;MICT00000054902.C1	__na	__na	__na	__na	__na	__na	__na	__na	__na	__na	__na	__na	__na	__na	__na	__na	__na	__na	__na	__na	__na	__na	__na	2.00	2	__na
CATG00000001570	CATG00000001570.1	__na	lncRNA_divergent	chr11	12009492	12011046	+	DHS_promoter	__na	__na	1	1	chr11_12009342_12009641_+	ENCT00000064410.C1	__na	__na	__na	__na	__na	__na	__na	__na	__na	__na	__na	__na	__na	__na	__na	__na	__na	__na	__na	__na	__na	__na	__na	1.00	1	__na
CATG00000001571	CATG00000001571.1	__na	lncRNA_intergenic	chr11	12024320	12029419	+	DHS_enhancer	__na	__na	1	1	chr11_12024170_12024469_+	MICT00000054938.C1	__na	__na	__na	__na	__na	__na	__na	__na	__na	__na	__na	__na	__na	__na	__na	__na	__na	__na	__na	__na	__na	__na	__na	2.00	2	__na
CATG00000001572	CATG00000001572.1	__na	lncRNA_intergenic	chr11	12077125	12077465	+	DHS_enhancer	__na	__na	1	1	chr11_12076975_12077274_+	FTMT24400000605.C1	__na	__na	__na	__na	__na	__na	__na	__na	__na	__na	__na	__na	__na	__na	__na	__na	__na	__na	__na	__na	__na	__na	__na	1.00	1	__na
CATG00000001573	CATG00000001573.1	__na	lncRNA_intergenic	chr11	12080438	12081592	+	DHS_enhancer	__na	__na	1	1	chr11_12080288_12080587_+	ENCT00000064417.C1	__na	__na	__na	__na	__na	__na	__na	__na	__na	__na	__na	__na	__na	__na	__na	__na	__na	__na	__na	__na	__na	__na	__na	1.00	1	__na
CATG00000001574	CATG00000001574.1	__na	sense_overlap_RNA	chr11	12185212	12186163	+	DHS_enhancer	__na	__na	1	1	chr11_12185062_12185361_+	ENCT00000064446.C1	__na	__na	__na	__na	__na	__na	__na	__na	__na	__na	__na	__na	__na	__na	__na	__na	__na	__na	__na	__na	__na	__na	__na	2.00	2	__na
CATG00000001575	CATG00000001575.1	__na	lncRNA_sense_intronic	chr11	12295469	12317880	+	not_DHS	__na	__na	4	4	chr11_12295319_12295618_+;chr11_12296431_12296730_+;chr11_12312204_12312503_+;chr11_12316272_12316571_+	ENCT00000064460.C1;ENCT00000064461.C1;ENCT00000064462.C1;ENCT00000064463.C1	__na	__na	__na	__na	__na	__na	__na	__na	__na	__na	__na	__na	__na	__na	__na	__na	__na	__na	__na	__na	__na	__na	__na	1.25	2	__na
CATG00000001576	CATG00000001576.1	__na	sense_overlap_RNA	chr11	12330699	12335464	+	DHS_enhancer	__na	__na	2	2	chr11_12330549_12330848_+;chr11_12334102_12334401_+	ENCT00000064469.C1;ENCT00000064471.C1	__na	__na	__na	__na	__na	__na	__na	__na	__na	__na	__na	__na	__na	__na	__na	__na	__na	__na	__na	__na	__na	__na	__na	1.00	1	__na
CATG00000001578	CATG00000001578.1	__na	sense_overlap_RNA	chr11	12340944	12344355	+	not_DHS	__na	__na	2	2	chr11_12340794_12341093_+;chr11_12342588_12342887_+	ENCT00000064474.C1;ENCT00000064475.C1	__na	__na	__na	__na	__na	__na	__na	__na	__na	__na	__na	__na	__na	__na	__na	__na	__na	__na	__na	__na	__na	__na	__na	1.00	1	__na
CATG00000001579	CATG00000001579.1	__na	lncRNA_sense_intronic	chr11	12385595	12387687	+	not_DHS	__na	__na	1	1	chr11_12385445_12385744_+	ENCT00000064494.C1	__na	__na	__na	__na	__na	__na	__na	__na	__na	__na	__na	__na	__na	__na	__na	__na	__na	__na	__na	__na	__na	__na	__na	3.00	3	__na
CATG00000001581	CATG00000001581.1	__na	sense_overlap_RNA	chr11	12522442	12523261	+	not_DHS	__na	__na	1	1	chr11_12522292_12522591_+	FTMT24300042938.C1	__na	__na	__na	__na	__na	__na	__na	__na	__na	__na	__na	__na	__na	__na	__na	__na	__na	__na	__na	__na	__na	__na	__na	2.00	2	__na
CATG00000001584	CATG00000001584.1	__na	lncRNA_intergenic	chr11	12619328	12641173	+	DHS_enhancer	__na	__na	1	4	chr11_12619178_12619477_+	HBMT00000211835.C1;HBMT00000211836.C1;HBMT00000211837.C1;MICT00000055002.C1	__na	__na	__na	__na	__na	__na	__na	__na	__na	__na	__na	__na	__na	__na	__na	__na	__na	__na	__na	__na	__na	__na	__na	4.00	6	__na
CATG00000001585	CATG00000001585.1	__na	coding_mRNA	chr11	12640658	12641767	+	not_DHS	__na	__na	1	1	chr11_12640508_12640807_+	HBMT00000211840.C1	__na	__na	__na	__na	__na	__na	__na	__na	__na	__na	__na	__na	__na	__na	__na	__na	__na	__na	__na	__na	__na	__na	__na	1.00	1	__na
CATG00000001586	CATG00000001586.1	__na	lncRNA_intergenic	chr1	54459958	54475967	+	DHS_enhancer	__na	__na	2	3	chr1_54459808_54460107_+;chr1_54474989_54475288_+	FTMT20400001993.C1;MICT00000011425.C1;MICT00000011428.C1	__na	__na	__na	__na	__na	__na	__na	__na	__na	__na	__na	__na	__na	__na	__na	__na	__na	__na	__na	__na	__na	__na	__na	2.00	3	__na
CATG00000001587	CATG00000001587.1	__na	short_ncRNA	chr1	54464855	54465038	+	DHS_enhancer	__na	__na	1	1	chr1_54464705_54465004_+	FTMT20400001992.C1	__na	__na	__na	__na	__na	__na	__na	__na	__na	__na	__na	__na	__na	__na	__na	__na	__na	__na	__na	__na	__na	__na	__na	1.00	1	__na
CATG00000001588	CATG00000001588.1	__na	lncRNA_intergenic	chr11	12961749	12962777	+	not_DHS	__na	__na	1	1	chr11_12961599_12961898_+	FTMT24400000625.C1	__na	__na	__na	__na	__na	__na	__na	__na	__na	__na	__na	__na	__na	__na	__na	__na	__na	__na	__na	__na	__na	__na	__na	1.00	1	__na
CATG00000001589	CATG00000001589.1	__na	lncRNA_intergenic	chr11	12971424	12972096	+	not_DHS	__na	__na	1	1	chr11_12971274_12971573_+	HBMT00000211974.C1	__na	__na	__na	__na	__na	__na	__na	__na	__na	__na	__na	__na	__na	__na	__na	__na	__na	__na	__na	__na	__na	__na	__na	1.00	1	__na
CATG00000001592	CATG00000001592.1	__na	lncRNA_intergenic	chr11	13023955	13024243	+	not_DHS	__na	__na	1	1	chr11_13023805_13024104_+	FTMT24400000635.C1	__na	__na	__na	__na	__na	__na	__na	__na	__na	__na	__na	__na	__na	__na	__na	__na	__na	__na	__na	__na	__na	__na	__na	1.00	1	__na
CATG00000001593	CATG00000001593.1	__na	lncRNA_intergenic	chr11	13115098	13116100	+	DHS_enhancer	__na	__na	1	2	chr11_13114948_13115247_+	HBMT00000211989.C1;HBMT00000211990.C1	__na	__na	__na	__na	__na	__na	__na	__na	__na	__na	__na	__na	__na	__na	__na	__na	__na	__na	__na	__na	__na	__na	__na	2.50	3	__na
CATG00000001594	CATG00000001594.1	__na	lncRNA_intergenic	chr11	13118705	13119061	+	DHS_enhancer	__na	__na	1	1	chr11_13118555_13118854_+	ENCT00000064537.C1	__na	__na	__na	__na	__na	__na	__na	__na	__na	__na	__na	__na	__na	__na	__na	__na	__na	__na	__na	__na	__na	__na	__na	1.00	1	__na
CATG00000001595	CATG00000001595.1	__na	lncRNA_intergenic	chr11	13140716	13142011	+	DHS_enhancer	__na	__na	1	1	chr11_13140566_13140865_+	ENCT00000064539.C1	__na	__na	__na	__na	__na	__na	__na	__na	__na	__na	__na	__na	__na	__na	__na	__na	__na	__na	__na	__na	__na	__na	__na	1.00	1	__na
CATG00000001596	CATG00000001596.1	__na	lncRNA_intergenic	chr1	54476234	54477097	+	DHS_enhancer	__na	__na	1	1	chr1_54476084_54476383_+	FTMT20400001994.C1	__na	__na	__na	__na	__na	__na	__na	__na	__na	__na	__na	__na	__na	__na	__na	__na	__na	__na	__na	__na	__na	__na	__na	1.00	1	__na
CATG00000001597	CATG00000001597.1	__na	lncRNA_intergenic	chr11	13216746	13217054	+	DHS_enhancer	__na	__na	1	1	chr11_13216596_13216895_+	FTMT24400000639.C1	__na	__na	__na	__na	__na	__na	__na	__na	__na	__na	__na	__na	__na	__na	__na	__na	__na	__na	__na	__na	__na	__na	__na	1.00	1	__na
CATG00000001598	CATG00000001598.1	__na	lncRNA_sense_intronic	chr11	13279089	13284119	+	DHS_promoter	__na	__na	2	2	chr11_13278939_13279238_+;chr11_13280318_13280617_+	ENCT00000064547.C1;ENCT00000064548.C1	__na	__na	__na	__na	__na	__na	__na	__na	__na	__na	__na	__na	__na	__na	__na	__na	__na	__na	__na	__na	__na	__na	__na	1.50	2	__na
CATG00000001599	CATG00000001599.1	__na	sense_overlap_RNA	chr11	13304939	13307402	+	not_DHS	__na	__na	1	1	chr11_13304789_13305088_+	FTMT24300017834.C1	__na	__na	__na	__na	__na	__na	__na	__na	__na	__na	__na	__na	__na	__na	__na	__na	__na	__na	__na	__na	__na	__na	__na	2.00	2	__na
CATG00000001600	CATG00000001600.1	__na	lncRNA_divergent	chr11	13463370	13464648	+	DHS_promoter	__na	__na	1	1	chr11_13463220_13463519_+	ENCT00000064552.C1	__na	__na	__na	__na	__na	__na	__na	__na	__na	__na	__na	__na	__na	__na	__na	__na	__na	__na	__na	__na	__na	__na	__na	1.00	1	__na
CATG00000001601	CATG00000001601.1	__na	short_ncRNA	chr11	13552617	13552756	+	not_DHS	__na	__na	1	1	chr11_13552467_13552766_+	FTMT24400000650.C1	__na	__na	__na	__na	__na	__na	__na	__na	__na	__na	__na	__na	__na	__na	__na	__na	__na	__na	__na	__na	__na	__na	__na	1.00	1	__na
CATG00000001602	CATG00000001602.1	__na	lncRNA_intergenic	chr11	13667462	13668088	+	DHS_promoter	__na	__na	1	1	chr11_13667312_13667611_+	HBMT00000212163.C1	__na	__na	__na	__na	__na	__na	__na	__na	__na	__na	__na	__na	__na	__na	__na	__na	__na	__na	__na	__na	__na	__na	__na	1.00	1	__na
CATG00000001604	CATG00000001604.1	__na	lncRNA_intergenic	chr11	13792621	13793595	+	not_DHS	__na	__na	1	2	chr11_13792471_13792770_+	HBMT00000212184.C1;HBMT00000212185.C1	__na	__na	__na	__na	__na	__na	__na	__na	__na	__na	__na	__na	__na	__na	__na	__na	__na	__na	__na	__na	__na	__na	__na	1.00	1	__na
CATG00000001605	CATG00000001605.1	__na	lncRNA_intergenic	chr11	13880653	13881870	+	not_DHS	__na	__na	1	1	chr11_13880503_13880802_+	FTMT24400000667.C1	__na	__na	__na	__na	__na	__na	__na	__na	__na	__na	__na	__na	__na	__na	__na	__na	__na	__na	__na	__na	__na	__na	__na	1.00	1	__na
CATG00000001606	CATG00000001606.1	__na	lncRNA_intergenic	chr11	13895194	13895419	+	not_DHS	__na	__na	1	1	chr11_13895044_13895343_+	FTMT24400000671.C1	__na	__na	__na	__na	__na	__na	__na	__na	__na	__na	__na	__na	__na	__na	__na	__na	__na	__na	__na	__na	__na	__na	__na	1.00	1	__na
CATG00000001608	CATG00000001608.1	__na	short_ncRNA	chr1	6003023	6003210	+	DHS_enhancer	__na	__na	1	1	chr1_6002873_6003172_+	FTMT20300073755.C1	__na	__na	__na	__na	__na	__na	__na	__na	__na	__na	__na	__na	__na	__na	__na	__na	__na	__na	__na	__na	__na	__na	__na	2.00	2	__na
CATG00000001609	CATG00000001609.1	__na	lncRNA_sense_intronic	chr1	6006412	6012075	+	not_DHS	__na	__na	1	1	chr1_6006262_6006561_+	ENCT00000000690.C1	__na	__na	__na	__na	__na	__na	__na	__na	__na	__na	__na	__na	__na	__na	__na	__na	__na	__na	__na	__na	__na	__na	__na	3.00	3	__na
CATG00000001610	CATG00000001610.1	__na	coding_mRNA	chr1	6010552	6016001	+	not_DHS	__na	__na	1	1	chr1_6010402_6010701_+	ENCT00000000691.C1	__na	__na	__na	__na	__na	__na	__na	__na	__na	__na	__na	__na	__na	__na	__na	__na	__na	__na	__na	__na	__na	__na	__na	4.00	4	__na
CATG00000001611	CATG00000001611.1	__na	sense_overlap_RNA	chr1	6016431	6017606	+	DHS_enhancer	__na	__na	1	1	chr1_6016281_6016580_+	ENCT00000000692.C1	__na	__na	__na	__na	__na	__na	__na	__na	__na	__na	__na	__na	__na	__na	__na	__na	__na	__na	__na	__na	__na	__na	__na	2.00	2	__na
CATG00000001612	CATG00000001612.1	__na	lncRNA_sense_intronic	chr1	6030422	6033745	+	DHS_enhancer	__na	__na	1	1	chr1_6030272_6030571_+	ENCT00000000698.C1	__na	__na	__na	__na	__na	__na	__na	__na	__na	__na	__na	__na	__na	__na	__na	__na	__na	__na	__na	__na	__na	__na	__na	2.00	2	__na
CATG00000001614	CATG00000001614.1	__na	lncRNA_intergenic	chr1	54488518	54488934	+	DHS_enhancer	__na	__na	1	1	chr1_54488368_54488667_+	FTMT20400001995.C1	__na	__na	__na	__na	__na	__na	__na	__na	__na	__na	__na	__na	__na	__na	__na	__na	__na	__na	__na	__na	__na	__na	__na	1.00	1	__na
CATG00000001615	CATG00000001615.1	__na	lncRNA_divergent	chr11	14359301	14363575	+	DHS_promoter	__na	__na	1	1	chr11_14359151_14359450_+	ENCT00000064584.C1	__na	__na	__na	__na	__na	__na	__na	__na	__na	__na	__na	__na	__na	__na	__na	__na	__na	__na	__na	__na	__na	__na	__na	1.00	1	__na
CATG00000001617	CATG00000001617.1	__na	lncRNA_intergenic	chr11	14715794	14778850	+	not_DHS	__na	__na	1	3	chr11_14715644_14715943_+	FTMT24300008762.C1;FTMT24300008763.C1;FTMT24300042956.C1	__na	__na	__na	__na	__na	__na	__na	__na	__na	__na	__na	__na	__na	__na	__na	__na	__na	__na	__na	__na	__na	__na	__na	2.00	2	__na
CATG00000001618	CATG00000001618.1	__na	lncRNA_divergent	chr11	14476974	14479729	+	not_DHS	__na	__na	1	1	chr11_14476824_14477123_+	MICT00000055170.C1	__na	__na	__na	__na	__na	__na	__na	__na	__na	__na	__na	__na	__na	__na	__na	__na	__na	__na	__na	__na	__na	__na	__na	1.00	1	__na
CATG00000001619	CATG00000001619.1	__na	lncRNA_divergent	chr11	14520502	14529157	+	DHS_promoter	__na	__na	1	1	chr11_14520352_14520651_+	ENCT00000064586.C1	__na	__na	__na	__na	__na	__na	__na	__na	__na	__na	__na	__na	__na	__na	__na	__na	__na	__na	__na	__na	__na	__na	__na	2.00	2	__na
CATG00000001620	CATG00000001620.1	__na	lncRNA_sense_intronic	chr11	14564636	14592516	+	DHS_enhancer	__na	__na	1	2	chr11_14564486_14564785_+	MICT00000055176.C1;MICT00000055177.C1	__na	__na	__na	__na	__na	__na	__na	__na	__na	__na	__na	__na	__na	__na	__na	__na	__na	__na	__na	__na	__na	__na	__na	2.50	3	__na
CATG00000001621	CATG00000001621.1	__na	lncRNA_sense_intronic	chr11	14659702	14661548	+	not_DHS	__na	__na	1	2	chr11_14659552_14659851_+	ENCT00000064599.C1;FTMT24300041072.C1	__na	__na	__na	__na	__na	__na	__na	__na	__na	__na	__na	__na	__na	__na	__na	__na	__na	__na	__na	__na	__na	__na	__na	2.00	2	__na
CATG00000001622	CATG00000001622.1	__na	sense_overlap_RNA	chr11	14672898	14677115	+	DHS_enhancer	__na	__na	1	1	chr11_14672748_14673047_+	ENCT00000064600.C1	__na	__na	__na	__na	__na	__na	__na	__na	__na	__na	__na	__na	__na	__na	__na	__na	__na	__na	__na	__na	__na	__na	__na	2.00	2	__na
CATG00000001624	CATG00000001624.1	__na	lncRNA_sense_intronic	chr11	14688023	14689609	+	not_DHS	__na	__na	1	1	chr11_14687873_14688172_+	ENCT00000064603.C1	__na	__na	__na	__na	__na	__na	__na	__na	__na	__na	__na	__na	__na	__na	__na	__na	__na	__na	__na	__na	__na	__na	__na	2.00	2	__na
CATG00000001625	CATG00000001625.1	__na	sense_overlap_RNA	chr11	14713467	14714055	+	DHS_enhancer	__na	__na	1	1	chr11_14713317_14713616_+	ENCT00000064604.C1	__na	__na	__na	__na	__na	__na	__na	__na	__na	__na	__na	__na	__na	__na	__na	__na	__na	__na	__na	__na	__na	__na	__na	2.00	2	__na
CATG00000001626	CATG00000001626.1	__na	coding_mRNA	chr11	14827431	14963756	+	not_DHS	__na	__na	1	1	chr11_14827281_14827580_+	FTMT24300023774.C1	__na	__na	__na	__na	__na	__na	__na	__na	__na	__na	__na	__na	__na	__na	__na	__na	__na	__na	__na	__na	__na	__na	__na	2.00	2	__na
CATG00000001628	CATG00000001628.1	__na	coding_mRNA	chr11	14891826	14899308	+	DHS_promoter	__na	__na	2	2	chr11_14891676_14891975_+;chr11_14895160_14895459_+	FTMT24400000713.C1;HBMT00000212287.C1	__na	__na	__na	__na	__na	__na	__na	__na	__na	__na	__na	__na	__na	__na	__na	__na	__na	__na	__na	__na	__na	__na	__na	1.00	1	__na
CATG00000001631	CATG00000001631.1	__na	lncRNA_intergenic	chr11	15101344	15101768	+	DHS_enhancer	__na	__na	1	1	chr11_15101194_15101493_+	FTMT24400000723.C1	__na	__na	__na	__na	__na	__na	__na	__na	__na	__na	__na	__na	__na	__na	__na	__na	__na	__na	__na	__na	__na	__na	__na	1.00	1	__na
CATG00000001632	CATG00000001632.1	__na	lncRNA_intergenic	chr11	15107951	15108765	+	DHS_enhancer	__na	__na	1	1	chr11_15107801_15108100_+	FTMT24400000726.C1	__na	__na	__na	__na	__na	__na	__na	__na	__na	__na	__na	__na	__na	__na	__na	__na	__na	__na	__na	__na	__na	__na	__na	1.00	1	__na
CATG00000001633	CATG00000001633.1	__na	lncRNA_intergenic	chr11	15288047	15485922	+	not_DHS	__na	__na	1	3	chr11_15287897_15288196_+	MICT00000055256.C1;MICT00000055257.C1;MICT00000055258.C1	__na	__na	__na	__na	__na	__na	__na	__na	__na	__na	__na	__na	__na	__na	__na	__na	__na	__na	__na	__na	__na	__na	__na	3.00	4	__na
CATG00000001636	CATG00000001636.1	__na	lncRNA_intergenic	chr11	15611391	15612207	+	not_DHS	__na	__na	1	1	chr11_15611241_15611540_+	ENCT00000064662.C1	__na	__na	__na	__na	__na	__na	__na	__na	__na	__na	__na	__na	__na	__na	__na	__na	__na	__na	__na	__na	__na	__na	__na	1.00	1	__na
CATG00000001638	CATG00000001638.1	__na	lncRNA_intergenic	chr11	15650340	15651417	+	DHS_enhancer	__na	__na	1	1	chr11_15650190_15650489_+	ENCT00000064671.C1	__na	__na	__na	__na	__na	__na	__na	__na	__na	__na	__na	__na	__na	__na	__na	__na	__na	__na	__na	__na	__na	__na	__na	1.00	1	__na
CATG00000001640	CATG00000001640.1	__na	lncRNA_intergenic	chr11	15815666	15817240	+	DHS_enhancer	__na	__na	2	3	chr11_15815516_15815815_+;chr11_15816308_15816607_+	FTMT24400000744.C1;FTMT24400000745.C1;FTMT24400000746.C1	__na	__na	__na	__na	__na	__na	__na	__na	__na	__na	__na	__na	__na	__na	__na	__na	__na	__na	__na	__na	__na	__na	__na	1.00	1	__na
CATG00000001642	CATG00000001642.1	__na	lncRNA_intergenic	chr11	15841314	15870190	+	DHS_enhancer	__na	__na	3	4	chr11_15841164_15841463_+;chr11_15843490_15843778_+;chr11_15843779_15844066_+	ENCT00000064677.C1;FTMT24300046397.C1;MICT00000055343.C1;MICT00000055344.C1	__na	__na	__na	__na	__na	__na	__na	__na	__na	__na	__na	__na	__na	__na	__na	__na	__na	__na	__na	__na	__na	__na	__na	5.25	7	__na
CATG00000001643	CATG00000001643.1	__na	sense_overlap_RNA	chr11	15860937	15862727	+	not_DHS	__na	__na	1	1	chr11_15860787_15861086_+	ENCT00000064679.C1	__na	__na	__na	__na	__na	__na	__na	__na	__na	__na	__na	__na	__na	__na	__na	__na	__na	__na	__na	__na	__na	__na	__na	1.00	1	__na
CATG00000001644	CATG00000001644.1	__na	lncRNA_intergenic	chr11	15897809	15904403	+	DHS_enhancer	__na	__na	1	1	chr11_15897659_15897958_+	MICT00000055351.C1	__na	__na	__na	__na	__na	__na	__na	__na	__na	__na	__na	__na	__na	__na	__na	__na	__na	__na	__na	__na	__na	__na	__na	3.00	3	__na
CATG00000001645	CATG00000001645.1	__na	lncRNA_antisense	chr11	15965815	15972979	+	DHS_enhancer	__na	__na	1	1	chr11_15965665_15965964_+	HBMT00000212311.C1	__na	__na	__na	__na	__na	__na	__na	__na	__na	__na	__na	__na	__na	__na	__na	__na	__na	__na	__na	__na	__na	__na	__na	1.00	1	__na
CATG00000001646	CATG00000001646.1	__na	coding_mRNA	chr11	16484019	16484612	+	not_DHS	__na	__na	1	1	chr11_16483869_16484168_+	HBMT00000212312.C1	__na	__na	__na	__na	__na	__na	__na	__na	__na	__na	__na	__na	__na	__na	__na	__na	__na	__na	__na	__na	__na	__na	__na	1.00	1	__na
CATG00000001647	CATG00000001647.1	__na	lncRNA_intergenic	chr11	16764165	16766880	+	not_DHS	__na	__na	2	3	chr11_16764015_16764314_+;chr11_16766590_16766889_+	HBMT00000212392.C1;HBMT00000212393.C1;HBMT00000212396.C1	__na	__na	__na	__na	__na	__na	__na	__na	__na	__na	__na	__na	__na	__na	__na	__na	__na	__na	__na	__na	__na	__na	__na	1.00	1	__na
CATG00000001650	CATG00000001650.1	__na	lncRNA_divergent	chr11	17077850	17086571	+	DHS_promoter	__na	__na	1	1	chr11_17077700_17077999_+	ENCT00000064712.C1	__na	__na	__na	__na	__na	__na	__na	__na	__na	__na	__na	__na	__na	__na	__na	__na	__na	__na	__na	__na	__na	__na	__na	1.00	1	__na
CATG00000001651	CATG00000001651.1	__na	short_ncRNA	chr11	17150562	17150608	+	DHS_enhancer	__na	__na	1	1	chr11_17150412_17150711_+	HBMT00000212426.C1	__na	__na	__na	__na	__na	__na	__na	__na	__na	__na	__na	__na	__na	__na	__na	__na	__na	__na	__na	__na	__na	__na	__na	1.00	1	__na
CATG00000001652	CATG00000001652.1	__na	sense_overlap_RNA	chr11	17240839	17242157	+	not_DHS	__na	__na	1	1	chr11_17240689_17240988_+	HBMT00000212436.C1	__na	__na	__na	__na	__na	__na	__na	__na	__na	__na	__na	__na	__na	__na	__na	__na	__na	__na	__na	__na	__na	__na	__na	1.00	1	__na
CATG00000001653	CATG00000001653.1	__na	sense_overlap_RNA	chr11	17279805	17281775	+	not_DHS	__na	__na	1	1	chr11_17279655_17279954_+	ENCT00000064744.C1	__na	__na	__na	__na	__na	__na	__na	__na	__na	__na	__na	__na	__na	__na	__na	__na	__na	__na	__na	__na	__na	__na	__na	2.00	2	__na
CATG00000001654	CATG00000001654.1	__na	sense_overlap_RNA	chr11	17339259	17340440	+	not_DHS	__na	__na	1	1	chr11_17339109_17339408_+	ENCT00000064746.C1	__na	__na	__na	__na	__na	__na	__na	__na	__na	__na	__na	__na	__na	__na	__na	__na	__na	__na	__na	__na	__na	__na	__na	1.00	1	__na
CATG00000001655	CATG00000001655.1	__na	lncRNA_sense_intronic	chr11	17344146	17345066	+	DHS_enhancer	__na	__na	1	1	chr11_17343996_17344295_+	HBMT00000212453.C1	__na	__na	__na	__na	__na	__na	__na	__na	__na	__na	__na	__na	__na	__na	__na	__na	__na	__na	__na	__na	__na	__na	__na	1.00	1	__na
CATG00000001660	CATG00000001660.1	__na	short_ncRNA	chr11	17461648	17461811	+	not_DHS	__na	__na	1	1	chr11_17461498_17461797_+	HBMT00000212470.C1	__na	__na	__na	__na	__na	__na	__na	__na	__na	__na	__na	__na	__na	__na	__na	__na	__na	__na	__na	__na	__na	__na	__na	1.00	1	__na
CATG00000001661	CATG00000001661.1	__na	lncRNA_divergent	chr11	17463297	17463528	+	not_DHS	__na	__na	1	1	chr11_17463147_17463446_+	HBMT00000212471.C1	__na	__na	__na	__na	__na	__na	__na	__na	__na	__na	__na	__na	__na	__na	__na	__na	__na	__na	__na	__na	__na	__na	__na	1.00	1	__na
CATG00000001662	CATG00000001662.1	__na	lncRNA_divergent	chr11	17476595	17492356	+	DHS_promoter	__na	__na	2	4	chr11_17476445_17476744_+;chr11_17476781_17477080_+	FTMT24400000751.C1;HBMT00000212472.C1;MICT00000055555.C1;MICT00000055556.C1	__na	__na	__na	__na	__na	__na	__na	__na	__na	__na	__na	__na	__na	__na	__na	__na	__na	__na	__na	__na	__na	__na	__na	1.50	2	__na
CATG00000001663	CATG00000001663.1	__na	sense_overlap_RNA	chr11	17588805	17590335	+	DHS_enhancer	__na	__na	1	1	chr11_17588655_17588954_+	ENCT00000064769.C1	__na	__na	__na	__na	__na	__na	__na	__na	__na	__na	__na	__na	__na	__na	__na	__na	__na	__na	__na	__na	__na	__na	__na	1.00	1	__na
CATG00000001665	CATG00000001665.1	__na	lncRNA_sense_intronic	chr11	17739203	17740019	+	DHS_enhancer	__na	__na	1	1	chr11_17739053_17739352_+	HBMT00000212492.C1	__na	__na	__na	__na	__na	__na	__na	__na	__na	__na	__na	__na	__na	__na	__na	__na	__na	__na	__na	__na	__na	__na	__na	1.00	1	__na
CATG00000001666	CATG00000001666.1	__na	short_ncRNA	chr11	17788270	17788692	+	not_DHS	__na	__na	2	2	chr11_17788120_17788408_+;chr11_17788409_17788696_+	FTMT24400000758.C1;HBMT00000212493.C1	__na	__na	__na	__na	__na	__na	__na	__na	__na	__na	__na	__na	__na	__na	__na	__na	__na	__na	__na	__na	__na	__na	__na	1.00	1	__na
CATG00000001669	CATG00000001669.1	__na	lncRNA_divergent	chr11	18045724	18047914	+	not_DHS	__na	__na	1	1	chr11_18045574_18045873_+	ENCT00000064783.C1	__na	__na	__na	__na	__na	__na	__na	__na	__na	__na	__na	__na	__na	__na	__na	__na	__na	__na	__na	__na	__na	__na	__na	1.00	1	__na
CATG00000001672	CATG00000001672.1	__na	lncRNA_intergenic	chr11	18383980	18385027	+	DHS_enhancer	__na	__na	1	1	chr11_18383830_18384129_+	FTMT24400000765.C1	__na	__na	__na	__na	__na	__na	__na	__na	__na	__na	__na	__na	__na	__na	__na	__na	__na	__na	__na	__na	__na	__na	__na	1.00	1	__na
CATG00000001674	CATG00000001674.1	__na	lncRNA_divergent	chr11	18526678	18528341	+	DHS_promoter	__na	__na	2	2	chr11_18526528_18526822_+;chr11_18526823_18527115_+	ENCT00000064830.C1;FTMT24400000767.C1	__na	__na	__na	__na	__na	__na	__na	__na	__na	__na	__na	__na	__na	__na	__na	__na	__na	__na	__na	__na	__na	__na	__na	1.00	1	__na
CATG00000001675	CATG00000001675.1	__na	lncRNA_antisense	chr11	18531817	18532907	+	not_DHS	__na	__na	1	1	chr11_18531667_18531966_+	FTMT24400000769.C1	__na	__na	__na	__na	__na	__na	__na	__na	__na	__na	__na	__na	__na	__na	__na	__na	__na	__na	__na	__na	__na	__na	__na	1.00	1	__na
CATG00000001676	CATG00000001676.1	__na	lncRNA_divergent	chr11	18634588	18637211	+	DHS_promoter	__na	__na	2	2	chr11_18634438_18634724_+;chr11_18634725_18635010_+	ENCT00000064844.C1;FTMT24400000772.C1	__na	__na	__na	__na	__na	__na	__na	__na	__na	__na	__na	__na	__na	__na	__na	__na	__na	__na	__na	__na	__na	__na	__na	1.00	1	__na
CATG00000001677	CATG00000001677.1	__na	lncRNA_intergenic	chr11	18643614	18649670	+	not_DHS	__na	__na	1	1	chr11_18643464_18643763_+	MICT00000055759.C1	__na	__na	__na	__na	__na	__na	__na	__na	__na	__na	__na	__na	__na	__na	__na	__na	__na	__na	__na	__na	__na	__na	__na	2.00	2	__na
CATG00000001678	CATG00000001678.1	__na	lncRNA_intergenic	chr1	54927685	54927935	+	DHS_enhancer	__na	__na	1	1	chr1_54927535_54927834_+	FTMT20400002008.C1	__na	__na	__na	__na	__na	__na	__na	__na	__na	__na	__na	__na	__na	__na	__na	__na	__na	__na	__na	__na	__na	__na	__na	1.00	1	__na
CATG00000001679	CATG00000001679.1	__na	lncRNA_intergenic	chr11	18678264	18678715	+	not_DHS	__na	__na	1	1	chr11_18678114_18678413_+	HBMT00000212850.C1	__na	__na	__na	__na	__na	__na	__na	__na	__na	__na	__na	__na	__na	__na	__na	__na	__na	__na	__na	__na	__na	__na	__na	1.00	1	__na
CATG00000001680	CATG00000001680.1	__na	coding_mRNA	chr11	18713687	18714692	+	not_DHS	__na	__na	1	1	chr11_18713537_18713836_+	ENCT00000064858.C1	__na	__na	__na	__na	__na	__na	__na	__na	__na	__na	__na	__na	__na	__na	__na	__na	__na	__na	__na	__na	__na	__na	__na	1.00	1	__na
CATG00000001681	CATG00000001681.1	__na	uncertain_coding	chr11	18717742	18718572	+	not_DHS	__na	__na	1	1	chr11_18717592_18717891_+	ENCT00000064859.C1	__na	__na	__na	__na	__na	__na	__na	__na	__na	__na	__na	__na	__na	__na	__na	__na	__na	__na	__na	__na	__na	__na	__na	1.00	1	__na
CATG00000001682	CATG00000001682.1	__na	lncRNA_divergent	chr11	18721340	18726279	+	DHS_promoter	__na	__na	1	1	chr11_18721190_18721489_+	ENCT00000064860.C1	__na	__na	__na	__na	__na	__na	__na	__na	__na	__na	__na	__na	__na	__na	__na	__na	__na	__na	__na	__na	__na	__na	__na	1.00	1	__na
CATG00000001683	CATG00000001683.1	__na	coding_mRNA	chr11	18727932	18731103	+	DHS_enhancer	__na	__na	1	2	chr11_18727782_18728081_+	ENCT00000064862.C1;HBMT00000212858.C1	__na	__na	__na	__na	__na	__na	__na	__na	__na	__na	__na	__na	__na	__na	__na	__na	__na	__na	__na	__na	__na	__na	__na	1.50	2	__na
CATG00000001686	CATG00000001686.1	__na	lncRNA_sense_intronic	chr11	19122836	19128414	+	not_DHS	__na	__na	2	2	chr11_19122686_19122985_+;chr11_19124619_19124918_+	ENCT00000064875.C1;ENCT00000064876.C1	__na	__na	__na	__na	__na	__na	__na	__na	__na	__na	__na	__na	__na	__na	__na	__na	__na	__na	__na	__na	__na	__na	__na	2.50	3	__na
CATG00000001687	CATG00000001687.1	__na	lncRNA_antisense	chr11	19182075	19193569	+	not_DHS	__na	__na	2	3	chr11_19181925_19182224_+;chr11_19182515_19182814_+	ENCT00000064881.C1;FTMT24400000782.C1;FTMT24400000783.C1	__na	__na	__na	__na	__na	__na	__na	__na	__na	__na	__na	__na	__na	__na	__na	__na	__na	__na	__na	__na	__na	__na	__na	1.00	1	__na
CATG00000001688	CATG00000001688.1	__na	lncRNA_divergent	chr11	19229636	19229879	+	DHS_dyadic	__na	__na	1	1	chr11_19229486_19229785_+	HBMT00000212880.C1	__na	__na	__na	__na	__na	__na	__na	__na	__na	__na	__na	__na	__na	__na	__na	__na	__na	__na	__na	__na	__na	__na	__na	1.00	1	__na
CATG00000001689	CATG00000001689.1	__na	lncRNA_divergent	chr11	19274670	19275187	+	not_DHS	__na	__na	1	1	chr11_19274520_19274819_+	HBMT00000212884.C1	__na	__na	__na	__na	__na	__na	__na	__na	__na	__na	__na	__na	__na	__na	__na	__na	__na	__na	__na	__na	__na	__na	__na	1.00	1	__na
CATG00000001690	CATG00000001690.1	__na	lncRNA_intergenic	chr11	19296071	19313810	+	DHS_enhancer	__na	__na	2	6	chr11_19295921_19296220_+;chr11_19296935_19297234_+	FTMT24400000786.C1;FTMT24400000787.C1;MICT00000055826.C1;MICT00000055827.C1;MICT00000055830.C1;MICT00000055832.C1	__na	__na	__na	__na	__na	__na	__na	__na	__na	__na	__na	__na	__na	__na	__na	__na	__na	__na	__na	__na	__na	__na	__na	3.17	5	__na
CATG00000001691	CATG00000001691.1	__na	sense_overlap_RNA	chr11	19303066	19303275	+	not_DHS	__na	__na	1	1	chr11_19302916_19303215_+	HBMT00000212889.C1	__na	__na	__na	__na	__na	__na	__na	__na	__na	__na	__na	__na	__na	__na	__na	__na	__na	__na	__na	__na	__na	__na	__na	1.00	1	__na
CATG00000001693	CATG00000001693.1	__na	lncRNA_sense_intronic	chr11	19529272	19554814	+	DHS_enhancer	__na	__na	4	4	chr11_19529122_19529421_+;chr11_19532039_19532338_+;chr11_19533459_19533758_+;chr11_19549333_19549632_+	ENCT00000064914.C1;ENCT00000064915.C1;ENCT00000064916.C1;ENCT00000064917.C1	__na	__na	__na	__na	__na	__na	__na	__na	__na	__na	__na	__na	__na	__na	__na	__na	__na	__na	__na	__na	__na	__na	__na	1.00	1	__na
CATG00000001695	CATG00000001695.1	__na	sense_overlap_RNA	chr11	19594446	19595807	+	not_DHS	__na	__na	1	1	chr11_19594296_19594595_+	ENCT00000064922.C1	__na	__na	__na	__na	__na	__na	__na	__na	__na	__na	__na	__na	__na	__na	__na	__na	__na	__na	__na	__na	__na	__na	__na	1.00	1	__na
CATG00000001696	CATG00000001696.1	__na	lncRNA_sense_intronic	chr11	19641155	19654047	+	not_DHS	__na	__na	2	2	chr11_19641005_19641304_+;chr11_19648834_19649133_+	ENCT00000064930.C1;ENCT00000064931.C1	__na	__na	__na	__na	__na	__na	__na	__na	__na	__na	__na	__na	__na	__na	__na	__na	__na	__na	__na	__na	__na	__na	__na	1.50	2	__na
CATG00000001697	CATG00000001697.1	__na	sense_overlap_RNA	chr11	19663463	19664986	+	not_DHS	__na	__na	1	1	chr11_19663313_19663612_+	MICT00000055853.C1	__na	__na	__na	__na	__na	__na	__na	__na	__na	__na	__na	__na	__na	__na	__na	__na	__na	__na	__na	__na	__na	__na	__na	2.00	2	__na
CATG00000001698	CATG00000001698.1	__na	lncRNA_sense_intronic	chr11	19665833	19678001	+	DHS_enhancer	__na	__na	3	4	chr11_19665683_19665982_+;chr11_19668693_19668992_+;chr11_19672667_19672966_+	ENCT00000064934.C1;ENCT00000064935.C1;ENCT00000064936.C1;ENCT00000064937.C1	__na	__na	__na	__na	__na	__na	__na	__na	__na	__na	__na	__na	__na	__na	__na	__na	__na	__na	__na	__na	__na	__na	__na	1.00	1	__na
CATG00000001701	CATG00000001701.1	__na	lncRNA_sense_intronic	chr11	19697525	19702755	+	DHS_enhancer	__na	__na	1	2	chr11_19697375_19697674_+	ENCT00000064940.C1;ENCT00000064941.C1	__na	__na	__na	__na	__na	__na	__na	__na	__na	__na	__na	__na	__na	__na	__na	__na	__na	__na	__na	__na	__na	__na	__na	1.50	2	__na
CATG00000001702	CATG00000001702.1	__na	sense_overlap_RNA	chr11	19707151	19708305	+	DHS_enhancer	__na	__na	1	1	chr11_19707001_19707300_+	ENCT00000064942.C1	__na	__na	__na	__na	__na	__na	__na	__na	__na	__na	__na	__na	__na	__na	__na	__na	__na	__na	__na	__na	__na	__na	__na	1.00	1	__na
CATG00000001703	CATG00000001703.1	__na	sense_overlap_RNA	chr11	19718660	19721541	+	DHS_dyadic	__na	__na	1	1	chr11_19718510_19718809_+	ENCT00000064944.C1	__na	__na	__na	__na	__na	__na	__na	__na	__na	__na	__na	__na	__na	__na	__na	__na	__na	__na	__na	__na	__na	__na	__na	2.00	2	__na
CATG00000001704	CATG00000001704.1	__na	lncRNA_sense_intronic	chr11	19722125	19730895	+	not_DHS	__na	__na	1	1	chr11_19721975_19722274_+	ENCT00000064945.C1	__na	__na	__na	__na	__na	__na	__na	__na	__na	__na	__na	__na	__na	__na	__na	__na	__na	__na	__na	__na	__na	__na	__na	3.00	3	__na
CATG00000001705	CATG00000001705.1	__na	short_ncRNA	chr11	19736726	19736990	+	not_DHS	__na	__na	1	1	chr11_19736576_19736875_+	FTMT24300028243.C1	__na	__na	__na	__na	__na	__na	__na	__na	__na	__na	__na	__na	__na	__na	__na	__na	__na	__na	__na	__na	__na	__na	__na	2.00	2	__na
CATG00000001706	CATG00000001706.1	__na	lncRNA_sense_intronic	chr11	19741878	19760670	+	not_DHS	__na	__na	2	2	chr11_19741728_19742027_+;chr11_19758968_19759267_+	ENCT00000064946.C1;ENCT00000064947.C1	__na	__na	__na	__na	__na	__na	__na	__na	__na	__na	__na	__na	__na	__na	__na	__na	__na	__na	__na	__na	__na	__na	__na	2.00	2	__na
CATG00000001707	CATG00000001707.1	__na	lncRNA_sense_intronic	chr11	19781773	19783830	+	not_DHS	__na	__na	1	1	chr11_19781623_19781922_+	ENCT00000064949.C1	__na	__na	__na	__na	__na	__na	__na	__na	__na	__na	__na	__na	__na	__na	__na	__na	__na	__na	__na	__na	__na	__na	__na	2.00	2	__na
CATG00000001708	CATG00000001708.1	__na	sense_overlap_RNA	chr11	19793118	19794892	+	not_DHS	__na	__na	1	1	chr11_19792968_19793267_+	ENCT00000064950.C1	__na	__na	__na	__na	__na	__na	__na	__na	__na	__na	__na	__na	__na	__na	__na	__na	__na	__na	__na	__na	__na	__na	__na	2.00	2	__na
CATG00000001709	CATG00000001709.1	__na	lncRNA_sense_intronic	chr11	19796406	19800514	+	not_DHS	__na	__na	1	1	chr11_19796256_19796555_+	ENCT00000064951.C1	__na	__na	__na	__na	__na	__na	__na	__na	__na	__na	__na	__na	__na	__na	__na	__na	__na	__na	__na	__na	__na	__na	__na	2.00	2	__na
CATG00000001710	CATG00000001710.1	__na	lncRNA_sense_intronic	chr11	19817780	19821951	+	not_DHS	__na	__na	2	2	chr11_19817630_19817929_+;chr11_19818114_19818413_+	ENCT00000064952.C1;FTMT24300025752.C1	__na	__na	__na	__na	__na	__na	__na	__na	__na	__na	__na	__na	__na	__na	__na	__na	__na	__na	__na	__na	__na	__na	__na	2.00	2	__na
CATG00000001712	CATG00000001712.1	__na	short_ncRNA	chr11	20207955	20208341	+	DHS_dyadic	__na	__na	1	1	chr11_20207805_20208104_+	HBMT00000212995.C1	__na	__na	__na	__na	__na	__na	__na	__na	__na	__na	__na	__na	__na	__na	__na	__na	__na	__na	__na	__na	__na	__na	__na	2.00	2	__na
CATG00000001713	CATG00000001713.1	__na	lncRNA_intergenic	chr11	20288618	20288969	+	not_DHS	__na	__na	1	1	chr11_20288468_20288767_+	FTMT24400000813.C1	__na	__na	__na	__na	__na	__na	__na	__na	__na	__na	__na	__na	__na	__na	__na	__na	__na	__na	__na	__na	__na	__na	__na	1.00	1	__na
CATG00000001715	CATG00000001715.1	__na	sense_overlap_RNA	chr11	20368558	20370660	+	DHS_enhancer	__na	__na	1	2	chr11_20368408_20368707_+	ENCT00000064985.C1;ENCT00000064986.C1	__na	__na	__na	__na	__na	__na	__na	__na	__na	__na	__na	__na	__na	__na	__na	__na	__na	__na	__na	__na	__na	__na	__na	1.00	1	__na
CATG00000001717	CATG00000001717.1	__na	sense_overlap_RNA	chr11	20375589	20376011	+	not_DHS	__na	__na	1	1	chr11_20375439_20375738_+	ENCT00000064990.C1	__na	__na	__na	__na	__na	__na	__na	__na	__na	__na	__na	__na	__na	__na	__na	__na	__na	__na	__na	__na	__na	__na	__na	1.00	1	__na
CATG00000001718	CATG00000001718.1	__na	sense_overlap_RNA	chr11	20400655	20401532	+	not_DHS	__na	__na	1	1	chr11_20400505_20400804_+	FTMT24300033461.C1	__na	__na	__na	__na	__na	__na	__na	__na	__na	__na	__na	__na	__na	__na	__na	__na	__na	__na	__na	__na	__na	__na	__na	2.00	2	__na
CATG00000001719	CATG00000001719.1	__na	sense_overlap_RNA	chr11	20432331	20436926	+	not_DHS	__na	__na	1	1	chr11_20432181_20432480_+	ENCT00000065011.C1	__na	__na	__na	__na	__na	__na	__na	__na	__na	__na	__na	__na	__na	__na	__na	__na	__na	__na	__na	__na	__na	__na	__na	2.00	2	__na
CATG00000001720	CATG00000001720.1	__na	lncRNA_sense_intronic	chr11	20441811	20447884	+	not_DHS	__na	__na	1	1	chr11_20441661_20441960_+	ENCT00000065012.C1	__na	__na	__na	__na	__na	__na	__na	__na	__na	__na	__na	__na	__na	__na	__na	__na	__na	__na	__na	__na	__na	__na	__na	2.00	2	__na
CATG00000001721	CATG00000001721.1	__na	sense_overlap_RNA	chr11	20466363	20467066	+	DHS_enhancer	__na	__na	1	1	chr11_20466213_20466512_+	FTMT24300030841.C1	__na	__na	__na	__na	__na	__na	__na	__na	__na	__na	__na	__na	__na	__na	__na	__na	__na	__na	__na	__na	__na	__na	__na	2.00	2	__na
CATG00000001723	CATG00000001723.1	__na	lncRNA_intergenic	chr1	54953237	54963847	+	DHS_enhancer	__na	__na	1	1	chr1_54953087_54953386_+	MICT00000011524.C1	__na	__na	__na	__na	__na	__na	__na	__na	__na	__na	__na	__na	__na	__na	__na	__na	__na	__na	__na	__na	__na	__na	__na	2.00	2	__na
CATG00000001724	CATG00000001724.1	__na	sense_overlap_RNA	chr1	54945792	54946721	+	DHS_enhancer	__na	__na	1	1	chr1_54945642_54945941_+	FTMT20400002009.C1	__na	__na	__na	__na	__na	__na	__na	__na	__na	__na	__na	__na	__na	__na	__na	__na	__na	__na	__na	__na	__na	__na	__na	1.00	1	__na
CATG00000001726	CATG00000001726.1	__na	lncRNA_intergenic	chr11	20570580	20571510	+	not_DHS	__na	__na	1	1	chr11_20570430_20570729_+	FTMT24300000938.C1	__na	__na	__na	__na	__na	__na	__na	__na	__na	__na	__na	__na	__na	__na	__na	__na	__na	__na	__na	__na	__na	__na	__na	2.00	2	__na
CATG00000001727	CATG00000001727.1	__na	lncRNA_intergenic	chr11	20587228	20590362	+	not_DHS	__na	__na	1	1	chr11_20587078_20587377_+	MICT00000055963.C1	__na	__na	__na	__na	__na	__na	__na	__na	__na	__na	__na	__na	__na	__na	__na	__na	__na	__na	__na	__na	__na	__na	__na	2.00	2	__na
CATG00000001728	CATG00000001728.1	__na	short_ncRNA	chr11	20596827	20596989	+	DHS_promoter	__na	__na	1	1	chr11_20596677_20596976_+	HBMT00000213027.C1	__na	__na	__na	__na	__na	__na	__na	__na	__na	__na	__na	__na	__na	__na	__na	__na	__na	__na	__na	__na	__na	__na	__na	1.00	1	__na
CATG00000001729	CATG00000001729.1	__na	lncRNA_intergenic	chr11	21616046	21616932	+	DHS_enhancer	__na	__na	1	1	chr11_21615896_21616195_+	FTMT24400000822.C1	__na	__na	__na	__na	__na	__na	__na	__na	__na	__na	__na	__na	__na	__na	__na	__na	__na	__na	__na	__na	__na	__na	__na	1.00	1	__na
CATG00000001730	CATG00000001730.1	__na	lncRNA_intergenic	chr11	21771262	21771500	+	DHS_enhancer	__na	__na	1	1	chr11_21771112_21771411_+	FTMT24400000829.C1	__na	__na	__na	__na	__na	__na	__na	__na	__na	__na	__na	__na	__na	__na	__na	__na	__na	__na	__na	__na	__na	__na	__na	1.00	1	__na
CATG00000001731	CATG00000001731.1	__na	lncRNA_intergenic	chr11	21774319	21775531	+	DHS_enhancer	__na	__na	1	1	chr11_21774169_21774468_+	FTMT24400000830.C1	__na	__na	__na	__na	__na	__na	__na	__na	__na	__na	__na	__na	__na	__na	__na	__na	__na	__na	__na	__na	__na	__na	__na	1.00	1	__na
CATG00000001732	CATG00000001732.1	__na	lncRNA_intergenic	chr11	21799940	21801201	+	DHS_promoter	__na	__na	1	1	chr11_21799790_21800089_+	FTMT24400000840.C1	__na	__na	__na	__na	__na	__na	__na	__na	__na	__na	__na	__na	__na	__na	__na	__na	__na	__na	__na	__na	__na	__na	__na	1.00	1	__na
CATG00000001734	CATG00000001734.1	__na	lncRNA_intergenic	chr11	21888989	21889233	+	DHS_enhancer	__na	__na	1	1	chr11_21888839_21889138_+	FTMT24400000866.C1	__na	__na	__na	__na	__na	__na	__na	__na	__na	__na	__na	__na	__na	__na	__na	__na	__na	__na	__na	__na	__na	__na	__na	1.00	1	__na
CATG00000001735	CATG00000001735.1	__na	lncRNA_intergenic	chr11	21896957	21897415	+	not_DHS	__na	__na	1	1	chr11_21896807_21897106_+	ENCT00000065030.C1	__na	__na	__na	__na	__na	__na	__na	__na	__na	__na	__na	__na	__na	__na	__na	__na	__na	__na	__na	__na	__na	__na	__na	1.00	1	__na
CATG00000001737	CATG00000001737.1	__na	lncRNA_intergenic	chr11	22008303	22009730	+	not_DHS	__na	__na	1	2	chr11_22008153_22008452_+	FTMT24400000915.C1;FTMT24400000916.C1	__na	__na	__na	__na	__na	__na	__na	__na	__na	__na	__na	__na	__na	__na	__na	__na	__na	__na	__na	__na	__na	__na	__na	1.00	1	__na
CATG00000001738	CATG00000001738.1	__na	coding_mRNA	chr11	22025260	22030631	+	not_DHS	__na	__na	1	1	chr11_22025110_22025409_+	ENCT00000065037.C1	__na	__na	__na	__na	__na	__na	__na	__na	__na	__na	__na	__na	__na	__na	__na	__na	__na	__na	__na	__na	__na	__na	__na	1.00	1	__na
CATG00000001740	CATG00000001740.1	__na	lncRNA_intergenic	chr11	22153433	22153949	+	not_DHS	__na	__na	1	1	chr11_22153283_22153582_+	FTMT24400000927.C1	__na	__na	__na	__na	__na	__na	__na	__na	__na	__na	__na	__na	__na	__na	__na	__na	__na	__na	__na	__na	__na	__na	__na	1.00	1	__na
CATG00000001741	CATG00000001741.1	__na	lncRNA_intergenic	chr11	22176970	22177624	+	not_DHS	__na	__na	1	1	chr11_22176820_22177119_+	FTMT24400000930.C1	__na	__na	__na	__na	__na	__na	__na	__na	__na	__na	__na	__na	__na	__na	__na	__na	__na	__na	__na	__na	__na	__na	__na	1.00	1	__na
CATG00000001742	CATG00000001742.1	__na	sense_overlap_RNA	chr11	22212009	22212294	+	not_DHS	__na	__na	1	1	chr11_22211859_22212158_+	FTMT24300038415.C1	__na	__na	__na	__na	__na	__na	__na	__na	__na	__na	__na	__na	__na	__na	__na	__na	__na	__na	__na	__na	__na	__na	__na	2.00	2	__na
CATG00000001743	CATG00000001743.1	__na	lncRNA_intergenic	chr1	54966258	54974912	+	DHS_enhancer	__na	__na	1	2	chr1_54966108_54966407_+	FTMT20400002011.C1;MICT00000011527.C1	__na	__na	__na	__na	__na	__na	__na	__na	__na	__na	__na	__na	__na	__na	__na	__na	__na	__na	__na	__na	__na	__na	__na	1.50	2	__na
CATG00000001744	CATG00000001744.1	__na	lncRNA_intergenic	chr11	22432511	22476975	+	DHS_promoter	__na	__na	1	4	chr11_22432361_22432660_+	FTMT24400000940.C1;MICT00000056044.C1;MICT00000056045.C1;MICT00000056046.C1	__na	__na	__na	__na	__na	__na	__na	__na	__na	__na	__na	__na	__na	__na	__na	__na	__na	__na	__na	__na	__na	__na	__na	1.75	2	__na
CATG00000001746	CATG00000001746.1	__na	lncRNA_intergenic	chr11	22560360	22560638	+	not_DHS	__na	__na	1	1	chr11_22560210_22560509_+	ENCT00000065072.C1	__na	__na	__na	__na	__na	__na	__na	__na	__na	__na	__na	__na	__na	__na	__na	__na	__na	__na	__na	__na	__na	__na	__na	1.00	1	__na
CATG00000001747	CATG00000001747.1	__na	sense_overlap_RNA	chr11	22652938	22654663	+	not_DHS	__na	__na	2	2	chr11_22652788_22653087_+;chr11_22653243_22653542_+	HBMT00000213095.C1;HBMT00000213096.C1	__na	__na	__na	__na	__na	__na	__na	__na	__na	__na	__na	__na	__na	__na	__na	__na	__na	__na	__na	__na	__na	__na	__na	1.00	1	__na
CATG00000001748	CATG00000001748.1	__na	sense_overlap_RNA	chr11	22658046	22659790	+	not_DHS	__na	__na	1	2	chr11_22657896_22658195_+	HBMT00000213100.C1;HBMT00000213101.C1	__na	__na	__na	__na	__na	__na	__na	__na	__na	__na	__na	__na	__na	__na	__na	__na	__na	__na	__na	__na	__na	__na	__na	1.00	1	__na
CATG00000001749	CATG00000001749.1	__na	short_ncRNA	chr11	22827834	22828000	+	not_DHS	__na	__na	1	1	chr11_22827684_22827983_+	FTMT24400000942.C1	__na	__na	__na	__na	__na	__na	__na	__na	__na	__na	__na	__na	__na	__na	__na	__na	__na	__na	__na	__na	__na	__na	__na	1.00	1	__na
CATG00000001750	CATG00000001750.1	__na	sense_overlap_RNA	chr11	22875410	22875828	+	DHS_enhancer	__na	__na	1	1	chr11_22875260_22875559_+	ENCT00000065113.C1	__na	__na	__na	__na	__na	__na	__na	__na	__na	__na	__na	__na	__na	__na	__na	__na	__na	__na	__na	__na	__na	__na	__na	2.00	2	__na
CATG00000001751	CATG00000001751.1	__na	lncRNA_intergenic	chr11	22953571	22955011	+	not_DHS	__na	__na	1	1	chr11_22953421_22953720_+	FTMT24400000948.C1	__na	__na	__na	__na	__na	__na	__na	__na	__na	__na	__na	__na	__na	__na	__na	__na	__na	__na	__na	__na	__na	__na	__na	1.00	1	__na
CATG00000001755	CATG00000001755.1	__na	lncRNA_intergenic	chr11	23015344	23029009	+	not_DHS	__na	__na	2	2	chr11_23015194_23015493_+;chr11_23026394_23026693_+	ENCT00000065126.C1;FTMT24400000972.C1	__na	__na	__na	__na	__na	__na	__na	__na	__na	__na	__na	__na	__na	__na	__na	__na	__na	__na	__na	__na	__na	__na	__na	1.00	1	__na
CATG00000001757	CATG00000001757.1	__na	lncRNA_intergenic	chr11	23046043	23046915	+	not_DHS	__na	__na	1	1	chr11_23045893_23046192_+	FTMT24400000979.C1	__na	__na	__na	__na	__na	__na	__na	__na	__na	__na	__na	__na	__na	__na	__na	__na	__na	__na	__na	__na	__na	__na	__na	1.00	1	__na
CATG00000001759	CATG00000001759.1	__na	lncRNA_divergent	chr11	23058299	23058997	+	not_DHS	__na	__na	1	1	chr11_23058149_23058448_+	FTMT24400000986.C1	__na	__na	__na	__na	__na	__na	__na	__na	__na	__na	__na	__na	__na	__na	__na	__na	__na	__na	__na	__na	__na	__na	__na	1.00	1	__na
CATG00000001760	CATG00000001760.1	__na	lncRNA_intergenic	chr11	23072911	23073477	+	not_DHS	__na	__na	1	1	chr11_23072761_23073060_+	FTMT24400000991.C1	__na	__na	__na	__na	__na	__na	__na	__na	__na	__na	__na	__na	__na	__na	__na	__na	__na	__na	__na	__na	__na	__na	__na	1.00	1	__na
CATG00000001763	CATG00000001763.1	__na	lncRNA_intergenic	chr11	23143679	23145617	+	not_DHS	__na	__na	1	1	chr11_23143529_23143828_+	ENCT00000065143.C1	__na	__na	__na	__na	__na	__na	__na	__na	__na	__na	__na	__na	__na	__na	__na	__na	__na	__na	__na	__na	__na	__na	__na	1.00	1	__na
CATG00000001765	CATG00000001765.1	__na	lncRNA_intergenic	chr11	23193522	23193946	+	not_DHS	__na	__na	1	1	chr11_23193372_23193671_+	ENCT00000065153.C1	__na	__na	__na	__na	__na	__na	__na	__na	__na	__na	__na	__na	__na	__na	__na	__na	__na	__na	__na	__na	__na	__na	__na	1.00	1	__na
CATG00000001767	CATG00000001767.1	__na	lncRNA_intergenic	chr11	23221494	23222249	+	not_DHS	__na	__na	1	2	chr11_23221344_23221643_+	FTMT24400001046.C1;FTMT24400001047.C1	__na	__na	__na	__na	__na	__na	__na	__na	__na	__na	__na	__na	__na	__na	__na	__na	__na	__na	__na	__na	__na	__na	__na	1.00	1	__na
CATG00000001768	CATG00000001768.1	__na	lncRNA_intergenic	chr11	23237396	23238833	+	not_DHS	__na	__na	1	1	chr11_23237246_23237545_+	ENCT00000065158.C1	__na	__na	__na	__na	__na	__na	__na	__na	__na	__na	__na	__na	__na	__na	__na	__na	__na	__na	__na	__na	__na	__na	__na	1.00	1	__na
CATG00000001770	CATG00000001770.1	__na	lncRNA_intergenic	chr11	23279890	23281771	+	not_DHS	__na	__na	1	1	chr11_23279740_23280039_+	ENCT00000065173.C1	__na	__na	__na	__na	__na	__na	__na	__na	__na	__na	__na	__na	__na	__na	__na	__na	__na	__na	__na	__na	__na	__na	__na	1.00	1	__na
CATG00000001771	CATG00000001771.1	__na	lncRNA_intergenic	chr11	23312745	23314449	+	DHS_enhancer	__na	__na	2	2	chr11_23312595_23312894_+;chr11_23314150_23314449_+	ENCT00000065184.C1;FTMT24400001068.C1	__na	__na	__na	__na	__na	__na	__na	__na	__na	__na	__na	__na	__na	__na	__na	__na	__na	__na	__na	__na	__na	__na	__na	1.00	1	__na
CATG00000001774	CATG00000001774.1	__na	lncRNA_intergenic	chr11	23333829	23334613	+	not_DHS	__na	__na	1	1	chr11_23333679_23333978_+	ENCT00000065193.C1	__na	__na	__na	__na	__na	__na	__na	__na	__na	__na	__na	__na	__na	__na	__na	__na	__na	__na	__na	__na	__na	__na	__na	1.00	1	__na
CATG00000001775	CATG00000001775.1	__na	lncRNA_intergenic	chr11	23353679	23356132	+	not_DHS	__na	__na	1	1	chr11_23353529_23353828_+	ENCT00000065202.C1	__na	__na	__na	__na	__na	__na	__na	__na	__na	__na	__na	__na	__na	__na	__na	__na	__na	__na	__na	__na	__na	__na	__na	1.00	1	__na
CATG00000001777	CATG00000001777.1	__na	lncRNA_intergenic	chr11	23387903	23388534	+	not_DHS	__na	__na	1	1	chr11_23387753_23388052_+	ENCT00000065211.C1	__na	__na	__na	__na	__na	__na	__na	__na	__na	__na	__na	__na	__na	__na	__na	__na	__na	__na	__na	__na	__na	__na	__na	1.00	1	__na
CATG00000001778	CATG00000001778.1	__na	lncRNA_intergenic	chr11	23427135	23428514	+	not_DHS	__na	__na	1	1	chr11_23426985_23427284_+	ENCT00000065222.C1	__na	__na	__na	__na	__na	__na	__na	__na	__na	__na	__na	__na	__na	__na	__na	__na	__na	__na	__na	__na	__na	__na	__na	1.00	1	__na
CATG00000001779	CATG00000001779.1	__na	lncRNA_intergenic	chr11	23442657	23444115	+	not_DHS	__na	__na	1	1	chr11_23442507_23442806_+	ENCT00000065224.C1	__na	__na	__na	__na	__na	__na	__na	__na	__na	__na	__na	__na	__na	__na	__na	__na	__na	__na	__na	__na	__na	__na	__na	1.00	1	__na
CATG00000001780	CATG00000001780.1	__na	short_ncRNA	chr11	23504177	23504182	+	DHS_enhancer	__na	__na	1	1	chr11_23504027_23504326_+	FTMT24400001079.C1	__na	__na	__na	__na	__na	__na	__na	__na	__na	__na	__na	__na	__na	__na	__na	__na	__na	__na	__na	__na	__na	__na	__na	1.00	1	__na
CATG00000001786	CATG00000001786.1	__na	lncRNA_intergenic	chr11	23596656	23597280	+	not_DHS	__na	__na	1	1	chr11_23596506_23596805_+	FTMT24400001103.C1	__na	__na	__na	__na	__na	__na	__na	__na	__na	__na	__na	__na	__na	__na	__na	__na	__na	__na	__na	__na	__na	__na	__na	1.00	1	__na
CATG00000001788	CATG00000001788.1	__na	short_ncRNA	chr11	23726016	23726212	+	not_DHS	__na	__na	1	1	chr11_23725866_23726165_+	FTMT24400001159.C1	__na	__na	__na	__na	__na	__na	__na	__na	__na	__na	__na	__na	__na	__na	__na	__na	__na	__na	__na	__na	__na	__na	__na	1.00	1	__na
CATG00000001790	CATG00000001790.1	__na	lncRNA_intergenic	chr11	25093139	25093734	+	not_DHS	__na	__na	1	1	chr11_25092989_25093288_+	FTMT24400001187.C1	__na	__na	__na	__na	__na	__na	__na	__na	__na	__na	__na	__na	__na	__na	__na	__na	__na	__na	__na	__na	__na	__na	__na	1.00	1	__na
CATG00000001791	CATG00000001791.1	__na	lncRNA_intergenic	chr11	25126598	25127756	+	not_DHS	__na	__na	1	2	chr11_25126448_25126747_+	FTMT24400001191.C1;FTMT24400001192.C1	__na	__na	__na	__na	__na	__na	__na	__na	__na	__na	__na	__na	__na	__na	__na	__na	__na	__na	__na	__na	__na	__na	__na	1.00	1	__na
CATG00000001792	CATG00000001792.1	__na	lncRNA_intergenic	chr11	25472375	25473371	+	not_DHS	__na	__na	1	1	chr11_25472225_25472524_+	FTMT24400001212.C1	__na	__na	__na	__na	__na	__na	__na	__na	__na	__na	__na	__na	__na	__na	__na	__na	__na	__na	__na	__na	__na	__na	__na	1.00	1	__na
CATG00000001795	CATG00000001795.1	__na	lncRNA_intergenic	chr11	26828402	26856681	+	DHS_enhancer	__na	__na	2	2	chr11_26828252_26828551_+;chr11_26849115_26849414_+	MICT00000056286.C1;MICT00000056288.C1	__na	__na	__na	__na	__na	__na	__na	__na	__na	__na	__na	__na	__na	__na	__na	__na	__na	__na	__na	__na	__na	__na	__na	2.50	3	__na
CATG00000001796	CATG00000001796.1	__na	coding_mRNA	chr1	6128070	6131245	+	DHS_enhancer	__na	__na	1	1	chr1_6127920_6128219_+	ENCT00000000700.C1	__na	__na	__na	__na	__na	__na	__na	__na	__na	__na	__na	__na	__na	__na	__na	__na	__na	__na	__na	__na	__na	__na	__na	2.00	2	__na
CATG00000001798	CATG00000001798.1	__na	lncRNA_intergenic	chr11	27202247	27204332	+	DHS_enhancer	__na	__na	1	3	chr11_27202097_27202396_+	ENCT00000065282.C1;ENCT00000065283.C1;HBMT00000213163.C1	__na	__na	__na	__na	__na	__na	__na	__na	__na	__na	__na	__na	__na	__na	__na	__na	__na	__na	__na	__na	__na	__na	__na	1.67	2	__na
CATG00000001799	CATG00000001799.1	__na	lncRNA_intergenic	chr11	27217221	27217479	+	not_DHS	__na	__na	1	1	chr11_27217071_27217370_+	HBMT00000213164.C1	__na	__na	__na	__na	__na	__na	__na	__na	__na	__na	__na	__na	__na	__na	__na	__na	__na	__na	__na	__na	__na	__na	__na	1.00	1	__na
[truncated: 122,750 more rows]
