# Supplementary material for: Recounting the FANTOM CAGE-Associated Transcriptome
Source: Genome Res. 2020 Jul;30(7):1073–81. doi: 10.1101/gr.254656.119 (PMC7397872; doi:10.1101/gr.254656.119)
Supplement: Supplemental Material [file supp_gr.254656.119_SupplementaryCode.zip › code/recount.bwtool/F6_CAT/recount-bwtool-commands.txt]

bash /users/lcollado/R/x86_64-pc-linux-gnu-library/3.3.x/recount.bwtool/extdata/jhpce/sum.sh /dcl01/leek/data/bwtool/bwtool-1.0/bwtool sumsF6CAT/recount.bwtool-2017-02-25.bed /dcl01/leek/data/sra/v2/batch_85/coverage_bigwigs/DRR000897.bw sumsF6CAT/DRR000897.sum.tsv
bash /users/lcollado/R/x86_64-pc-linux-gnu-library/3.3.x/recount.bwtool/extdata/jhpce/sum.sh /dcl01/leek/data/bwtool/bwtool-1.0/bwtool sumsF6CAT/recount.bwtool-2017-02-25.bed /dcl01/leek/data/sra/v2/batch_1/coverage_bigwigs/DRR001173.bw sumsF6CAT/DRR001173.sum.tsv
bash /users/lcollado/R/x86_64-pc-linux-gnu-library/3.3.x/recount.bwtool/extdata/jhpce/sum.sh /dcl01/leek/data/bwtool/bwtool-1.0/bwtool sumsF6CAT/recount.bwtool-2017-02-25.bed /dcl01/leek/data/sra/v2/batch_98/coverage_bigwigs/DRR001174.bw sumsF6CAT/DRR001174.sum.tsv
bash /users/lcollado/R/x86_64-pc-linux-gnu-library/3.3.x/recount.bwtool/extdata/jhpce/sum.sh /dcl01/leek/data/bwtool/bwtool-1.0/bwtool sumsF6CAT/recount.bwtool-2017-02-25.bed /dcl01/leek/data/sra/v2/batch_34/coverage_bigwigs/DRR001175.bw sumsF6CAT/DRR001175.sum.tsv
bash /users/lcollado/R/x86_64-pc-linux-gnu-library/3.3.x/recount.bwtool/extdata/jhpce/sum.sh /dcl01/leek/data/bwtool/bwtool-1.0/bwtool sumsF6CAT/recount.bwtool-2017-02-25.bed /dcl01/leek/data/sra/v2/batch_25/coverage_bigwigs/DRR001176.bw sumsF6CAT/DRR001176.sum.tsv
bash /users/lcollado/R/x86_64-pc-linux-gnu-library/3.3.x/recount.bwtool/extdata/jhpce/sum.sh /dcl01/leek/data/bwtool/bwtool-1.0/bwtool sumsF6CAT/recount.bwtool-2017-02-25.bed /dcl01/leek/data/sra/v2/batch_30/coverage_bigwigs/DRR001482.bw sumsF6CAT/DRR001482.sum.tsv
bash /users/lcollado/R/x86_64-pc-linux-gnu-library/3.3.x/recount.bwtool/extdata/jhpce/sum.sh /dcl01/leek/data/bwtool/bwtool-1.0/bwtool sumsF6CAT/recount.bwtool-2017-02-25.bed /dcl01/leek/data/sra/v2/batch_97/coverage_bigwigs/DRR001483.bw sumsF6CAT/DRR001483.sum.tsv
bash /users/lcollado/R/x86_64-pc-linux-gnu-library/3.3.x/recount.bwtool/extdata/jhpce/sum.sh /dcl01/leek/data/bwtool/bwtool-1.0/bwtool sumsF6CAT/recount.bwtool-2017-02-25.bed /dcl01/leek/data/sra/v2/batch_42/coverage_bigwigs/DRR001484.bw sumsF6CAT/DRR001484.sum.tsv
bash /users/lcollado/R/x86_64-pc-linux-gnu-library/3.3.x/recount.bwtool/extdata/jhpce/sum.sh /dcl01/leek/data/bwtool/bwtool-1.0/bwtool sumsF6CAT/recount.bwtool-2017-02-25.bed /dcl01/leek/data/sra/v2/batch_29/coverage_bigwigs/DRR001485.bw sumsF6CAT/DRR001485.sum.tsv
bash /users/lcollado/R/x86_64-pc-linux-gnu-library/3.3.x/recount.bwtool/extdata/jhpce/sum.sh /dcl01/leek/data/bwtool/bwtool-1.0/bwtool sumsF6CAT/recount.bwtool-2017-02-25.bed /dcl01/leek/data/sra/v2/batch_33/coverage_bigwigs/DRR001486.bw sumsF6CAT/DRR001486.sum.tsv
bash /users/lcollado/R/x86_64-pc-linux-gnu-library/3.3.x/recount.bwtool/extdata/jhpce/sum.sh /dcl01/leek/data/bwtool/bwtool-1.0/bwtool sumsF6CAT/recount.bwtool-2017-02-25.bed /dcl01/leek/data/sra/v2/batch_23/coverage_bigwigs/DRR001487.bw sumsF6CAT/DRR001487.sum.tsv
bash /users/lcollado/R/x86_64-pc-linux-gnu-library/3.3.x/recount.bwtool/extdata/jhpce/sum.sh /dcl01/leek/data/bwtool/bwtool-1.0/bwtool sumsF6CAT/recount.bwtool-2017-02-25.bed /dcl01/leek/data/sra/v2/batch_82/coverage_bigwigs/DRR001488.bw sumsF6CAT/DRR001488.sum.tsv
bash /users/lcollado/R/x86_64-pc-linux-gnu-library/3.3.x/recount.bwtool/extdata/jhpce/sum.sh /dcl01/leek/data/bwtool/bwtool-1.0/bwtool sumsF6CAT/recount.bwtool-2017-02-25.bed /dcl01/leek/data/sra/v2/batch_84/coverage_bigwigs/DRR001489.bw sumsF6CAT/DRR001489.sum.tsv
bash /users/lcollado/R/x86_64-pc-linux-gnu-library/3.3.x/recount.bwtool/extdata/jhpce/sum.sh /dcl01/leek/data/bwtool/bwtool-1.0/bwtool sumsF6CAT/recount.bwtool-2017-02-25.bed /dcl01/leek/data/sra/v2/batch_39/coverage_bigwigs/DRR001622.bw sumsF6CAT/DRR001622.sum.tsv
bash /users/lcollado/R/x86_64-pc-linux-gnu-library/3.3.x/recount.bwtool/extdata/jhpce/sum.sh /dcl01/leek/data/bwtool/bwtool-1.0/bwtool sumsF6CAT/recount.bwtool-2017-02-25.bed /dcl01/leek/data/sra/v2/batch_86/coverage_bigwigs/DRR001625.bw sumsF6CAT/DRR001625.sum.tsv
bash /users/lcollado/R/x86_64-pc-linux-gnu-library/3.3.x/recount.bwtool/extdata/jhpce/sum.sh /dcl01/leek/data/bwtool/bwtool-1.0/bwtool sumsF6CAT/recount.bwtool-2017-02-25.bed /dcl01/leek/data/sra/v2/batch_22/coverage_bigwigs/DRR001628.bw sumsF6CAT/DRR001628.sum.tsv
bash /users/lcollado/R/x86_64-pc-linux-gnu-library/3.3.x/recount.bwtool/extdata/jhpce/sum.sh /dcl01/leek/data/bwtool/bwtool-1.0/bwtool sumsF6CAT/recount.bwtool-2017-02-25.bed /dcl01/leek/data/sra/v2/batch_41/coverage_bigwigs/DRR001631.bw sumsF6CAT/DRR001631.sum.tsv
bash /users/lcollado/R/x86_64-pc-linux-gnu-library/3.3.x/recount.bwtool/extdata/jhpce/sum.sh /dcl01/leek/data/bwtool/bwtool-1.0/bwtool sumsF6CAT/recount.bwtool-2017-02-25.bed /dcl01/leek/data/sra/v2/batch_81/coverage_bigwigs/DRR001634.bw sumsF6CAT/DRR001634.sum.tsv
bash /users/lcollado/R/x86_64-pc-linux-gnu-library/3.3.x/recount.bwtool/extdata/jhpce/sum.sh /dcl01/leek/data/bwtool/bwtool-1.0/bwtool sumsF6CAT/recount.bwtool-2017-02-25.bed /dcl01/leek/data/sra/v2/batch_62/coverage_bigwigs/DRR001637.bw sumsF6CAT/DRR001637.sum.tsv
bash /users/lcollado/R/x86_64-pc-linux-gnu-library/3.3.x/recount.bwtool/extdata/jhpce/sum.sh /dcl01/leek/data/bwtool/bwtool-1.0/bwtool sumsF6CAT/recount.bwtool-2017-02-25.bed /dcl01/leek/data/sra/v2/batch_35/coverage_bigwigs/DRR001623.bw sumsF6CAT/DRR001623.sum.tsv
bash /users/lcollado/R/x86_64-pc-linux-gnu-library/3.3.x/recount.bwtool/extdata/jhpce/sum.sh /dcl01/leek/data/bwtool/bwtool-1.0/bwtool sumsF6CAT/recount.bwtool-2017-02-25.bed /dcl01/leek/data/sra/v2/batch_76/coverage_bigwigs/DRR001626.bw sumsF6CAT/DRR001626.sum.tsv
bash /users/lcollado/R/x86_64-pc-linux-gnu-library/3.3.x/recount.bwtool/extdata/jhpce/sum.sh /dcl01/leek/data/bwtool/bwtool-1.0/bwtool sumsF6CAT/recount.bwtool-2017-02-25.bed /dcl01/leek/data/sra/v2/batch_84/coverage_bigwigs/DRR001629.bw sumsF6CAT/DRR001629.sum.tsv
bash /users/lcollado/R/x86_64-pc-linux-gnu-library/3.3.x/recount.bwtool/extdata/jhpce/sum.sh /dcl01/leek/data/bwtool/bwtool-1.0/bwtool sumsF6CAT/recount.bwtool-2017-02-25.bed /dcl01/leek/data/sra/v2/batch_44/coverage_bigwigs/DRR001632.bw sumsF6CAT/DRR001632.sum.tsv
bash /users/lcollado/R/x86_64-pc-linux-gnu-library/3.3.x/recount.bwtool/extdata/jhpce/sum.sh /dcl01/leek/data/bwtool/bwtool-1.0/bwtool sumsF6CAT/recount.bwtool-2017-02-25.bed /dcl01/leek/data/sra/v2/batch_38/coverage_bigwigs/DRR001635.bw sumsF6CAT/DRR001635.sum.tsv
bash /users/lcollado/R/x86_64-pc-linux-gnu-library/3.3.x/recount.bwtool/extdata/jhpce/sum.sh /dcl01/leek/data/bwtool/bwtool-1.0/bwtool sumsF6CAT/recount.bwtool-2017-02-25.bed /dcl01/leek/data/sra/v2/batch_3/coverage_bigwigs/DRR001638.bw sumsF6CAT/DRR001638.sum.tsv
bash /users/lcollado/R/x86_64-pc-linux-gnu-library/3.3.x/recount.bwtool/extdata/jhpce/sum.sh /dcl01/leek/data/bwtool/bwtool-1.0/bwtool sumsF6CAT/recount.bwtool-2017-02-25.bed /dcl01/leek/data/sra/v2/batch_43/coverage_bigwigs/DRR001642.bw sumsF6CAT/DRR001642.sum.tsv
bash /users/lcollado/R/x86_64-pc-linux-gnu-library/3.3.x/recount.bwtool/extdata/jhpce/sum.sh /dcl01/leek/data/bwtool/bwtool-1.0/bwtool sumsF6CAT/recount.bwtool-2017-02-25.bed /dcl01/leek/data/sra/v2/batch_38/coverage_bigwigs/DRR001624.bw sumsF6CAT/DRR001624.sum.tsv
bash /users/lcollado/R/x86_64-pc-linux-gnu-library/3.3.x/recount.bwtool/extdata/jhpce/sum.sh /dcl01/leek/data/bwtool/bwtool-1.0/bwtool sumsF6CAT/recount.bwtool-2017-02-25.bed /dcl01/leek/data/sra/v2/batch_90/coverage_bigwigs/DRR001627.bw sumsF6CAT/DRR001627.sum.tsv
bash /users/lcollado/R/x86_64-pc-linux-gnu-library/3.3.x/recount.bwtool/extdata/jhpce/sum.sh /dcl01/leek/data/bwtool/bwtool-1.0/bwtool sumsF6CAT/recount.bwtool-2017-02-25.bed /dcl01/leek/data/sra/v2/batch_23/coverage_bigwigs/DRR001630.bw sumsF6CAT/DRR001630.sum.tsv
bash /users/lcollado/R/x86_64-pc-linux-gnu-library/3.3.x/recount.bwtool/extdata/jhpce/sum.sh /dcl01/leek/data/bwtool/bwtool-1.0/bwtool sumsF6CAT/recount.bwtool-2017-02-25.bed /dcl01/leek/data/sra/v2/batch_1/coverage_bigwigs/DRR001633.bw sumsF6CAT/DRR001633.sum.tsv
bash /users/lcollado/R/x86_64-pc-linux-gnu-library/3.3.x/recount.bwtool/extdata/jhpce/sum.sh /dcl01/leek/data/bwtool/bwtool-1.0/bwtool sumsF6CAT/recount.bwtool-2017-02-25.bed /dcl01/leek/data/sra/v2/batch_18/coverage_bigwigs/DRR001636.bw sumsF6CAT/DRR001636.sum.tsv
bash /users/lcollado/R/x86_64-pc-linux-gnu-library/3.3.x/recount.bwtool/extdata/jhpce/sum.sh /dcl01/leek/data/bwtool/bwtool-1.0/bwtool sumsF6CAT/recount.bwtool-2017-02-25.bed /dcl01/leek/data/sra/v2/batch_6/coverage_bigwigs/DRR001639.bw sumsF6CAT/DRR001639.sum.tsv
bash /users/lcollado/R/x86_64-pc-linux-gnu-library/3.3.x/recount.bwtool/extdata/jhpce/sum.sh /dcl01/leek/data/bwtool/bwtool-1.0/bwtool sumsF6CAT/recount.bwtool-2017-02-25.bed /dcl01/leek/data/sra/v2/batch_39/coverage_bigwigs/DRR001640.bw sumsF6CAT/DRR001640.sum.tsv
bash /users/lcollado/R/x86_64-pc-linux-gnu-library/3.3.x/recount.bwtool/extdata/jhpce/sum.sh /dcl01/leek/data/bwtool/bwtool-1.0/bwtool sumsF6CAT/recount.bwtool-2017-02-25.bed /dcl01/leek/data/sra/v2/batch_55/coverage_bigwigs/DRR001641.bw sumsF6CAT/DRR001641.sum.tsv
bash /users/lcollado/R/x86_64-pc-linux-gnu-library/3.3.x/recount.bwtool/extdata/jhpce/sum.sh /dcl01/leek/data/bwtool/bwtool-1.0/bwtool sumsF6CAT/recount.bwtool-2017-02-25.bed /dcl01/leek/data/sra/v2/batch_72/coverage_bigwigs/DRR001796.bw sumsF6CAT/DRR001796.sum.tsv
bash /users/lcollado/R/x86_64-pc-linux-gnu-library/3.3.x/recount.bwtool/extdata/jhpce/sum.sh /dcl01/leek/data/bwtool/bwtool-1.0/bwtool sumsF6CAT/recount.bwtool-2017-02-25.bed /dcl01/leek/data/sra/v2/batch_24/coverage_bigwigs/DRR001797.bw sumsF6CAT/DRR001797.sum.tsv
bash /users/lcollado/R/x86_64-pc-linux-gnu-library/3.3.x/recount.bwtool/extdata/jhpce/sum.sh /dcl01/leek/data/bwtool/bwtool-1.0/bwtool sumsF6CAT/recount.bwtool-2017-02-25.bed /dcl01/leek/data/sra/v2/batch_81/coverage_bigwigs/DRR001798.bw sumsF6CAT/DRR001798.sum.tsv
bash /users/lcollado/R/x86_64-pc-linux-gnu-library/3.3.x/recount.bwtool/extdata/jhpce/sum.sh /dcl01/leek/data/bwtool/bwtool-1.0/bwtool sumsF6CAT/recount.bwtool-2017-02-25.bed /dcl01/leek/data/sra/v2/batch_32/coverage_bigwigs/DRR001799.bw sumsF6CAT/DRR001799.sum.tsv
bash /users/lcollado/R/x86_64-pc-linux-gnu-library/3.3.x/recount.bwtool/extdata/jhpce/sum.sh /dcl01/leek/data/bwtool/bwtool-1.0/bwtool sumsF6CAT/recount.bwtool-2017-02-25.bed /dcl01/leek/data/sra/v2/batch_71/coverage_bigwigs/DRR002271.bw sumsF6CAT/DRR002271.sum.tsv
bash /users/lcollado/R/x86_64-pc-linux-gnu-library/3.3.x/recount.bwtool/extdata/jhpce/sum.sh /dcl01/leek/data/bwtool/bwtool-1.0/bwtool sumsF6CAT/recount.bwtool-2017-02-25.bed /dcl01/leek/data/sra/v2/batch_61/coverage_bigwigs/DRR002272.bw sumsF6CAT/DRR002272.sum.tsv
bash /users/lcollado/R/x86_64-pc-linux-gnu-library/3.3.x/recount.bwtool/extdata/jhpce/sum.sh /dcl01/leek/data/bwtool/bwtool-1.0/bwtool sumsF6CAT/recount.bwtool-2017-02-25.bed /dcl01/leek/data/sra/v2/batch_94/coverage_bigwigs/DRR002273.bw sumsF6CAT/DRR002273.sum.tsv
bash /users/lcollado/R/x86_64-pc-linux-gnu-library/3.3.x/recount.bwtool/extdata/jhpce/sum.sh /dcl01/leek/data/bwtool/bwtool-1.0/bwtool sumsF6CAT/recount.bwtool-2017-02-25.bed /dcl01/leek/data/sra/v2/batch_90/coverage_bigwigs/DRR002274.bw sumsF6CAT/DRR002274.sum.tsv
bash /users/lcollado/R/x86_64-pc-linux-gnu-library/3.3.x/recount.bwtool/extdata/jhpce/sum.sh /dcl01/leek/data/bwtool/bwtool-1.0/bwtool sumsF6CAT/recount.bwtool-2017-02-25.bed /dcl01/leek/data/sra/v2/batch_0/coverage_bigwigs/DRR002275.bw sumsF6CAT/DRR002275.sum.tsv
bash /users/lcollado/R/x86_64-pc-linux-gnu-library/3.3.x/recount.bwtool/extdata/jhpce/sum.sh /dcl01/leek/data/bwtool/bwtool-1.0/bwtool sumsF6CAT/recount.bwtool-2017-02-25.bed /dcl01/leek/data/sra/v2/batch_65/coverage_bigwigs/DRR002593.bw sumsF6CAT/DRR002593.sum.tsv
bash /users/lcollado/R/x86_64-pc-linux-gnu-library/3.3.x/recount.bwtool/extdata/jhpce/sum.sh /dcl01/leek/data/bwtool/bwtool-1.0/bwtool sumsF6CAT/recount.bwtool-2017-02-25.bed /dcl01/leek/data/sra/v2/batch_82/coverage_bigwigs/DRR002594.bw sumsF6CAT/DRR002594.sum.tsv
bash /users/lcollado/R/x86_64-pc-linux-gnu-library/3.3.x/recount.bwtool/extdata/jhpce/sum.sh /dcl01/leek/data/bwtool/bwtool-1.0/bwtool sumsF6CAT/recount.bwtool-2017-02-25.bed /dcl01/leek/data/sra/v2/batch_22/coverage_bigwigs/DRR002595.bw sumsF6CAT/DRR002595.sum.tsv
bash /users/lcollado/R/x86_64-pc-linux-gnu-library/3.3.x/recount.bwtool/extdata/jhpce/sum.sh /dcl01/leek/data/bwtool/bwtool-1.0/bwtool sumsF6CAT/recount.bwtool-2017-02-25.bed /dcl01/leek/data/sra/v2/batch_17/coverage_bigwigs/DRR002596.bw sumsF6CAT/DRR002596.sum.tsv
bash /users/lcollado/R/x86_64-pc-linux-gnu-library/3.3.x/recount.bwtool/extdata/jhpce/sum.sh /dcl01/leek/data/bwtool/bwtool-1.0/bwtool sumsF6CAT/recount.bwtool-2017-02-25.bed /dcl01/leek/data/sra/v2/batch_19/coverage_bigwigs/DRR002597.bw sumsF6CAT/DRR002597.sum.tsv
bash /users/lcollado/R/x86_64-pc-linux-gnu-library/3.3.x/recount.bwtool/extdata/jhpce/sum.sh /dcl01/leek/data/bwtool/bwtool-1.0/bwtool sumsF6CAT/recount.bwtool-2017-02-25.bed /dcl01/leek/data/sra/v2/batch_62/coverage_bigwigs/DRR002598.bw sumsF6CAT/DRR002598.sum.tsv
bash /users/lcollado/R/x86_64-pc-linux-gnu-library/3.3.x/recount.bwtool/extdata/jhpce/sum.sh /dcl01/leek/data/bwtool/bwtool-1.0/bwtool sumsF6CAT/recount.bwtool-2017-02-25.bed /dcl01/leek/data/sra/v2/batch_79/coverage_bigwigs/DRR002599.bw sumsF6CAT/DRR002599.sum.tsv
bash /users/lcollado/R/x86_64-pc-linux-gnu-library/3.3.x/recount.bwtool/extdata/jhpce/sum.sh /dcl01/leek/data/bwtool/bwtool-1.0/bwtool sumsF6CAT/recount.bwtool-2017-02-25.bed /dcl01/leek/data/sra/v2/batch_83/coverage_bigwigs/DRR003595.bw sumsF6CAT/DRR003595.sum.tsv
bash /users/lcollado/R/x86_64-pc-linux-gnu-library/3.3.x/recount.bwtool/extdata/jhpce/sum.sh /dcl01/leek/data/bwtool/bwtool-1.0/bwtool sumsF6CAT/recount.bwtool-2017-02-25.bed /dcl01/leek/data/sra/v2/batch_94/coverage_bigwigs/DRR003596.bw sumsF6CAT/DRR003596.sum.tsv
bash /users/lcollado/R/x86_64-pc-linux-gnu-library/3.3.x/recount.bwtool/extdata/jhpce/sum.sh /dcl01/leek/data/bwtool/bwtool-1.0/bwtool sumsF6CAT/recount.bwtool-2017-02-25.bed /dcl01/leek/data/sra/v2/batch_39/coverage_bigwigs/DRR003597.bw sumsF6CAT/DRR003597.sum.tsv
bash /users/lcollado/R/x86_64-pc-linux-gnu-library/3.3.x/recount.bwtool/extdata/jhpce/sum.sh /dcl01/leek/data/bwtool/bwtool-1.0/bwtool sumsF6CAT/recount.bwtool-2017-02-25.bed /dcl01/leek/data/sra/v2/batch_46/coverage_bigwigs/DRR003598.bw sumsF6CAT/DRR003598.sum.tsv
bash /users/lcollado/R/x86_64-pc-linux-gnu-library/3.3.x/recount.bwtool/extdata/jhpce/sum.sh /dcl01/leek/data/bwtool/bwtool-1.0/bwtool sumsF6CAT/recount.bwtool-2017-02-25.bed /dcl01/leek/data/sra/v2/batch_65/coverage_bigwigs/DRR006374.bw sumsF6CAT/DRR006374.sum.tsv
bash /users/lcollado/R/x86_64-pc-linux-gnu-library/3.3.x/recount.bwtool/extdata/jhpce/sum.sh /dcl01/leek/data/bwtool/bwtool-1.0/bwtool sumsF6CAT/recount.bwtool-2017-02-25.bed /dcl01/leek/data/sra/v2/batch_89/coverage_bigwigs/DRR006375.bw sumsF6CAT/DRR006375.sum.tsv
bash /users/lcollado/R/x86_64-pc-linux-gnu-library/3.3.x/recount.bwtool/extdata/jhpce/sum.sh /dcl01/leek/data/bwtool/bwtool-1.0/bwtool sumsF6CAT/recount.bwtool-2017-02-25.bed /dcl01/leek/data/sra/v2/batch_30/coverage_bigwigs/DRR006376.bw sumsF6CAT/DRR006376.sum.tsv
bash /users/lcollado/R/x86_64-pc-linux-gnu-library/3.3.x/recount.bwtool/extdata/jhpce/sum.sh /dcl01/leek/data/bwtool/bwtool-1.0/bwtool sumsF6CAT/recount.bwtool-2017-02-25.bed /dcl01/leek/data/sra/v2/batch_34/coverage_bigwigs/DRR006377.bw sumsF6CAT/DRR006377.sum.tsv
bash /users/lcollado/R/x86_64-pc-linux-gnu-library/3.3.x/recount.bwtool/extdata/jhpce/sum.sh /dcl01/leek/data/bwtool/bwtool-1.0/bwtool sumsF6CAT/recount.bwtool-2017-02-25.bed /dcl01/leek/data/sra/v2/batch_46/coverage_bigwigs/DRR006378.bw sumsF6CAT/DRR006378.sum.tsv
bash /users/lcollado/R/x86_64-pc-linux-gnu-library/3.3.x/recount.bwtool/extdata/jhpce/sum.sh /dcl01/leek/data/bwtool/bwtool-1.0/bwtool sumsF6CAT/recount.bwtool-2017-02-25.bed /dcl01/leek/data/sra/v2/batch_70/coverage_bigwigs/DRR006379.bw sumsF6CAT/DRR006379.sum.tsv
bash /users/lcollado/R/x86_64-pc-linux-gnu-library/3.3.x/recount.bwtool/extdata/jhpce/sum.sh /dcl01/leek/data/bwtool/bwtool-1.0/bwtool sumsF6CAT/recount.bwtool-2017-02-25.bed /dcl01/leek/data/sra/v2/batch_22/coverage_bigwigs/DRR006380.bw sumsF6CAT/DRR006380.sum.tsv
bash /users/lcollado/R/x86_64-pc-linux-gnu-library/3.3.x/recount.bwtool/extdata/jhpce/sum.sh /dcl01/leek/data/bwtool/bwtool-1.0/bwtool sumsF6CAT/recount.bwtool-2017-02-25.bed /dcl01/leek/data/sra/v2/batch_60/coverage_bigwigs/DRR006381.bw sumsF6CAT/DRR006381.sum.tsv
bash /users/lcollado/R/x86_64-pc-linux-gnu-library/3.3.x/recount.bwtool/extdata/jhpce/sum.sh /dcl01/leek/data/bwtool/bwtool-1.0/bwtool sumsF6CAT/recount.bwtool-2017-02-25.bed /dcl01/leek/data/sra/v2/batch_33/coverage_bigwigs/DRR006382.bw sumsF6CAT/DRR006382.sum.tsv
bash /users/lcollado/R/x86_64-pc-linux-gnu-library/3.3.x/recount.bwtool/extdata/jhpce/sum.sh /dcl01/leek/data/bwtool/bwtool-1.0/bwtool sumsF6CAT/recount.bwtool-2017-02-25.bed /dcl01/leek/data/sra/v2/batch_28/coverage_bigwigs/DRR006383.bw sumsF6CAT/DRR006383.sum.tsv
bash /users/lcollado/R/x86_64-pc-linux-gnu-library/3.3.x/recount.bwtool/extdata/jhpce/sum.sh /dcl01/leek/data/bwtool/bwtool-1.0/bwtool sumsF6CAT/recount.bwtool-2017-02-25.bed /dcl01/leek/data/sra/v2/batch_29/coverage_bigwigs/DRR006384.bw sumsF6CAT/DRR006384.sum.tsv
bash /users/lcollado/R/x86_64-pc-linux-gnu-library/3.3.x/recount.bwtool/extdata/jhpce/sum.sh /dcl01/leek/data/bwtool/bwtool-1.0/bwtool sumsF6CAT/recount.bwtool-2017-02-25.bed /dcl01/leek/data/sra/v2/batch_87/coverage_bigwigs/DRR006385.bw sumsF6CAT/DRR006385.sum.tsv
bash /users/lcollado/R/x86_64-pc-linux-gnu-library/3.3.x/recount.bwtool/extdata/jhpce/sum.sh /dcl01/leek/data/bwtool/bwtool-1.0/bwtool sumsF6CAT/recount.bwtool-2017-02-25.bed /dcl01/leek/data/sra/v2/batch_2/coverage_bigwigs/DRR006386.bw sumsF6CAT/DRR006386.sum.tsv
bash /users/lcollado/R/x86_64-pc-linux-gnu-library/3.3.x/recount.bwtool/extdata/jhpce/sum.sh /dcl01/leek/data/bwtool/bwtool-1.0/bwtool sumsF6CAT/recount.bwtool-2017-02-25.bed /dcl01/leek/data/sra/v2/batch_86/coverage_bigwigs/DRR006387.bw sumsF6CAT/DRR006387.sum.tsv
bash /users/lcollado/R/x86_64-pc-linux-gnu-library/3.3.x/recount.bwtool/extdata/jhpce/sum.sh /dcl01/leek/data/bwtool/bwtool-1.0/bwtool sumsF6CAT/recount.bwtool-2017-02-25.bed /dcl01/leek/data/sra/v2/batch_53/coverage_bigwigs/DRR006388.bw sumsF6CAT/DRR006388.sum.tsv
bash /users/lcollado/R/x86_64-pc-linux-gnu-library/3.3.x/recount.bwtool/extdata/jhpce/sum.sh /dcl01/leek/data/bwtool/bwtool-1.0/bwtool sumsF6CAT/recount.bwtool-2017-02-25.bed /dcl01/leek/data/sra/v2/batch_8/coverage_bigwigs/DRR006389.bw sumsF6CAT/DRR006389.sum.tsv
bash /users/lcollado/R/x86_64-pc-linux-gnu-library/3.3.x/recount.bwtool/extdata/jhpce/sum.sh /dcl01/leek/data/bwtool/bwtool-1.0/bwtool sumsF6CAT/recount.bwtool-2017-02-25.bed /dcl01/leek/data/sra/v2/batch_26/coverage_bigwigs/DRR006390.bw sumsF6CAT/DRR006390.sum.tsv
bash /users/lcollado/R/x86_64-pc-linux-gnu-library/3.3.x/recount.bwtool/extdata/jhpce/sum.sh /dcl01/leek/data/bwtool/bwtool-1.0/bwtool sumsF6CAT/recount.bwtool-2017-02-25.bed /dcl01/leek/data/sra/v2/batch_76/coverage_bigwigs/DRR006391.bw sumsF6CAT/DRR006391.sum.tsv
bash /users/lcollado/R/x86_64-pc-linux-gnu-library/3.3.x/recount.bwtool/extdata/jhpce/sum.sh /dcl01/leek/data/bwtool/bwtool-1.0/bwtool sumsF6CAT/recount.bwtool-2017-02-25.bed /dcl01/leek/data/sra/v2/batch_95/coverage_bigwigs/DRR006392.bw sumsF6CAT/DRR006392.sum.tsv
bash /users/lcollado/R/x86_64-pc-linux-gnu-library/3.3.x/recount.bwtool/extdata/jhpce/sum.sh /dcl01/leek/data/bwtool/bwtool-1.0/bwtool sumsF6CAT/recount.bwtool-2017-02-25.bed /dcl01/leek/data/sra/v2/batch_95/coverage_bigwigs/DRR006393.bw sumsF6CAT/DRR006393.sum.tsv
bash /users/lcollado/R/x86_64-pc-linux-gnu-library/3.3.x/recount.bwtool/extdata/jhpce/sum.sh /dcl01/leek/data/bwtool/bwtool-1.0/bwtool sumsF6CAT/recount.bwtool-2017-02-25.bed /dcl01/leek/data/sra/v2/batch_94/coverage_bigwigs/DRR006394.bw sumsF6CAT/DRR006394.sum.tsv
bash /users/lcollado/R/x86_64-pc-linux-gnu-library/3.3.x/recount.bwtool/extdata/jhpce/sum.sh /dcl01/leek/data/bwtool/bwtool-1.0/bwtool sumsF6CAT/recount.bwtool-2017-02-25.bed /dcl01/leek/data/sra/v2/batch_62/coverage_bigwigs/DRR006395.bw sumsF6CAT/DRR006395.sum.tsv
bash /users/lcollado/R/x86_64-pc-linux-gnu-library/3.3.x/recount.bwtool/extdata/jhpce/sum.sh /dcl01/leek/data/bwtool/bwtool-1.0/bwtool sumsF6CAT/recount.bwtool-2017-02-25.bed /dcl01/leek/data/sra/v2/batch_82/coverage_bigwigs/DRR006396.bw sumsF6CAT/DRR006396.sum.tsv
bash /users/lcollado/R/x86_64-pc-linux-gnu-library/3.3.x/recount.bwtool/extdata/jhpce/sum.sh /dcl01/leek/data/bwtool/bwtool-1.0/bwtool sumsF6CAT/recount.bwtool-2017-02-25.bed /dcl01/leek/data/sra/v2/batch_65/coverage_bigwigs/DRR006397.bw sumsF6CAT/DRR006397.sum.tsv
bash /users/lcollado/R/x86_64-pc-linux-gnu-library/3.3.x/recount.bwtool/extdata/jhpce/sum.sh /dcl01/leek/data/bwtool/bwtool-1.0/bwtool sumsF6CAT/recount.bwtool-2017-02-25.bed /dcl01/leek/data/sra/v2/batch_62/coverage_bigwigs/DRR006398.bw sumsF6CAT/DRR006398.sum.tsv
bash /users/lcollado/R/x86_64-pc-linux-gnu-library/3.3.x/recount.bwtool/extdata/jhpce/sum.sh /dcl01/leek/data/bwtool/bwtool-1.0/bwtool sumsF6CAT/recount.bwtool-2017-02-25.bed /dcl01/leek/data/sra/v2/batch_47/coverage_bigwigs/DRR006399.bw sumsF6CAT/DRR006399.sum.tsv
bash /users/lcollado/R/x86_64-pc-linux-gnu-library/3.3.x/recount.bwtool/extdata/jhpce/sum.sh /dcl01/leek/data/bwtool/bwtool-1.0/bwtool sumsF6CAT/recount.bwtool-2017-02-25.bed /dcl01/leek/data/sra/v2/batch_20/coverage_bigwigs/DRR006400.bw sumsF6CAT/DRR006400.sum.tsv
bash /users/lcollado/R/x86_64-pc-linux-gnu-library/3.3.x/recount.bwtool/extdata/jhpce/sum.sh /dcl01/leek/data/bwtool/bwtool-1.0/bwtool sumsF6CAT/recount.bwtool-2017-02-25.bed /dcl01/leek/data/sra/v2/batch_40/coverage_bigwigs/DRR006401.bw sumsF6CAT/DRR006401.sum.tsv
bash /users/lcollado/R/x86_64-pc-linux-gnu-library/3.3.x/recount.bwtool/extdata/jhpce/sum.sh /dcl01/leek/data/bwtool/bwtool-1.0/bwtool sumsF6CAT/recount.bwtool-2017-02-25.bed /dcl01/leek/data/sra/v2/batch_71/coverage_bigwigs/DRR006402.bw sumsF6CAT/DRR006402.sum.tsv
bash /users/lcollado/R/x86_64-pc-linux-gnu-library/3.3.x/recount.bwtool/extdata/jhpce/sum.sh /dcl01/leek/data/bwtool/bwtool-1.0/bwtool sumsF6CAT/recount.bwtool-2017-02-25.bed /dcl01/leek/data/sra/v2/batch_86/coverage_bigwigs/DRR006403.bw sumsF6CAT/DRR006403.sum.tsv
bash /users/lcollado/R/x86_64-pc-linux-gnu-library/3.3.x/recount.bwtool/extdata/jhpce/sum.sh /dcl01/leek/data/bwtool/bwtool-1.0/bwtool sumsF6CAT/recount.bwtool-2017-02-25.bed /dcl01/leek/data/sra/v2/batch_50/coverage_bigwigs/DRR006404.bw sumsF6CAT/DRR006404.sum.tsv
bash /users/lcollado/R/x86_64-pc-linux-gnu-library/3.3.x/recount.bwtool/extdata/jhpce/sum.sh /dcl01/leek/data/bwtool/bwtool-1.0/bwtool sumsF6CAT/recount.bwtool-2017-02-25.bed /dcl01/leek/data/sra/v2/batch_50/coverage_bigwigs/DRR006405.bw sumsF6CAT/DRR006405.sum.tsv
bash /users/lcollado/R/x86_64-pc-linux-gnu-library/3.3.x/recount.bwtool/extdata/jhpce/sum.sh /dcl01/leek/data/bwtool/bwtool-1.0/bwtool sumsF6CAT/recount.bwtool-2017-02-25.bed /dcl01/leek/data/sra/v2/batch_21/coverage_bigwigs/DRR006406.bw sumsF6CAT/DRR006406.sum.tsv
bash /users/lcollado/R/x86_64-pc-linux-gnu-library/3.3.x/recount.bwtool/extdata/jhpce/sum.sh /dcl01/leek/data/bwtool/bwtool-1.0/bwtool sumsF6CAT/recount.bwtool-2017-02-25.bed /dcl01/leek/data/sra/v2/batch_23/coverage_bigwigs/DRR006407.bw sumsF6CAT/DRR006407.sum.tsv
bash /users/lcollado/R/x86_64-pc-linux-gnu-library/3.3.x/recount.bwtool/extdata/jhpce/sum.sh /dcl01/leek/data/bwtool/bwtool-1.0/bwtool sumsF6CAT/recount.bwtool-2017-02-25.bed /dcl01/leek/data/sra/v2/batch_94/coverage_bigwigs/DRR006408.bw sumsF6CAT/DRR006408.sum.tsv
bash /users/lcollado/R/x86_64-pc-linux-gnu-library/3.3.x/recount.bwtool/extdata/jhpce/sum.sh /dcl01/leek/data/bwtool/bwtool-1.0/bwtool sumsF6CAT/recount.bwtool-2017-02-25.bed /dcl01/leek/data/sra/v2/batch_44/coverage_bigwigs/DRR006409.bw sumsF6CAT/DRR006409.sum.tsv
bash /users/lcollado/R/x86_64-pc-linux-gnu-library/3.3.x/recount.bwtool/extdata/jhpce/sum.sh /dcl01/leek/data/bwtool/bwtool-1.0/bwtool sumsF6CAT/recount.bwtool-2017-02-25.bed /dcl01/leek/data/sra/v2/batch_91/coverage_bigwigs/DRR006410.bw sumsF6CAT/DRR006410.sum.tsv
bash /users/lcollado/R/x86_64-pc-linux-gnu-library/3.3.x/recount.bwtool/extdata/jhpce/sum.sh /dcl01/leek/data/bwtool/bwtool-1.0/bwtool sumsF6CAT/recount.bwtool-2017-02-25.bed /dcl01/leek/data/sra/v2/batch_49/coverage_bigwigs/DRR006411.bw sumsF6CAT/DRR006411.sum.tsv
bash /users/lcollado/R/x86_64-pc-linux-gnu-library/3.3.x/recount.bwtool/extdata/jhpce/sum.sh /dcl01/leek/data/bwtool/bwtool-1.0/bwtool sumsF6CAT/recount.bwtool-2017-02-25.bed /dcl01/leek/data/sra/v2/batch_88/coverage_bigwigs/DRR006412.bw sumsF6CAT/DRR006412.sum.tsv
bash /users/lcollado/R/x86_64-pc-linux-gnu-library/3.3.x/recount.bwtool/extdata/jhpce/sum.sh /dcl01/leek/data/bwtool/bwtool-1.0/bwtool sumsF6CAT/recount.bwtool-2017-02-25.bed /dcl01/leek/data/sra/v2/batch_32/coverage_bigwigs/DRR006413.bw sumsF6CAT/DRR006413.sum.tsv
bash /users/lcollado/R/x86_64-pc-linux-gnu-library/3.3.x/recount.bwtool/extdata/jhpce/sum.sh /dcl01/leek/data/bwtool/bwtool-1.0/bwtool sumsF6CAT/recount.bwtool-2017-02-25.bed /dcl01/leek/data/sra/v2/batch_60/coverage_bigwigs/DRR006414.bw sumsF6CAT/DRR006414.sum.tsv
bash /users/lcollado/R/x86_64-pc-linux-gnu-library/3.3.x/recount.bwtool/extdata/jhpce/sum.sh /dcl01/leek/data/bwtool/bwtool-1.0/bwtool sumsF6CAT/recount.bwtool-2017-02-25.bed /dcl01/leek/data/sra/v2/batch_55/coverage_bigwigs/DRR006415.bw sumsF6CAT/DRR006415.sum.tsv
bash /users/lcollado/R/x86_64-pc-linux-gnu-library/3.3.x/recount.bwtool/extdata/jhpce/sum.sh /dcl01/leek/data/bwtool/bwtool-1.0/bwtool sumsF6CAT/recount.bwtool-2017-02-25.bed /dcl01/leek/data/sra/v2/batch_94/coverage_bigwigs/DRR006416.bw sumsF6CAT/DRR006416.sum.tsv
bash /users/lcollado/R/x86_64-pc-linux-gnu-library/3.3.x/recount.bwtool/extdata/jhpce/sum.sh /dcl01/leek/data/bwtool/bwtool-1.0/bwtool sumsF6CAT/recount.bwtool-2017-02-25.bed /dcl01/leek/data/sra/v2/batch_79/coverage_bigwigs/DRR006417.bw sumsF6CAT/DRR006417.sum.tsv
bash /users/lcollado/R/x86_64-pc-linux-gnu-library/3.3.x/recount.bwtool/extdata/jhpce/sum.sh /dcl01/leek/data/bwtool/bwtool-1.0/bwtool sumsF6CAT/recount.bwtool-2017-02-25.bed /dcl01/leek/data/sra/v2/batch_62/coverage_bigwigs/DRR006418.bw sumsF6CAT/DRR006418.sum.tsv
bash /users/lcollado/R/x86_64-pc-linux-gnu-library/3.3.x/recount.bwtool/extdata/jhpce/sum.sh /dcl01/leek/data/bwtool/bwtool-1.0/bwtool sumsF6CAT/recount.bwtool-2017-02-25.bed /dcl01/leek/data/sra/v2/batch_18/coverage_bigwigs/DRR006419.bw sumsF6CAT/DRR006419.sum.tsv
bash /users/lcollado/R/x86_64-pc-linux-gnu-library/3.3.x/recount.bwtool/extdata/jhpce/sum.sh /dcl01/leek/data/bwtool/bwtool-1.0/bwtool sumsF6CAT/recount.bwtool-2017-02-25.bed /dcl01/leek/data/sra/v2/batch_37/coverage_bigwigs/DRR006420.bw sumsF6CAT/DRR006420.sum.tsv
bash /users/lcollado/R/x86_64-pc-linux-gnu-library/3.3.x/recount.bwtool/extdata/jhpce/sum.sh /dcl01/leek/data/bwtool/bwtool-1.0/bwtool sumsF6CAT/recount.bwtool-2017-02-25.bed /dcl01/leek/data/sra/v2/batch_54/coverage_bigwigs/DRR006421.bw sumsF6CAT/DRR006421.sum.tsv
bash /users/lcollado/R/x86_64-pc-linux-gnu-library/3.3.x/recount.bwtool/extdata/jhpce/sum.sh /dcl01/leek/data/bwtool/bwtool-1.0/bwtool sumsF6CAT/recount.bwtool-2017-02-25.bed /dcl01/leek/data/sra/v2/batch_39/coverage_bigwigs/DRR006422.bw sumsF6CAT/DRR006422.sum.tsv
bash /users/lcollado/R/x86_64-pc-linux-gnu-library/3.3.x/recount.bwtool/extdata/jhpce/sum.sh /dcl01/leek/data/bwtool/bwtool-1.0/bwtool sumsF6CAT/recount.bwtool-2017-02-25.bed /dcl01/leek/data/sra/v2/batch_68/coverage_bigwigs/DRR006423.bw sumsF6CAT/DRR006423.sum.tsv
bash /users/lcollado/R/x86_64-pc-linux-gnu-library/3.3.x/recount.bwtool/extdata/jhpce/sum.sh /dcl01/leek/data/bwtool/bwtool-1.0/bwtool sumsF6CAT/recount.bwtool-2017-02-25.bed /dcl01/leek/data/sra/v2/batch_76/coverage_bigwigs/DRR006424.bw sumsF6CAT/DRR006424.sum.tsv
bash /users/lcollado/R/x86_64-pc-linux-gnu-library/3.3.x/recount.bwtool/extdata/jhpce/sum.sh /dcl01/leek/data/bwtool/bwtool-1.0/bwtool sumsF6CAT/recount.bwtool-2017-02-25.bed /dcl01/leek/data/sra/v2/batch_30/coverage_bigwigs/DRR006425.bw sumsF6CAT/DRR006425.sum.tsv
bash /users/lcollado/R/x86_64-pc-linux-gnu-library/3.3.x/recount.bwtool/extdata/jhpce/sum.sh /dcl01/leek/data/bwtool/bwtool-1.0/bwtool sumsF6CAT/recount.bwtool-2017-02-25.bed /dcl01/leek/data/sra/v2/batch_95/coverage_bigwigs/DRR006426.bw sumsF6CAT/DRR006426.sum.tsv
bash /users/lcollado/R/x86_64-pc-linux-gnu-library/3.3.x/recount.bwtool/extdata/jhpce/sum.sh /dcl01/leek/data/bwtool/bwtool-1.0/bwtool sumsF6CAT/recount.bwtool-2017-02-25.bed /dcl01/leek/data/sra/v2/batch_25/coverage_bigwigs/DRR006427.bw sumsF6CAT/DRR006427.sum.tsv
bash /users/lcollado/R/x86_64-pc-linux-gnu-library/3.3.x/recount.bwtool/extdata/jhpce/sum.sh /dcl01/leek/data/bwtool/bwtool-1.0/bwtool sumsF6CAT/recount.bwtool-2017-02-25.bed /dcl01/leek/data/sra/v2/batch_60/coverage_bigwigs/DRR006428.bw sumsF6CAT/DRR006428.sum.tsv
bash /users/lcollado/R/x86_64-pc-linux-gnu-library/3.3.x/recount.bwtool/extdata/jhpce/sum.sh /dcl01/leek/data/bwtool/bwtool-1.0/bwtool sumsF6CAT/recount.bwtool-2017-02-25.bed /dcl01/leek/data/sra/v2/batch_92/coverage_bigwigs/DRR006429.bw sumsF6CAT/DRR006429.sum.tsv
bash /users/lcollado/R/x86_64-pc-linux-gnu-library/3.3.x/recount.bwtool/extdata/jhpce/sum.sh /dcl01/leek/data/bwtool/bwtool-1.0/bwtool sumsF6CAT/recount.bwtool-2017-02-25.bed /dcl01/leek/data/sra/v2/batch_39/coverage_bigwigs/DRR006430.bw sumsF6CAT/DRR006430.sum.tsv
bash /users/lcollado/R/x86_64-pc-linux-gnu-library/3.3.x/recount.bwtool/extdata/jhpce/sum.sh /dcl01/leek/data/bwtool/bwtool-1.0/bwtool sumsF6CAT/recount.bwtool-2017-02-25.bed /dcl01/leek/data/sra/v2/batch_69/coverage_bigwigs/DRR006431.bw sumsF6CAT/DRR006431.sum.tsv
bash /users/lcollado/R/x86_64-pc-linux-gnu-library/3.3.x/recount.bwtool/extdata/jhpce/sum.sh /dcl01/leek/data/bwtool/bwtool-1.0/bwtool sumsF6CAT/recount.bwtool-2017-02-25.bed /dcl01/leek/data/sra/v2/batch_69/coverage_bigwigs/DRR006432.bw sumsF6CAT/DRR006432.sum.tsv
bash /users/lcollado/R/x86_64-pc-linux-gnu-library/3.3.x/recount.bwtool/extdata/jhpce/sum.sh /dcl01/leek/data/bwtool/bwtool-1.0/bwtool sumsF6CAT/recount.bwtool-2017-02-25.bed /dcl01/leek/data/sra/v2/batch_38/coverage_bigwigs/DRR006433.bw sumsF6CAT/DRR006433.sum.tsv
bash /users/lcollado/R/x86_64-pc-linux-gnu-library/3.3.x/recount.bwtool/extdata/jhpce/sum.sh /dcl01/leek/data/bwtool/bwtool-1.0/bwtool sumsF6CAT/recount.bwtool-2017-02-25.bed /dcl01/leek/data/sra/v2/batch_48/coverage_bigwigs/DRR006434.bw sumsF6CAT/DRR006434.sum.tsv
bash /users/lcollado/R/x86_64-pc-linux-gnu-library/3.3.x/recount.bwtool/extdata/jhpce/sum.sh /dcl01/leek/data/bwtool/bwtool-1.0/bwtool sumsF6CAT/recount.bwtool-2017-02-25.bed /dcl01/leek/data/sra/v2/batch_73/coverage_bigwigs/DRR006435.bw sumsF6CAT/DRR006435.sum.tsv
bash /users/lcollado/R/x86_64-pc-linux-gnu-library/3.3.x/recount.bwtool/extdata/jhpce/sum.sh /dcl01/leek/data/bwtool/bwtool-1.0/bwtool sumsF6CAT/recount.bwtool-2017-02-25.bed /dcl01/leek/data/sra/v2/batch_46/coverage_bigwigs/DRR006436.bw sumsF6CAT/DRR006436.sum.tsv
bash /users/lcollado/R/x86_64-pc-linux-gnu-library/3.3.x/recount.bwtool/extdata/jhpce/sum.sh /dcl01/leek/data/bwtool/bwtool-1.0/bwtool sumsF6CAT/recount.bwtool-2017-02-25.bed /dcl01/leek/data/sra/v2/batch_42/coverage_bigwigs/DRR006437.bw sumsF6CAT/DRR006437.sum.tsv
bash /users/lcollado/R/x86_64-pc-linux-gnu-library/3.3.x/recount.bwtool/extdata/jhpce/sum.sh /dcl01/leek/data/bwtool/bwtool-1.0/bwtool sumsF6CAT/recount.bwtool-2017-02-25.bed /dcl01/leek/data/sra/v2/batch_72/coverage_bigwigs/DRR006438.bw sumsF6CAT/DRR006438.sum.tsv
bash /users/lcollado/R/x86_64-pc-linux-gnu-library/3.3.x/recount.bwtool/extdata/jhpce/sum.sh /dcl01/leek/data/bwtool/bwtool-1.0/bwtool sumsF6CAT/recount.bwtool-2017-02-25.bed /dcl01/leek/data/sra/v2/batch_86/coverage_bigwigs/DRR006439.bw sumsF6CAT/DRR006439.sum.tsv
bash /users/lcollado/R/x86_64-pc-linux-gnu-library/3.3.x/recount.bwtool/extdata/jhpce/sum.sh /dcl01/leek/data/bwtool/bwtool-1.0/bwtool sumsF6CAT/recount.bwtool-2017-02-25.bed /dcl01/leek/data/sra/v2/batch_9/coverage_bigwigs/DRR006440.bw sumsF6CAT/DRR006440.sum.tsv
bash /users/lcollado/R/x86_64-pc-linux-gnu-library/3.3.x/recount.bwtool/extdata/jhpce/sum.sh /dcl01/leek/data/bwtool/bwtool-1.0/bwtool sumsF6CAT/recount.bwtool-2017-02-25.bed /dcl01/leek/data/sra/v2/batch_46/coverage_bigwigs/DRR006441.bw sumsF6CAT/DRR006441.sum.tsv
bash /users/lcollado/R/x86_64-pc-linux-gnu-library/3.3.x/recount.bwtool/extdata/jhpce/sum.sh /dcl01/leek/data/bwtool/bwtool-1.0/bwtool sumsF6CAT/recount.bwtool-2017-02-25.bed /dcl01/leek/data/sra/v2/batch_79/coverage_bigwigs/DRR006442.bw sumsF6CAT/DRR006442.sum.tsv
bash /users/lcollado/R/x86_64-pc-linux-gnu-library/3.3.x/recount.bwtool/extdata/jhpce/sum.sh /dcl01/leek/data/bwtool/bwtool-1.0/bwtool sumsF6CAT/recount.bwtool-2017-02-25.bed /dcl01/leek/data/sra/v2/batch_23/coverage_bigwigs/DRR006443.bw sumsF6CAT/DRR006443.sum.tsv
bash /users/lcollado/R/x86_64-pc-linux-gnu-library/3.3.x/recount.bwtool/extdata/jhpce/sum.sh /dcl01/leek/data/bwtool/bwtool-1.0/bwtool sumsF6CAT/recount.bwtool-2017-02-25.bed /dcl01/leek/data/sra/v2/batch_48/coverage_bigwigs/DRR006444.bw sumsF6CAT/DRR006444.sum.tsv
bash /users/lcollado/R/x86_64-pc-linux-gnu-library/3.3.x/recount.bwtool/extdata/jhpce/sum.sh /dcl01/leek/data/bwtool/bwtool-1.0/bwtool sumsF6CAT/recount.bwtool-2017-02-25.bed /dcl01/leek/data/sra/v2/batch_8/coverage_bigwigs/DRR006445.bw sumsF6CAT/DRR006445.sum.tsv
bash /users/lcollado/R/x86_64-pc-linux-gnu-library/3.3.x/recount.bwtool/extdata/jhpce/sum.sh /dcl01/leek/data/bwtool/bwtool-1.0/bwtool sumsF6CAT/recount.bwtool-2017-02-25.bed /dcl01/leek/data/sra/v2/batch_0/coverage_bigwigs/DRR006446.bw sumsF6CAT/DRR006446.sum.tsv
bash /users/lcollado/R/x86_64-pc-linux-gnu-library/3.3.x/recount.bwtool/extdata/jhpce/sum.sh /dcl01/leek/data/bwtool/bwtool-1.0/bwtool sumsF6CAT/recount.bwtool-2017-02-25.bed /dcl01/leek/data/sra/v2/batch_49/coverage_bigwigs/DRR006447.bw sumsF6CAT/DRR006447.sum.tsv
bash /users/lcollado/R/x86_64-pc-linux-gnu-library/3.3.x/recount.bwtool/extdata/jhpce/sum.sh /dcl01/leek/data/bwtool/bwtool-1.0/bwtool sumsF6CAT/recount.bwtool-2017-02-25.bed /dcl01/leek/data/sra/v2/batch_83/coverage_bigwigs/DRR006448.bw sumsF6CAT/DRR006448.sum.tsv
bash /users/lcollado/R/x86_64-pc-linux-gnu-library/3.3.x/recount.bwtool/extdata/jhpce/sum.sh /dcl01/leek/data/bwtool/bwtool-1.0/bwtool sumsF6CAT/recount.bwtool-2017-02-25.bed /dcl01/leek/data/sra/v2/batch_16/coverage_bigwigs/DRR006449.bw sumsF6CAT/DRR006449.sum.tsv
bash /users/lcollado/R/x86_64-pc-linux-gnu-library/3.3.x/recount.bwtool/extdata/jhpce/sum.sh /dcl01/leek/data/bwtool/bwtool-1.0/bwtool sumsF6CAT/recount.bwtool-2017-02-25.bed /dcl01/leek/data/sra/v2/batch_51/coverage_bigwigs/DRR006450.bw sumsF6CAT/DRR006450.sum.tsv
bash /users/lcollado/R/x86_64-pc-linux-gnu-library/3.3.x/recount.bwtool/extdata/jhpce/sum.sh /dcl01/leek/data/bwtool/bwtool-1.0/bwtool sumsF6CAT/recount.bwtool-2017-02-25.bed /dcl01/leek/data/sra/v2/batch_14/coverage_bigwigs/DRR006451.bw sumsF6CAT/DRR006451.sum.tsv
bash /users/lcollado/R/x86_64-pc-linux-gnu-library/3.3.x/recount.bwtool/extdata/jhpce/sum.sh /dcl01/leek/data/bwtool/bwtool-1.0/bwtool sumsF6CAT/recount.bwtool-2017-02-25.bed /dcl01/leek/data/sra/v2/batch_82/coverage_bigwigs/DRR006452.bw sumsF6CAT/DRR006452.sum.tsv
bash /users/lcollado/R/x86_64-pc-linux-gnu-library/3.3.x/recount.bwtool/extdata/jhpce/sum.sh /dcl01/leek/data/bwtool/bwtool-1.0/bwtool sumsF6CAT/recount.bwtool-2017-02-25.bed /dcl01/leek/data/sra/v2/batch_94/coverage_bigwigs/DRR006453.bw sumsF6CAT/DRR006453.sum.tsv
bash /users/lcollado/R/x86_64-pc-linux-gnu-library/3.3.x/recount.bwtool/extdata/jhpce/sum.sh /dcl01/leek/data/bwtool/bwtool-1.0/bwtool sumsF6CAT/recount.bwtool-2017-02-25.bed /dcl01/leek/data/sra/v2/batch_21/coverage_bigwigs/DRR006454.bw sumsF6CAT/DRR006454.sum.tsv
bash /users/lcollado/R/x86_64-pc-linux-gnu-library/3.3.x/recount.bwtool/extdata/jhpce/sum.sh /dcl01/leek/data/bwtool/bwtool-1.0/bwtool sumsF6CAT/recount.bwtool-2017-02-25.bed /dcl01/leek/data/sra/v2/batch_59/coverage_bigwigs/DRR006455.bw sumsF6CAT/DRR006455.sum.tsv
bash /users/lcollado/R/x86_64-pc-linux-gnu-library/3.3.x/recount.bwtool/extdata/jhpce/sum.sh /dcl01/leek/data/bwtool/bwtool-1.0/bwtool sumsF6CAT/recount.bwtool-2017-02-25.bed /dcl01/leek/data/sra/v2/batch_74/coverage_bigwigs/DRR006456.bw sumsF6CAT/DRR006456.sum.tsv
bash /users/lcollado/R/x86_64-pc-linux-gnu-library/3.3.x/recount.bwtool/extdata/jhpce/sum.sh /dcl01/leek/data/bwtool/bwtool-1.0/bwtool sumsF6CAT/recount.bwtool-2017-02-25.bed /dcl01/leek/data/sra/v2/batch_52/coverage_bigwigs/DRR006457.bw sumsF6CAT/DRR006457.sum.tsv
bash /users/lcollado/R/x86_64-pc-linux-gnu-library/3.3.x/recount.bwtool/extdata/jhpce/sum.sh /dcl01/leek/data/bwtool/bwtool-1.0/bwtool sumsF6CAT/recount.bwtool-2017-02-25.bed /dcl01/leek/data/sra/v2/batch_4/coverage_bigwigs/DRR006458.bw sumsF6CAT/DRR006458.sum.tsv
bash /users/lcollado/R/x86_64-pc-linux-gnu-library/3.3.x/recount.bwtool/extdata/jhpce/sum.sh /dcl01/leek/data/bwtool/bwtool-1.0/bwtool sumsF6CAT/recount.bwtool-2017-02-25.bed /dcl01/leek/data/sra/v2/batch_59/coverage_bigwigs/DRR006459.bw sumsF6CAT/DRR006459.sum.tsv
bash /users/lcollado/R/x86_64-pc-linux-gnu-library/3.3.x/recount.bwtool/extdata/jhpce/sum.sh /dcl01/leek/data/bwtool/bwtool-1.0/bwtool sumsF6CAT/recount.bwtool-2017-02-25.bed /dcl01/leek/data/sra/v2/batch_69/coverage_bigwigs/DRR006460.bw sumsF6CAT/DRR006460.sum.tsv
bash /users/lcollado/R/x86_64-pc-linux-gnu-library/3.3.x/recount.bwtool/extdata/jhpce/sum.sh /dcl01/leek/data/bwtool/bwtool-1.0/bwtool sumsF6CAT/recount.bwtool-2017-02-25.bed /dcl01/leek/data/sra/v2/batch_46/coverage_bigwigs/DRR006461.bw sumsF6CAT/DRR006461.sum.tsv
bash /users/lcollado/R/x86_64-pc-linux-gnu-library/3.3.x/recount.bwtool/extdata/jhpce/sum.sh /dcl01/leek/data/bwtool/bwtool-1.0/bwtool sumsF6CAT/recount.bwtool-2017-02-25.bed /dcl01/leek/data/sra/v2/batch_28/coverage_bigwigs/DRR006462.bw sumsF6CAT/DRR006462.sum.tsv
bash /users/lcollado/R/x86_64-pc-linux-gnu-library/3.3.x/recount.bwtool/extdata/jhpce/sum.sh /dcl01/leek/data/bwtool/bwtool-1.0/bwtool sumsF6CAT/recount.bwtool-2017-02-25.bed /dcl01/leek/data/sra/v2/batch_2/coverage_bigwigs/DRR006463.bw sumsF6CAT/DRR006463.sum.tsv
bash /users/lcollado/R/x86_64-pc-linux-gnu-library/3.3.x/recount.bwtool/extdata/jhpce/sum.sh /dcl01/leek/data/bwtool/bwtool-1.0/bwtool sumsF6CAT/recount.bwtool-2017-02-25.bed /dcl01/leek/data/sra/v2/batch_20/coverage_bigwigs/DRR006464.bw sumsF6CAT/DRR006464.sum.tsv
bash /users/lcollado/R/x86_64-pc-linux-gnu-library/3.3.x/recount.bwtool/extdata/jhpce/sum.sh /dcl01/leek/data/bwtool/bwtool-1.0/bwtool sumsF6CAT/recount.bwtool-2017-02-25.bed /dcl01/leek/data/sra/v2/batch_59/coverage_bigwigs/DRR006465.bw sumsF6CAT/DRR006465.sum.tsv
bash /users/lcollado/R/x86_64-pc-linux-gnu-library/3.3.x/recount.bwtool/extdata/jhpce/sum.sh /dcl01/leek/data/bwtool/bwtool-1.0/bwtool sumsF6CAT/recount.bwtool-2017-02-25.bed /dcl01/leek/data/sra/v2/batch_26/coverage_bigwigs/DRR006466.bw sumsF6CAT/DRR006466.sum.tsv
bash /users/lcollado/R/x86_64-pc-linux-gnu-library/3.3.x/recount.bwtool/extdata/jhpce/sum.sh /dcl01/leek/data/bwtool/bwtool-1.0/bwtool sumsF6CAT/recount.bwtool-2017-02-25.bed /dcl01/leek/data/sra/v2/batch_59/coverage_bigwigs/DRR006467.bw sumsF6CAT/DRR006467.sum.tsv
bash /users/lcollado/R/x86_64-pc-linux-gnu-library/3.3.x/recount.bwtool/extdata/jhpce/sum.sh /dcl01/leek/data/bwtool/bwtool-1.0/bwtool sumsF6CAT/recount.bwtool-2017-02-25.bed /dcl01/leek/data/sra/v2/batch_69/coverage_bigwigs/DRR006468.bw sumsF6CAT/DRR006468.sum.tsv
bash /users/lcollado/R/x86_64-pc-linux-gnu-library/3.3.x/recount.bwtool/extdata/jhpce/sum.sh /dcl01/leek/data/bwtool/bwtool-1.0/bwtool sumsF6CAT/recount.bwtool-2017-02-25.bed /dcl01/leek/data/sra/v2/batch_9/coverage_bigwigs/DRR006469.bw sumsF6CAT/DRR006469.sum.tsv
bash /users/lcollado/R/x86_64-pc-linux-gnu-library/3.3.x/recount.bwtool/extdata/jhpce/sum.sh /dcl01/leek/data/bwtool/bwtool-1.0/bwtool sumsF6CAT/recount.bwtool-2017-02-25.bed /dcl01/leek/data/sra/v2/batch_82/coverage_bigwigs/DRR006470.bw sumsF6CAT/DRR006470.sum.tsv
bash /users/lcollado/R/x86_64-pc-linux-gnu-library/3.3.x/recount.bwtool/extdata/jhpce/sum.sh /dcl01/leek/data/bwtool/bwtool-1.0/bwtool sumsF6CAT/recount.bwtool-2017-02-25.bed /dcl01/leek/data/sra/v2/batch_43/coverage_bigwigs/DRR006471.bw sumsF6CAT/DRR006471.sum.tsv
bash /users/lcollado/R/x86_64-pc-linux-gnu-library/3.3.x/recount.bwtool/extdata/jhpce/sum.sh /dcl01/leek/data/bwtool/bwtool-1.0/bwtool sumsF6CAT/recount.bwtool-2017-02-25.bed /dcl01/leek/data/sra/v2/batch_31/coverage_bigwigs/DRR006472.bw sumsF6CAT/DRR006472.sum.tsv
bash /users/lcollado/R/x86_64-pc-linux-gnu-library/3.3.x/recount.bwtool/extdata/jhpce/sum.sh /dcl01/leek/data/bwtool/bwtool-1.0/bwtool sumsF6CAT/recount.bwtool-2017-02-25.bed /dcl01/leek/data/sra/v2/batch_83/coverage_bigwigs/DRR006473.bw sumsF6CAT/DRR006473.sum.tsv
bash /users/lcollado/R/x86_64-pc-linux-gnu-library/3.3.x/recount.bwtool/extdata/jhpce/sum.sh /dcl01/leek/data/bwtool/bwtool-1.0/bwtool sumsF6CAT/recount.bwtool-2017-02-25.bed /dcl01/leek/data/sra/v2/batch_81/coverage_bigwigs/DRR006474.bw sumsF6CAT/DRR006474.sum.tsv
bash /users/lcollado/R/x86_64-pc-linux-gnu-library/3.3.x/recount.bwtool/extdata/jhpce/sum.sh /dcl01/leek/data/bwtool/bwtool-1.0/bwtool sumsF6CAT/recount.bwtool-2017-02-25.bed /dcl01/leek/data/sra/v2/batch_15/coverage_bigwigs/DRR006475.bw sumsF6CAT/DRR006475.sum.tsv
bash /users/lcollado/R/x86_64-pc-linux-gnu-library/3.3.x/recount.bwtool/extdata/jhpce/sum.sh /dcl01/leek/data/bwtool/bwtool-1.0/bwtool sumsF6CAT/recount.bwtool-2017-02-25.bed /dcl01/leek/data/sra/v2/batch_33/coverage_bigwigs/DRR006476.bw sumsF6CAT/DRR006476.sum.tsv
bash /users/lcollado/R/x86_64-pc-linux-gnu-library/3.3.x/recount.bwtool/extdata/jhpce/sum.sh /dcl01/leek/data/bwtool/bwtool-1.0/bwtool sumsF6CAT/recount.bwtool-2017-02-25.bed /dcl01/leek/data/sra/v2/batch_15/coverage_bigwigs/DRR006477.bw sumsF6CAT/DRR006477.sum.tsv
bash /users/lcollado/R/x86_64-pc-linux-gnu-library/3.3.x/recount.bwtool/extdata/jhpce/sum.sh /dcl01/leek/data/bwtool/bwtool-1.0/bwtool sumsF6CAT/recount.bwtool-2017-02-25.bed /dcl01/leek/data/sra/v2/batch_37/coverage_bigwigs/DRR006478.bw sumsF6CAT/DRR006478.sum.tsv
bash /users/lcollado/R/x86_64-pc-linux-gnu-library/3.3.x/recount.bwtool/extdata/jhpce/sum.sh /dcl01/leek/data/bwtool/bwtool-1.0/bwtool sumsF6CAT/recount.bwtool-2017-02-25.bed /dcl01/leek/data/sra/v2/batch_50/coverage_bigwigs/DRR006479.bw sumsF6CAT/DRR006479.sum.tsv
bash /users/lcollado/R/x86_64-pc-linux-gnu-library/3.3.x/recount.bwtool/extdata/jhpce/sum.sh /dcl01/leek/data/bwtool/bwtool-1.0/bwtool sumsF6CAT/recount.bwtool-2017-02-25.bed /dcl01/leek/data/sra/v2/batch_26/coverage_bigwigs/DRR006480.bw sumsF6CAT/DRR006480.sum.tsv
bash /users/lcollado/R/x86_64-pc-linux-gnu-library/3.3.x/recount.bwtool/extdata/jhpce/sum.sh /dcl01/leek/data/bwtool/bwtool-1.0/bwtool sumsF6CAT/recount.bwtool-2017-02-25.bed /dcl01/leek/data/sra/v2/batch_77/coverage_bigwigs/DRR006481.bw sumsF6CAT/DRR006481.sum.tsv
bash /users/lcollado/R/x86_64-pc-linux-gnu-library/3.3.x/recount.bwtool/extdata/jhpce/sum.sh /dcl01/leek/data/bwtool/bwtool-1.0/bwtool sumsF6CAT/recount.bwtool-2017-02-25.bed /dcl01/leek/data/sra/v2/batch_93/coverage_bigwigs/DRR006482.bw sumsF6CAT/DRR006482.sum.tsv
bash /users/lcollado/R/x86_64-pc-linux-gnu-library/3.3.x/recount.bwtool/extdata/jhpce/sum.sh /dcl01/leek/data/bwtool/bwtool-1.0/bwtool sumsF6CAT/recount.bwtool-2017-02-25.bed /dcl01/leek/data/sra/v2/batch_50/coverage_bigwigs/DRR006483.bw sumsF6CAT/DRR006483.sum.tsv
bash /users/lcollado/R/x86_64-pc-linux-gnu-library/3.3.x/recount.bwtool/extdata/jhpce/sum.sh /dcl01/leek/data/bwtool/bwtool-1.0/bwtool sumsF6CAT/recount.bwtool-2017-02-25.bed /dcl01/leek/data/sra/v2/batch_36/coverage_bigwigs/DRR006484.bw sumsF6CAT/DRR006484.sum.tsv
bash /users/lcollado/R/x86_64-pc-linux-gnu-library/3.3.x/recount.bwtool/extdata/jhpce/sum.sh /dcl01/leek/data/bwtool/bwtool-1.0/bwtool sumsF6CAT/recount.bwtool-2017-02-25.bed /dcl01/leek/data/sra/v2/batch_86/coverage_bigwigs/DRR006485.bw sumsF6CAT/DRR006485.sum.tsv
bash /users/lcollado/R/x86_64-pc-linux-gnu-library/3.3.x/recount.bwtool/extdata/jhpce/sum.sh /dcl01/leek/data/bwtool/bwtool-1.0/bwtool sumsF6CAT/recount.bwtool-2017-02-25.bed /dcl01/leek/data/sra/v2/batch_23/coverage_bigwigs/DRR006486.bw sumsF6CAT/DRR006486.sum.tsv
bash /users/lcollado/R/x86_64-pc-linux-gnu-library/3.3.x/recount.bwtool/extdata/jhpce/sum.sh /dcl01/leek/data/bwtool/bwtool-1.0/bwtool sumsF6CAT/recount.bwtool-2017-02-25.bed /dcl01/leek/data/sra/v2/batch_60/coverage_bigwigs/DRR006487.bw sumsF6CAT/DRR006487.sum.tsv
bash /users/lcollado/R/x86_64-pc-linux-gnu-library/3.3.x/recount.bwtool/extdata/jhpce/sum.sh /dcl01/leek/data/bwtool/bwtool-1.0/bwtool sumsF6CAT/recount.bwtool-2017-02-25.bed /dcl01/leek/data/sra/v2/batch_34/coverage_bigwigs/DRR006488.bw sumsF6CAT/DRR006488.sum.tsv
bash /users/lcollado/R/x86_64-pc-linux-gnu-library/3.3.x/recount.bwtool/extdata/jhpce/sum.sh /dcl01/leek/data/bwtool/bwtool-1.0/bwtool sumsF6CAT/recount.bwtool-2017-02-25.bed /dcl01/leek/data/sra/v2/batch_4/coverage_bigwigs/DRR006489.bw sumsF6CAT/DRR006489.sum.tsv
bash /users/lcollado/R/x86_64-pc-linux-gnu-library/3.3.x/recount.bwtool/extdata/jhpce/sum.sh /dcl01/leek/data/bwtool/bwtool-1.0/bwtool sumsF6CAT/recount.bwtool-2017-02-25.bed /dcl01/leek/data/sra/v2/batch_96/coverage_bigwigs/DRR006490.bw sumsF6CAT/DRR006490.sum.tsv
bash /users/lcollado/R/x86_64-pc-linux-gnu-library/3.3.x/recount.bwtool/extdata/jhpce/sum.sh /dcl01/leek/data/bwtool/bwtool-1.0/bwtool sumsF6CAT/recount.bwtool-2017-02-25.bed /dcl01/leek/data/sra/v2/batch_77/coverage_bigwigs/DRR006491.bw sumsF6CAT/DRR006491.sum.tsv
bash /users/lcollado/R/x86_64-pc-linux-gnu-library/3.3.x/recount.bwtool/extdata/jhpce/sum.sh /dcl01/leek/data/bwtool/bwtool-1.0/bwtool sumsF6CAT/recount.bwtool-2017-02-25.bed /dcl01/leek/data/sra/v2/batch_20/coverage_bigwigs/DRR006492.bw sumsF6CAT/DRR006492.sum.tsv
bash /users/lcollado/R/x86_64-pc-linux-gnu-library/3.3.x/recount.bwtool/extdata/jhpce/sum.sh /dcl01/leek/data/bwtool/bwtool-1.0/bwtool sumsF6CAT/recount.bwtool-2017-02-25.bed /dcl01/leek/data/sra/v2/batch_21/coverage_bigwigs/DRR006493.bw sumsF6CAT/DRR006493.sum.tsv
bash /users/lcollado/R/x86_64-pc-linux-gnu-library/3.3.x/recount.bwtool/extdata/jhpce/sum.sh /dcl01/leek/data/bwtool/bwtool-1.0/bwtool sumsF6CAT/recount.bwtool-2017-02-25.bed /dcl01/leek/data/sra/v2/batch_18/coverage_bigwigs/DRR006494.bw sumsF6CAT/DRR006494.sum.tsv
bash /users/lcollado/R/x86_64-pc-linux-gnu-library/3.3.x/recount.bwtool/extdata/jhpce/sum.sh /dcl01/leek/data/bwtool/bwtool-1.0/bwtool sumsF6CAT/recount.bwtool-2017-02-25.bed /dcl01/leek/data/sra/v2/batch_91/coverage_bigwigs/DRR010359.bw sumsF6CAT/DRR010359.sum.tsv
bash /users/lcollado/R/x86_64-pc-linux-gnu-library/3.3.x/recount.bwtool/extdata/jhpce/sum.sh /dcl01/leek/data/bwtool/bwtool-1.0/bwtool sumsF6CAT/recount.bwtool-2017-02-25.bed /dcl01/leek/data/sra/v2/batch_6/coverage_bigwigs/DRR010362.bw sumsF6CAT/DRR010362.sum.tsv
bash /users/lcollado/R/x86_64-pc-linux-gnu-library/3.3.x/recount.bwtool/extdata/jhpce/sum.sh /dcl01/leek/data/bwtool/bwtool-1.0/bwtool sumsF6CAT/recount.bwtool-2017-02-25.bed /dcl01/leek/data/sra/v2/batch_51/coverage_bigwigs/DRR010360.bw sumsF6CAT/DRR010360.sum.tsv
bash /users/lcollado/R/x86_64-pc-linux-gnu-library/3.3.x/recount.bwtool/extdata/jhpce/sum.sh /dcl01/leek/data/bwtool/bwtool-1.0/bwtool sumsF6CAT/recount.bwtool-2017-02-25.bed /dcl01/leek/data/sra/v2/batch_44/coverage_bigwigs/DRR010363.bw sumsF6CAT/DRR010363.sum.tsv
bash /users/lcollado/R/x86_64-pc-linux-gnu-library/3.3.x/recount.bwtool/extdata/jhpce/sum.sh /dcl01/leek/data/bwtool/bwtool-1.0/bwtool sumsF6CAT/recount.bwtool-2017-02-25.bed /dcl01/leek/data/sra/v2/batch_5/coverage_bigwigs/DRR010361.bw sumsF6CAT/DRR010361.sum.tsv
bash /users/lcollado/R/x86_64-pc-linux-gnu-library/3.3.x/recount.bwtool/extdata/jhpce/sum.sh /dcl01/leek/data/bwtool/bwtool-1.0/bwtool sumsF6CAT/recount.bwtool-2017-02-25.bed /dcl01/leek/data/sra/v2/batch_51/coverage_bigwigs/DRR010364.bw sumsF6CAT/DRR010364.sum.tsv
bash /users/lcollado/R/x86_64-pc-linux-gnu-library/3.3.x/recount.bwtool/extdata/jhpce/sum.sh /dcl01/leek/data/bwtool/bwtool-1.0/bwtool sumsF6CAT/recount.bwtool-2017-02-25.bed /dcl01/leek/data/sra/v2/batch_85/coverage_bigwigs/DRR012594.bw sumsF6CAT/DRR012594.sum.tsv
bash /users/lcollado/R/x86_64-pc-linux-gnu-library/3.3.x/recount.bwtool/extdata/jhpce/sum.sh /dcl01/leek/data/bwtool/bwtool-1.0/bwtool sumsF6CAT/recount.bwtool-2017-02-25.bed /dcl01/leek/data/sra/v2/batch_62/coverage_bigwigs/DRR012595.bw sumsF6CAT/DRR012595.sum.tsv
bash /users/lcollado/R/x86_64-pc-linux-gnu-library/3.3.x/recount.bwtool/extdata/jhpce/sum.sh /dcl01/leek/data/bwtool/bwtool-1.0/bwtool sumsF6CAT/recount.bwtool-2017-02-25.bed /dcl01/leek/data/sra/v2/batch_66/coverage_bigwigs/DRR012596.bw sumsF6CAT/DRR012596.sum.tsv
bash /users/lcollado/R/x86_64-pc-linux-gnu-library/3.3.x/recount.bwtool/extdata/jhpce/sum.sh /dcl01/leek/data/bwtool/bwtool-1.0/bwtool sumsF6CAT/recount.bwtool-2017-02-25.bed /dcl01/leek/data/sra/v2/batch_34/coverage_bigwigs/DRR012597.bw sumsF6CAT/DRR012597.sum.tsv
bash /users/lcollado/R/x86_64-pc-linux-gnu-library/3.3.x/recount.bwtool/extdata/jhpce/sum.sh /dcl01/leek/data/bwtool/bwtool-1.0/bwtool sumsF6CAT/recount.bwtool-2017-02-25.bed /dcl01/leek/data/sra/v2/batch_41/coverage_bigwigs/DRR013756.bw sumsF6CAT/DRR013756.sum.tsv
bash /users/lcollado/R/x86_64-pc-linux-gnu-library/3.3.x/recount.bwtool/extdata/jhpce/sum.sh /dcl01/leek/data/bwtool/bwtool-1.0/bwtool sumsF6CAT/recount.bwtool-2017-02-25.bed /dcl01/leek/data/sra/v2/batch_5/coverage_bigwigs/DRR013757.bw sumsF6CAT/DRR013757.sum.tsv
bash /users/lcollado/R/x86_64-pc-linux-gnu-library/3.3.x/recount.bwtool/extdata/jhpce/sum.sh /dcl01/leek/data/bwtool/bwtool-1.0/bwtool sumsF6CAT/recount.bwtool-2017-02-25.bed /dcl01/leek/data/sra/v2/batch_75/coverage_bigwigs/DRR013758.bw sumsF6CAT/DRR013758.sum.tsv
bash /users/lcollado/R/x86_64-pc-linux-gnu-library/3.3.x/recount.bwtool/extdata/jhpce/sum.sh /dcl01/leek/data/bwtool/bwtool-1.0/bwtool sumsF6CAT/recount.bwtool-2017-02-25.bed /dcl01/leek/data/sra/v2/batch_42/coverage_bigwigs/DRR013759.bw sumsF6CAT/DRR013759.sum.tsv
bash /users/lcollado/R/x86_64-pc-linux-gnu-library/3.3.x/recount.bwtool/extdata/jhpce/sum.sh /dcl01/leek/data/bwtool/bwtool-1.0/bwtool sumsF6CAT/recount.bwtool-2017-02-25.bed /dcl01/leek/data/sra/v2/batch_17/coverage_bigwigs/DRR013760.bw sumsF6CAT/DRR013760.sum.tsv
bash /users/lcollado/R/x86_64-pc-linux-gnu-library/3.3.x/recount.bwtool/extdata/jhpce/sum.sh /dcl01/leek/data/bwtool/bwtool-1.0/bwtool sumsF6CAT/recount.bwtool-2017-02-25.bed /dcl01/leek/data/sra/v2/batch_48/coverage_bigwigs/DRR013761.bw sumsF6CAT/DRR013761.sum.tsv
bash /users/lcollado/R/x86_64-pc-linux-gnu-library/3.3.x/recount.bwtool/extdata/jhpce/sum.sh /dcl01/leek/data/bwtool/bwtool-1.0/bwtool sumsF6CAT/recount.bwtool-2017-02-25.bed /dcl01/leek/data/sra/v2/batch_9/coverage_bigwigs/DRR013762.bw sumsF6CAT/DRR013762.sum.tsv
bash /users/lcollado/R/x86_64-pc-linux-gnu-library/3.3.x/recount.bwtool/extdata/jhpce/sum.sh /dcl01/leek/data/bwtool/bwtool-1.0/bwtool sumsF6CAT/recount.bwtool-2017-02-25.bed /dcl01/leek/data/sra/v2/batch_4/coverage_bigwigs/DRR013763.bw sumsF6CAT/DRR013763.sum.tsv
bash /users/lcollado/R/x86_64-pc-linux-gnu-library/3.3.x/recount.bwtool/extdata/jhpce/sum.sh /dcl01/leek/data/bwtool/bwtool-1.0/bwtool sumsF6CAT/recount.bwtool-2017-02-25.bed /dcl01/leek/data/sra/v2/batch_78/coverage_bigwigs/DRR013764.bw sumsF6CAT/DRR013764.sum.tsv
bash /users/lcollado/R/x86_64-pc-linux-gnu-library/3.3.x/recount.bwtool/extdata/jhpce/sum.sh /dcl01/leek/data/bwtool/bwtool-1.0/bwtool sumsF6CAT/recount.bwtool-2017-02-25.bed /dcl01/leek/data/sra/v2/batch_29/coverage_bigwigs/DRR013765.bw sumsF6CAT/DRR013765.sum.tsv
bash /users/lcollado/R/x86_64-pc-linux-gnu-library/3.3.x/recount.bwtool/extdata/jhpce/sum.sh /dcl01/leek/data/bwtool/bwtool-1.0/bwtool sumsF6CAT/recount.bwtool-2017-02-25.bed /dcl01/leek/data/sra/v2/batch_23/coverage_bigwigs/DRR013766.bw sumsF6CAT/DRR013766.sum.tsv
bash /users/lcollado/R/x86_64-pc-linux-gnu-library/3.3.x/recount.bwtool/extdata/jhpce/sum.sh /dcl01/leek/data/bwtool/bwtool-1.0/bwtool sumsF6CAT/recount.bwtool-2017-02-25.bed /dcl01/leek/data/sra/v2/batch_5/coverage_bigwigs/DRR013767.bw sumsF6CAT/DRR013767.sum.tsv
bash /users/lcollado/R/x86_64-pc-linux-gnu-library/3.3.x/recount.bwtool/extdata/jhpce/sum.sh /dcl01/leek/data/bwtool/bwtool-1.0/bwtool sumsF6CAT/recount.bwtool-2017-02-25.bed /dcl01/leek/data/sra/v2/batch_3/coverage_bigwigs/DRR013807.bw sumsF6CAT/DRR013807.sum.tsv
bash /users/lcollado/R/x86_64-pc-linux-gnu-library/3.3.x/recount.bwtool/extdata/jhpce/sum.sh /dcl01/leek/data/bwtool/bwtool-1.0/bwtool sumsF6CAT/recount.bwtool-2017-02-25.bed /dcl01/leek/data/sra/v2/batch_30/coverage_bigwigs/DRR013801.bw sumsF6CAT/DRR013801.sum.tsv
bash /users/lcollado/R/x86_64-pc-linux-gnu-library/3.3.x/recount.bwtool/extdata/jhpce/sum.sh /dcl01/leek/data/bwtool/bwtool-1.0/bwtool sumsF6CAT/recount.bwtool-2017-02-25.bed /dcl01/leek/data/sra/v2/batch_4/coverage_bigwigs/DRR013802.bw sumsF6CAT/DRR013802.sum.tsv
bash /users/lcollado/R/x86_64-pc-linux-gnu-library/3.3.x/recount.bwtool/extdata/jhpce/sum.sh /dcl01/leek/data/bwtool/bwtool-1.0/bwtool sumsF6CAT/recount.bwtool-2017-02-25.bed /dcl01/leek/data/sra/v2/batch_60/coverage_bigwigs/DRR013803.bw sumsF6CAT/DRR013803.sum.tsv
bash /users/lcollado/R/x86_64-pc-linux-gnu-library/3.3.x/recount.bwtool/extdata/jhpce/sum.sh /dcl01/leek/data/bwtool/bwtool-1.0/bwtool sumsF6CAT/recount.bwtool-2017-02-25.bed /dcl01/leek/data/sra/v2/batch_22/coverage_bigwigs/DRR013804.bw sumsF6CAT/DRR013804.sum.tsv
bash /users/lcollado/R/x86_64-pc-linux-gnu-library/3.3.x/recount.bwtool/extdata/jhpce/sum.sh /dcl01/leek/data/bwtool/bwtool-1.0/bwtool sumsF6CAT/recount.bwtool-2017-02-25.bed /dcl01/leek/data/sra/v2/batch_41/coverage_bigwigs/DRR013805.bw sumsF6CAT/DRR013805.sum.tsv
bash /users/lcollado/R/x86_64-pc-linux-gnu-library/3.3.x/recount.bwtool/extdata/jhpce/sum.sh /dcl01/leek/data/bwtool/bwtool-1.0/bwtool sumsF6CAT/recount.bwtool-2017-02-25.bed /dcl01/leek/data/sra/v2/batch_24/coverage_bigwigs/DRR013806.bw sumsF6CAT/DRR013806.sum.tsv
bash /users/lcollado/R/x86_64-pc-linux-gnu-library/3.3.x/recount.bwtool/extdata/jhpce/sum.sh /dcl01/leek/data/bwtool/bwtool-1.0/bwtool sumsF6CAT/recount.bwtool-2017-02-25.bed /dcl01/leek/data/sra/v2/batch_86/coverage_bigwigs/DRR013795.bw sumsF6CAT/DRR013795.sum.tsv
bash /users/lcollado/R/x86_64-pc-linux-gnu-library/3.3.x/recount.bwtool/extdata/jhpce/sum.sh /dcl01/leek/data/bwtool/bwtool-1.0/bwtool sumsF6CAT/recount.bwtool-2017-02-25.bed /dcl01/leek/data/sra/v2/batch_17/coverage_bigwigs/DRR013789.bw sumsF6CAT/DRR013789.sum.tsv
bash /users/lcollado/R/x86_64-pc-linux-gnu-library/3.3.x/recount.bwtool/extdata/jhpce/sum.sh /dcl01/leek/data/bwtool/bwtool-1.0/bwtool sumsF6CAT/recount.bwtool-2017-02-25.bed /dcl01/leek/data/sra/v2/batch_21/coverage_bigwigs/DRR013796.bw sumsF6CAT/DRR013796.sum.tsv
bash /users/lcollado/R/x86_64-pc-linux-gnu-library/3.3.x/recount.bwtool/extdata/jhpce/sum.sh /dcl01/leek/data/bwtool/bwtool-1.0/bwtool sumsF6CAT/recount.bwtool-2017-02-25.bed /dcl01/leek/data/sra/v2/batch_46/coverage_bigwigs/DRR013790.bw sumsF6CAT/DRR013790.sum.tsv
bash /users/lcollado/R/x86_64-pc-linux-gnu-library/3.3.x/recount.bwtool/extdata/jhpce/sum.sh /dcl01/leek/data/bwtool/bwtool-1.0/bwtool sumsF6CAT/recount.bwtool-2017-02-25.bed /dcl01/leek/data/sra/v2/batch_41/coverage_bigwigs/DRR013797.bw sumsF6CAT/DRR013797.sum.tsv
bash /users/lcollado/R/x86_64-pc-linux-gnu-library/3.3.x/recount.bwtool/extdata/jhpce/sum.sh /dcl01/leek/data/bwtool/bwtool-1.0/bwtool sumsF6CAT/recount.bwtool-2017-02-25.bed /dcl01/leek/data/sra/v2/batch_84/coverage_bigwigs/DRR013791.bw sumsF6CAT/DRR013791.sum.tsv
bash /users/lcollado/R/x86_64-pc-linux-gnu-library/3.3.x/recount.bwtool/extdata/jhpce/sum.sh /dcl01/leek/data/bwtool/bwtool-1.0/bwtool sumsF6CAT/recount.bwtool-2017-02-25.bed /dcl01/leek/data/sra/v2/batch_6/coverage_bigwigs/DRR013798.bw sumsF6CAT/DRR013798.sum.tsv
bash /users/lcollado/R/x86_64-pc-linux-gnu-library/3.3.x/recount.bwtool/extdata/jhpce/sum.sh /dcl01/leek/data/bwtool/bwtool-1.0/bwtool sumsF6CAT/recount.bwtool-2017-02-25.bed /dcl01/leek/data/sra/v2/batch_97/coverage_bigwigs/DRR013792.bw sumsF6CAT/DRR013792.sum.tsv
bash /users/lcollado/R/x86_64-pc-linux-gnu-library/3.3.x/recount.bwtool/extdata/jhpce/sum.sh /dcl01/leek/data/bwtool/bwtool-1.0/bwtool sumsF6CAT/recount.bwtool-2017-02-25.bed /dcl01/leek/data/sra/v2/batch_57/coverage_bigwigs/DRR013799.bw sumsF6CAT/DRR013799.sum.tsv
bash /users/lcollado/R/x86_64-pc-linux-gnu-library/3.3.x/recount.bwtool/extdata/jhpce/sum.sh /dcl01/leek/data/bwtool/bwtool-1.0/bwtool sumsF6CAT/recount.bwtool-2017-02-25.bed /dcl01/leek/data/sra/v2/batch_77/coverage_bigwigs/DRR013793.bw sumsF6CAT/DRR013793.sum.tsv
bash /users/lcollado/R/x86_64-pc-linux-gnu-library/3.3.x/recount.bwtool/extdata/jhpce/sum.sh /dcl01/leek/data/bwtool/bwtool-1.0/bwtool sumsF6CAT/recount.bwtool-2017-02-25.bed /dcl01/leek/data/sra/v2/batch_11/coverage_bigwigs/DRR013800.bw sumsF6CAT/DRR013800.sum.tsv
bash /users/lcollado/R/x86_64-pc-linux-gnu-library/3.3.x/recount.bwtool/extdata/jhpce/sum.sh /dcl01/leek/data/bwtool/bwtool-1.0/bwtool sumsF6CAT/recount.bwtool-2017-02-25.bed /dcl01/leek/data/sra/v2/batch_40/coverage_bigwigs/DRR013794.bw sumsF6CAT/DRR013794.sum.tsv
bash /users/lcollado/R/x86_64-pc-linux-gnu-library/3.3.x/recount.bwtool/extdata/jhpce/sum.sh /dcl01/leek/data/bwtool/bwtool-1.0/bwtool sumsF6CAT/recount.bwtool-2017-02-25.bed /dcl01/leek/data/sra/v2/batch_21/coverage_bigwigs/DRR014027.bw sumsF6CAT/DRR014027.sum.tsv
bash /users/lcollado/R/x86_64-pc-linux-gnu-library/3.3.x/recount.bwtool/extdata/jhpce/sum.sh /dcl01/leek/data/bwtool/bwtool-1.0/bwtool sumsF6CAT/recount.bwtool-2017-02-25.bed /dcl01/leek/data/sra/v2/batch_89/coverage_bigwigs/DRR014028.bw sumsF6CAT/DRR014028.sum.tsv
bash /users/lcollado/R/x86_64-pc-linux-gnu-library/3.3.x/recount.bwtool/extdata/jhpce/sum.sh /dcl01/leek/data/bwtool/bwtool-1.0/bwtool sumsF6CAT/recount.bwtool-2017-02-25.bed /dcl01/leek/data/sra/v2/batch_66/coverage_bigwigs/DRR014029.bw sumsF6CAT/DRR014029.sum.tsv
bash /users/lcollado/R/x86_64-pc-linux-gnu-library/3.3.x/recount.bwtool/extdata/jhpce/sum.sh /dcl01/leek/data/bwtool/bwtool-1.0/bwtool sumsF6CAT/recount.bwtool-2017-02-25.bed /dcl01/leek/data/sra/v2/batch_43/coverage_bigwigs/DRR014030.bw sumsF6CAT/DRR014030.sum.tsv
bash /users/lcollado/R/x86_64-pc-linux-gnu-library/3.3.x/recount.bwtool/extdata/jhpce/sum.sh /dcl01/leek/data/bwtool/bwtool-1.0/bwtool sumsF6CAT/recount.bwtool-2017-02-25.bed /dcl01/leek/data/sra/v2/batch_93/coverage_bigwigs/DRR014032.bw sumsF6CAT/DRR014032.sum.tsv
bash /users/lcollado/R/x86_64-pc-linux-gnu-library/3.3.x/recount.bwtool/extdata/jhpce/sum.sh /dcl01/leek/data/bwtool/bwtool-1.0/bwtool sumsF6CAT/recount.bwtool-2017-02-25.bed /dcl01/leek/data/sra/v2/batch_97/coverage_bigwigs/DRR014033.bw sumsF6CAT/DRR014033.sum.tsv
bash /users/lcollado/R/x86_64-pc-linux-gnu-library/3.3.x/recount.bwtool/extdata/jhpce/sum.sh /dcl01/leek/data/bwtool/bwtool-1.0/bwtool sumsF6CAT/recount.bwtool-2017-02-25.bed /dcl01/leek/data/sra/v2/batch_62/coverage_bigwigs/DRR014034.bw sumsF6CAT/DRR014034.sum.tsv
bash /users/lcollado/R/x86_64-pc-linux-gnu-library/3.3.x/recount.bwtool/extdata/jhpce/sum.sh /dcl01/leek/data/bwtool/bwtool-1.0/bwtool sumsF6CAT/recount.bwtool-2017-02-25.bed /dcl01/leek/data/sra/v2/batch_89/coverage_bigwigs/DRR014035.bw sumsF6CAT/DRR014035.sum.tsv
bash /users/lcollado/R/x86_64-pc-linux-gnu-library/3.3.x/recount.bwtool/extdata/jhpce/sum.sh /dcl01/leek/data/bwtool/bwtool-1.0/bwtool sumsF6CAT/recount.bwtool-2017-02-25.bed /dcl01/leek/data/sra/v2/batch_35/coverage_bigwigs/DRR014036.bw sumsF6CAT/DRR014036.sum.tsv
bash /users/lcollado/R/x86_64-pc-linux-gnu-library/3.3.x/recount.bwtool/extdata/jhpce/sum.sh /dcl01/leek/data/bwtool/bwtool-1.0/bwtool sumsF6CAT/recount.bwtool-2017-02-25.bed /dcl01/leek/data/sra/v2/batch_9/coverage_bigwigs/DRR014113.bw sumsF6CAT/DRR014113.sum.tsv
bash /users/lcollado/R/x86_64-pc-linux-gnu-library/3.3.x/recount.bwtool/extdata/jhpce/sum.sh /dcl01/leek/data/bwtool/bwtool-1.0/bwtool sumsF6CAT/recount.bwtool-2017-02-25.bed /dcl01/leek/data/sra/v2/batch_44/coverage_bigwigs/DRR014114.bw sumsF6CAT/DRR014114.sum.tsv
bash /users/lcollado/R/x86_64-pc-linux-gnu-library/3.3.x/recount.bwtool/extdata/jhpce/sum.sh /dcl01/leek/data/bwtool/bwtool-1.0/bwtool sumsF6CAT/recount.bwtool-2017-02-25.bed /dcl01/leek/data/sra/v2/batch_64/coverage_bigwigs/DRR014396.bw sumsF6CAT/DRR014396.sum.tsv
bash /users/lcollado/R/x86_64-pc-linux-gnu-library/3.3.x/recount.bwtool/extdata/jhpce/sum.sh /dcl01/leek/data/bwtool/bwtool-1.0/bwtool sumsF6CAT/recount.bwtool-2017-02-25.bed /dcl01/leek/data/sra/v2/batch_88/coverage_bigwigs/DRR014397.bw sumsF6CAT/DRR014397.sum.tsv
bash /users/lcollado/R/x86_64-pc-linux-gnu-library/3.3.x/recount.bwtool/extdata/jhpce/sum.sh /dcl01/leek/data/bwtool/bwtool-1.0/bwtool sumsF6CAT/recount.bwtool-2017-02-25.bed /dcl01/leek/data/sra/v2/batch_82/coverage_bigwigs/DRR014398.bw sumsF6CAT/DRR014398.sum.tsv
bash /users/lcollado/R/x86_64-pc-linux-gnu-library/3.3.x/recount.bwtool/extdata/jhpce/sum.sh /dcl01/leek/data/bwtool/bwtool-1.0/bwtool sumsF6CAT/recount.bwtool-2017-02-25.bed /dcl01/leek/data/sra/v2/batch_22/coverage_bigwigs/DRR014399.bw sumsF6CAT/DRR014399.sum.tsv
bash /users/lcollado/R/x86_64-pc-linux-gnu-library/3.3.x/recount.bwtool/extdata/jhpce/sum.sh /dcl01/leek/data/bwtool/bwtool-1.0/bwtool sumsF6CAT/recount.bwtool-2017-02-25.bed /dcl01/leek/data/sra/v2/batch_98/coverage_bigwigs/DRR014400.bw sumsF6CAT/DRR014400.sum.tsv
bash /users/lcollado/R/x86_64-pc-linux-gnu-library/3.3.x/recount.bwtool/extdata/jhpce/sum.sh /dcl01/leek/data/bwtool/bwtool-1.0/bwtool sumsF6CAT/recount.bwtool-2017-02-25.bed /dcl01/leek/data/sra/v2/batch_89/coverage_bigwigs/DRR014401.bw sumsF6CAT/DRR014401.sum.tsv
bash /users/lcollado/R/x86_64-pc-linux-gnu-library/3.3.x/recount.bwtool/extdata/jhpce/sum.sh /dcl01/leek/data/bwtool/bwtool-1.0/bwtool sumsF6CAT/recount.bwtool-2017-02-25.bed /dcl01/leek/data/sra/v2/batch_6/coverage_bigwigs/DRR014402.bw sumsF6CAT/DRR014402.sum.tsv
bash /users/lcollado/R/x86_64-pc-linux-gnu-library/3.3.x/recount.bwtool/extdata/jhpce/sum.sh /dcl01/leek/data/bwtool/bwtool-1.0/bwtool sumsF6CAT/recount.bwtool-2017-02-25.bed /dcl01/leek/data/sra/v2/batch_4/coverage_bigwigs/DRR015133.bw sumsF6CAT/DRR015133.sum.tsv
bash /users/lcollado/R/x86_64-pc-linux-gnu-library/3.3.x/recount.bwtool/extdata/jhpce/sum.sh /dcl01/leek/data/bwtool/bwtool-1.0/bwtool sumsF6CAT/recount.bwtool-2017-02-25.bed /dcl01/leek/data/sra/v2/batch_77/coverage_bigwigs/DRR015134.bw sumsF6CAT/DRR015134.sum.tsv
bash /users/lcollado/R/x86_64-pc-linux-gnu-library/3.3.x/recount.bwtool/extdata/jhpce/sum.sh /dcl01/leek/data/bwtool/bwtool-1.0/bwtool sumsF6CAT/recount.bwtool-2017-02-25.bed /dcl01/leek/data/sra/v2/batch_81/coverage_bigwigs/DRR015135.bw sumsF6CAT/DRR015135.sum.tsv
bash /users/lcollado/R/x86_64-pc-linux-gnu-library/3.3.x/recount.bwtool/extdata/jhpce/sum.sh /dcl01/leek/data/bwtool/bwtool-1.0/bwtool sumsF6CAT/recount.bwtool-2017-02-25.bed /dcl01/leek/data/sra/v2/batch_35/coverage_bigwigs/DRR015136.bw sumsF6CAT/DRR015136.sum.tsv
bash /users/lcollado/R/x86_64-pc-linux-gnu-library/3.3.x/recount.bwtool/extdata/jhpce/sum.sh /dcl01/leek/data/bwtool/bwtool-1.0/bwtool sumsF6CAT/recount.bwtool-2017-02-25.bed /dcl01/leek/data/sra/v2/batch_43/coverage_bigwigs/DRR015137.bw sumsF6CAT/DRR015137.sum.tsv
bash /users/lcollado/R/x86_64-pc-linux-gnu-library/3.3.x/recount.bwtool/extdata/jhpce/sum.sh /dcl01/leek/data/bwtool/bwtool-1.0/bwtool sumsF6CAT/recount.bwtool-2017-02-25.bed /dcl01/leek/data/sra/v2/batch_91/coverage_bigwigs/DRR015138.bw sumsF6CAT/DRR015138.sum.tsv
bash /users/lcollado/R/x86_64-pc-linux-gnu-library/3.3.x/recount.bwtool/extdata/jhpce/sum.sh /dcl01/leek/data/bwtool/bwtool-1.0/bwtool sumsF6CAT/recount.bwtool-2017-02-25.bed /dcl01/leek/data/sra/v2/batch_82/coverage_bigwigs/DRR015139.bw sumsF6CAT/DRR015139.sum.tsv
bash /users/lcollado/R/x86_64-pc-linux-gnu-library/3.3.x/recount.bwtool/extdata/jhpce/sum.sh /dcl01/leek/data/bwtool/bwtool-1.0/bwtool sumsF6CAT/recount.bwtool-2017-02-25.bed /dcl01/leek/data/sra/v2/batch_90/coverage_bigwigs/DRR015140.bw sumsF6CAT/DRR015140.sum.tsv
bash /users/lcollado/R/x86_64-pc-linux-gnu-library/3.3.x/recount.bwtool/extdata/jhpce/sum.sh /dcl01/leek/data/bwtool/bwtool-1.0/bwtool sumsF6CAT/recount.bwtool-2017-02-25.bed /dcl01/leek/data/sra/v2/batch_65/coverage_bigwigs/DRR015141.bw sumsF6CAT/DRR015141.sum.tsv
bash /users/lcollado/R/x86_64-pc-linux-gnu-library/3.3.x/recount.bwtool/extdata/jhpce/sum.sh /dcl01/leek/data/bwtool/bwtool-1.0/bwtool sumsF6CAT/recount.bwtool-2017-02-25.bed /dcl01/leek/data/sra/v2/batch_67/coverage_bigwigs/DRR015142.bw sumsF6CAT/DRR015142.sum.tsv
bash /users/lcollado/R/x86_64-pc-linux-gnu-library/3.3.x/recount.bwtool/extdata/jhpce/sum.sh /dcl01/leek/data/bwtool/bwtool-1.0/bwtool sumsF6CAT/recount.bwtool-2017-02-25.bed /dcl01/leek/data/sra/v2/batch_70/coverage_bigwigs/DRR015143.bw sumsF6CAT/DRR015143.sum.tsv
bash /users/lcollado/R/x86_64-pc-linux-gnu-library/3.3.x/recount.bwtool/extdata/jhpce/sum.sh /dcl01/leek/data/bwtool/bwtool-1.0/bwtool sumsF6CAT/recount.bwtool-2017-02-25.bed /dcl01/leek/data/sra/v2/batch_61/coverage_bigwigs/DRR015144.bw sumsF6CAT/DRR015144.sum.tsv
bash /users/lcollado/R/x86_64-pc-linux-gnu-library/3.3.x/recount.bwtool/extdata/jhpce/sum.sh /dcl01/leek/data/bwtool/bwtool-1.0/bwtool sumsF6CAT/recount.bwtool-2017-02-25.bed /dcl01/leek/data/sra/v2/batch_75/coverage_bigwigs/DRR015145.bw sumsF6CAT/DRR015145.sum.tsv
bash /users/lcollado/R/x86_64-pc-linux-gnu-library/3.3.x/recount.bwtool/extdata/jhpce/sum.sh /dcl01/leek/data/bwtool/bwtool-1.0/bwtool sumsF6CAT/recount.bwtool-2017-02-25.bed /dcl01/leek/data/sra/v2/batch_83/coverage_bigwigs/DRR015146.bw sumsF6CAT/DRR015146.sum.tsv
bash /users/lcollado/R/x86_64-pc-linux-gnu-library/3.3.x/recount.bwtool/extdata/jhpce/sum.sh /dcl01/leek/data/bwtool/bwtool-1.0/bwtool sumsF6CAT/recount.bwtool-2017-02-25.bed /dcl01/leek/data/sra/v2/batch_30/coverage_bigwigs/DRR015147.bw sumsF6CAT/DRR015147.sum.tsv
bash /users/lcollado/R/x86_64-pc-linux-gnu-library/3.3.x/recount.bwtool/extdata/jhpce/sum.sh /dcl01/leek/data/bwtool/bwtool-1.0/bwtool sumsF6CAT/recount.bwtool-2017-02-25.bed /dcl01/leek/data/sra/v2/batch_79/coverage_bigwigs/DRR015148.bw sumsF6CAT/DRR015148.sum.tsv
bash /users/lcollado/R/x86_64-pc-linux-gnu-library/3.3.x/recount.bwtool/extdata/jhpce/sum.sh /dcl01/leek/data/bwtool/bwtool-1.0/bwtool sumsF6CAT/recount.bwtool-2017-02-25.bed /dcl01/leek/data/sra/v2/batch_74/coverage_bigwigs/DRR015149.bw sumsF6CAT/DRR015149.sum.tsv
bash /users/lcollado/R/x86_64-pc-linux-gnu-library/3.3.x/recount.bwtool/extdata/jhpce/sum.sh /dcl01/leek/data/bwtool/bwtool-1.0/bwtool sumsF6CAT/recount.bwtool-2017-02-25.bed /dcl01/leek/data/sra/v2/batch_71/coverage_bigwigs/DRR015150.bw sumsF6CAT/DRR015150.sum.tsv
bash /users/lcollado/R/x86_64-pc-linux-gnu-library/3.3.x/recount.bwtool/extdata/jhpce/sum.sh /dcl01/leek/data/bwtool/bwtool-1.0/bwtool sumsF6CAT/recount.bwtool-2017-02-25.bed /dcl01/leek/data/sra/v2/batch_53/coverage_bigwigs/DRR015151.bw sumsF6CAT/DRR015151.sum.tsv
bash /users/lcollado/R/x86_64-pc-linux-gnu-library/3.3.x/recount.bwtool/extdata/jhpce/sum.sh /dcl01/leek/data/bwtool/bwtool-1.0/bwtool sumsF6CAT/recount.bwtool-2017-02-25.bed /dcl01/leek/data/sra/v2/batch_61/coverage_bigwigs/DRR015152.bw sumsF6CAT/DRR015152.sum.tsv
bash /users/lcollado/R/x86_64-pc-linux-gnu-library/3.3.x/recount.bwtool/extdata/jhpce/sum.sh /dcl01/leek/data/bwtool/bwtool-1.0/bwtool sumsF6CAT/recount.bwtool-2017-02-25.bed /dcl01/leek/data/sra/v2/batch_20/coverage_bigwigs/DRR015153.bw sumsF6CAT/DRR015153.sum.tsv
bash /users/lcollado/R/x86_64-pc-linux-gnu-library/3.3.x/recount.bwtool/extdata/jhpce/sum.sh /dcl01/leek/data/bwtool/bwtool-1.0/bwtool sumsF6CAT/recount.bwtool-2017-02-25.bed /dcl01/leek/data/sra/v2/batch_39/coverage_bigwigs/DRR015154.bw sumsF6CAT/DRR015154.sum.tsv
bash /users/lcollado/R/x86_64-pc-linux-gnu-library/3.3.x/recount.bwtool/extdata/jhpce/sum.sh /dcl01/leek/data/bwtool/bwtool-1.0/bwtool sumsF6CAT/recount.bwtool-2017-02-25.bed /dcl01/leek/data/sra/v2/batch_76/coverage_bigwigs/DRR015155.bw sumsF6CAT/DRR015155.sum.tsv
bash /users/lcollado/R/x86_64-pc-linux-gnu-library/3.3.x/recount.bwtool/extdata/jhpce/sum.sh /dcl01/leek/data/bwtool/bwtool-1.0/bwtool sumsF6CAT/recount.bwtool-2017-02-25.bed /dcl01/leek/data/sra/v2/batch_93/coverage_bigwigs/DRR015156.bw sumsF6CAT/DRR015156.sum.tsv
bash /users/lcollado/R/x86_64-pc-linux-gnu-library/3.3.x/recount.bwtool/extdata/jhpce/sum.sh /dcl01/leek/data/bwtool/bwtool-1.0/bwtool sumsF6CAT/recount.bwtool-2017-02-25.bed /dcl01/leek/data/sra/v2/batch_73/coverage_bigwigs/DRR015157.bw sumsF6CAT/DRR015157.sum.tsv
bash /users/lcollado/R/x86_64-pc-linux-gnu-library/3.3.x/recount.bwtool/extdata/jhpce/sum.sh /dcl01/leek/data/bwtool/bwtool-1.0/bwtool sumsF6CAT/recount.bwtool-2017-02-25.bed /dcl01/leek/data/sra/v2/batch_61/coverage_bigwigs/DRR015158.bw sumsF6CAT/DRR015158.sum.tsv
bash /users/lcollado/R/x86_64-pc-linux-gnu-library/3.3.x/recount.bwtool/extdata/jhpce/sum.sh /dcl01/leek/data/bwtool/bwtool-1.0/bwtool sumsF6CAT/recount.bwtool-2017-02-25.bed /dcl01/leek/data/sra/v2/batch_4/coverage_bigwigs/DRR015159.bw sumsF6CAT/DRR015159.sum.tsv
bash /users/lcollado/R/x86_64-pc-linux-gnu-library/3.3.x/recount.bwtool/extdata/jhpce/sum.sh /dcl01/leek/data/bwtool/bwtool-1.0/bwtool sumsF6CAT/recount.bwtool-2017-02-25.bed /dcl01/leek/data/sra/v2/batch_63/coverage_bigwigs/DRR015160.bw sumsF6CAT/DRR015160.sum.tsv
bash /users/lcollado/R/x86_64-pc-linux-gnu-library/3.3.x/recount.bwtool/extdata/jhpce/sum.sh /dcl01/leek/data/bwtool/bwtool-1.0/bwtool sumsF6CAT/recount.bwtool-2017-02-25.bed /dcl01/leek/data/sra/v2/batch_13/coverage_bigwigs/DRR015161.bw sumsF6CAT/DRR015161.sum.tsv
bash /users/lcollado/R/x86_64-pc-linux-gnu-library/3.3.x/recount.bwtool/extdata/jhpce/sum.sh /dcl01/leek/data/bwtool/bwtool-1.0/bwtool sumsF6CAT/recount.bwtool-2017-02-25.bed /dcl01/leek/data/sra/v2/batch_59/coverage_bigwigs/DRR015162.bw sumsF6CAT/DRR015162.sum.tsv
bash /users/lcollado/R/x86_64-pc-linux-gnu-library/3.3.x/recount.bwtool/extdata/jhpce/sum.sh /dcl01/leek/data/bwtool/bwtool-1.0/bwtool sumsF6CAT/recount.bwtool-2017-02-25.bed /dcl01/leek/data/sra/v2/batch_79/coverage_bigwigs/DRR015163.bw sumsF6CAT/DRR015163.sum.tsv
bash /users/lcollado/R/x86_64-pc-linux-gnu-library/3.3.x/recount.bwtool/extdata/jhpce/sum.sh /dcl01/leek/data/bwtool/bwtool-1.0/bwtool sumsF6CAT/recount.bwtool-2017-02-25.bed /dcl01/leek/data/sra/v2/batch_32/coverage_bigwigs/DRR015164.bw sumsF6CAT/DRR015164.sum.tsv
bash /users/lcollado/R/x86_64-pc-linux-gnu-library/3.3.x/recount.bwtool/extdata/jhpce/sum.sh /dcl01/leek/data/bwtool/bwtool-1.0/bwtool sumsF6CAT/recount.bwtool-2017-02-25.bed /dcl01/leek/data/sra/v2/batch_83/coverage_bigwigs/DRR015165.bw sumsF6CAT/DRR015165.sum.tsv
bash /users/lcollado/R/x86_64-pc-linux-gnu-library/3.3.x/recount.bwtool/extdata/jhpce/sum.sh /dcl01/leek/data/bwtool/bwtool-1.0/bwtool sumsF6CAT/recount.bwtool-2017-02-25.bed /dcl01/leek/data/sra/v2/batch_63/coverage_bigwigs/DRR015166.bw sumsF6CAT/DRR015166.sum.tsv
bash /users/lcollado/R/x86_64-pc-linux-gnu-library/3.3.x/recount.bwtool/extdata/jhpce/sum.sh /dcl01/leek/data/bwtool/bwtool-1.0/bwtool sumsF6CAT/recount.bwtool-2017-02-25.bed /dcl01/leek/data/sra/v2/batch_24/coverage_bigwigs/DRR015167.bw sumsF6CAT/DRR015167.sum.tsv
bash /users/lcollado/R/x86_64-pc-linux-gnu-library/3.3.x/recount.bwtool/extdata/jhpce/sum.sh /dcl01/leek/data/bwtool/bwtool-1.0/bwtool sumsF6CAT/recount.bwtool-2017-02-25.bed /dcl01/leek/data/sra/v2/batch_59/coverage_bigwigs/DRR015168.bw sumsF6CAT/DRR015168.sum.tsv
bash /users/lcollado/R/x86_64-pc-linux-gnu-library/3.3.x/recount.bwtool/extdata/jhpce/sum.sh /dcl01/leek/data/bwtool/bwtool-1.0/bwtool sumsF6CAT/recount.bwtool-2017-02-25.bed /dcl01/leek/data/sra/v2/batch_32/coverage_bigwigs/DRR015169.bw sumsF6CAT/DRR015169.sum.tsv
bash /users/lcollado/R/x86_64-pc-linux-gnu-library/3.3.x/recount.bwtool/extdata/jhpce/sum.sh /dcl01/leek/data/bwtool/bwtool-1.0/bwtool sumsF6CAT/recount.bwtool-2017-02-25.bed /dcl01/leek/data/sra/v2/batch_60/coverage_bigwigs/DRR015170.bw sumsF6CAT/DRR015170.sum.tsv
bash /users/lcollado/R/x86_64-pc-linux-gnu-library/3.3.x/recount.bwtool/extdata/jhpce/sum.sh /dcl01/leek/data/bwtool/bwtool-1.0/bwtool sumsF6CAT/recount.bwtool-2017-02-25.bed /dcl01/leek/data/sra/v2/batch_2/coverage_bigwigs/DRR015171.bw sumsF6CAT/DRR015171.sum.tsv
bash /users/lcollado/R/x86_64-pc-linux-gnu-library/3.3.x/recount.bwtool/extdata/jhpce/sum.sh /dcl01/leek/data/bwtool/bwtool-1.0/bwtool sumsF6CAT/recount.bwtool-2017-02-25.bed /dcl01/leek/data/sra/v2/batch_81/coverage_bigwigs/DRR015172.bw sumsF6CAT/DRR015172.sum.tsv
bash /users/lcollado/R/x86_64-pc-linux-gnu-library/3.3.x/recount.bwtool/extdata/jhpce/sum.sh /dcl01/leek/data/bwtool/bwtool-1.0/bwtool sumsF6CAT/recount.bwtool-2017-02-25.bed /dcl01/leek/data/sra/v2/batch_74/coverage_bigwigs/DRR015173.bw sumsF6CAT/DRR015173.sum.tsv
bash /users/lcollado/R/x86_64-pc-linux-gnu-library/3.3.x/recount.bwtool/extdata/jhpce/sum.sh /dcl01/leek/data/bwtool/bwtool-1.0/bwtool sumsF6CAT/recount.bwtool-2017-02-25.bed /dcl01/leek/data/sra/v2/batch_19/coverage_bigwigs/DRR015174.bw sumsF6CAT/DRR015174.sum.tsv
bash /users/lcollado/R/x86_64-pc-linux-gnu-library/3.3.x/recount.bwtool/extdata/jhpce/sum.sh /dcl01/leek/data/bwtool/bwtool-1.0/bwtool sumsF6CAT/recount.bwtool-2017-02-25.bed /dcl01/leek/data/sra/v2/batch_70/coverage_bigwigs/DRR015175.bw sumsF6CAT/DRR015175.sum.tsv
bash /users/lcollado/R/x86_64-pc-linux-gnu-library/3.3.x/recount.bwtool/extdata/jhpce/sum.sh /dcl01/leek/data/bwtool/bwtool-1.0/bwtool sumsF6CAT/recount.bwtool-2017-02-25.bed /dcl01/leek/data/sra/v2/batch_85/coverage_bigwigs/DRR015176.bw sumsF6CAT/DRR015176.sum.tsv
bash /users/lcollado/R/x86_64-pc-linux-gnu-library/3.3.x/recount.bwtool/extdata/jhpce/sum.sh /dcl01/leek/data/bwtool/bwtool-1.0/bwtool sumsF6CAT/recount.bwtool-2017-02-25.bed /dcl01/leek/data/sra/v2/batch_97/coverage_bigwigs/DRR015177.bw sumsF6CAT/DRR015177.sum.tsv
bash /users/lcollado/R/x86_64-pc-linux-gnu-library/3.3.x/recount.bwtool/extdata/jhpce/sum.sh /dcl01/leek/data/bwtool/bwtool-1.0/bwtool sumsF6CAT/recount.bwtool-2017-02-25.bed /dcl01/leek/data/sra/v2/batch_17/coverage_bigwigs/DRR015178.bw sumsF6CAT/DRR015178.sum.tsv
bash /users/lcollado/R/x86_64-pc-linux-gnu-library/3.3.x/recount.bwtool/extdata/jhpce/sum.sh /dcl01/leek/data/bwtool/bwtool-1.0/bwtool sumsF6CAT/recount.bwtool-2017-02-25.bed /dcl01/leek/data/sra/v2/batch_33/coverage_bigwigs/DRR015179.bw sumsF6CAT/DRR015179.sum.tsv
bash /users/lcollado/R/x86_64-pc-linux-gnu-library/3.3.x/recount.bwtool/extdata/jhpce/sum.sh /dcl01/leek/data/bwtool/bwtool-1.0/bwtool sumsF6CAT/recount.bwtool-2017-02-25.bed /dcl01/leek/data/sra/v2/batch_55/coverage_bigwigs/DRR015180.bw sumsF6CAT/DRR015180.sum.tsv
bash /users/lcollado/R/x86_64-pc-linux-gnu-library/3.3.x/recount.bwtool/extdata/jhpce/sum.sh /dcl01/leek/data/bwtool/bwtool-1.0/bwtool sumsF6CAT/recount.bwtool-2017-02-25.bed /dcl01/leek/data/sra/v2/batch_45/coverage_bigwigs/DRR015181.bw sumsF6CAT/DRR015181.sum.tsv
bash /users/lcollado/R/x86_64-pc-linux-gnu-library/3.3.x/recount.bwtool/extdata/jhpce/sum.sh /dcl01/leek/data/bwtool/bwtool-1.0/bwtool sumsF6CAT/recount.bwtool-2017-02-25.bed /dcl01/leek/data/sra/v2/batch_66/coverage_bigwigs/DRR015182.bw sumsF6CAT/DRR015182.sum.tsv
bash /users/lcollado/R/x86_64-pc-linux-gnu-library/3.3.x/recount.bwtool/extdata/jhpce/sum.sh /dcl01/leek/data/bwtool/bwtool-1.0/bwtool sumsF6CAT/recount.bwtool-2017-02-25.bed /dcl01/leek/data/sra/v2/batch_28/coverage_bigwigs/DRR015183.bw sumsF6CAT/DRR015183.sum.tsv
bash /users/lcollado/R/x86_64-pc-linux-gnu-library/3.3.x/recount.bwtool/extdata/jhpce/sum.sh /dcl01/leek/data/bwtool/bwtool-1.0/bwtool sumsF6CAT/recount.bwtool-2017-02-25.bed /dcl01/leek/data/sra/v2/batch_76/coverage_bigwigs/DRR015184.bw sumsF6CAT/DRR015184.sum.tsv
bash /users/lcollado/R/x86_64-pc-linux-gnu-library/3.3.x/recount.bwtool/extdata/jhpce/sum.sh /dcl01/leek/data/bwtool/bwtool-1.0/bwtool sumsF6CAT/recount.bwtool-2017-02-25.bed /dcl01/leek/data/sra/v2/batch_76/coverage_bigwigs/DRR015185.bw sumsF6CAT/DRR015185.sum.tsv
bash /users/lcollado/R/x86_64-pc-linux-gnu-library/3.3.x/recount.bwtool/extdata/jhpce/sum.sh /dcl01/leek/data/bwtool/bwtool-1.0/bwtool sumsF6CAT/recount.bwtool-2017-02-25.bed /dcl01/leek/data/sra/v2/batch_23/coverage_bigwigs/DRR015186.bw sumsF6CAT/DRR015186.sum.tsv
bash /users/lcollado/R/x86_64-pc-linux-gnu-library/3.3.x/recount.bwtool/extdata/jhpce/sum.sh /dcl01/leek/data/bwtool/bwtool-1.0/bwtool sumsF6CAT/recount.bwtool-2017-02-25.bed /dcl01/leek/data/sra/v2/batch_74/coverage_bigwigs/DRR015187.bw sumsF6CAT/DRR015187.sum.tsv
bash /users/lcollado/R/x86_64-pc-linux-gnu-library/3.3.x/recount.bwtool/extdata/jhpce/sum.sh /dcl01/leek/data/bwtool/bwtool-1.0/bwtool sumsF6CAT/recount.bwtool-2017-02-25.bed /dcl01/leek/data/sra/v2/batch_8/coverage_bigwigs/DRR015188.bw sumsF6CAT/DRR015188.sum.tsv
bash /users/lcollado/R/x86_64-pc-linux-gnu-library/3.3.x/recount.bwtool/extdata/jhpce/sum.sh /dcl01/leek/data/bwtool/bwtool-1.0/bwtool sumsF6CAT/recount.bwtool-2017-02-25.bed /dcl01/leek/data/sra/v2/batch_35/coverage_bigwigs/DRR015189.bw sumsF6CAT/DRR015189.sum.tsv
bash /users/lcollado/R/x86_64-pc-linux-gnu-library/3.3.x/recount.bwtool/extdata/jhpce/sum.sh /dcl01/leek/data/bwtool/bwtool-1.0/bwtool sumsF6CAT/recount.bwtool-2017-02-25.bed /dcl01/leek/data/sra/v2/batch_16/coverage_bigwigs/DRR015190.bw sumsF6CAT/DRR015190.sum.tsv
bash /users/lcollado/R/x86_64-pc-linux-gnu-library/3.3.x/recount.bwtool/extdata/jhpce/sum.sh /dcl01/leek/data/bwtool/bwtool-1.0/bwtool sumsF6CAT/recount.bwtool-2017-02-25.bed /dcl01/leek/data/sra/v2/batch_74/coverage_bigwigs/DRR015191.bw sumsF6CAT/DRR015191.sum.tsv
bash /users/lcollado/R/x86_64-pc-linux-gnu-library/3.3.x/recount.bwtool/extdata/jhpce/sum.sh /dcl01/leek/data/bwtool/bwtool-1.0/bwtool sumsF6CAT/recount.bwtool-2017-02-25.bed /dcl01/leek/data/sra/v2/batch_29/coverage_bigwigs/DRR015192.bw sumsF6CAT/DRR015192.sum.tsv
bash /users/lcollado/R/x86_64-pc-linux-gnu-library/3.3.x/recount.bwtool/extdata/jhpce/sum.sh /dcl01/leek/data/bwtool/bwtool-1.0/bwtool sumsF6CAT/recount.bwtool-2017-02-25.bed /dcl01/leek/data/sra/v2/batch_19/coverage_bigwigs/DRR015193.bw sumsF6CAT/DRR015193.sum.tsv
bash /users/lcollado/R/x86_64-pc-linux-gnu-library/3.3.x/recount.bwtool/extdata/jhpce/sum.sh /dcl01/leek/data/bwtool/bwtool-1.0/bwtool sumsF6CAT/recount.bwtool-2017-02-25.bed /dcl01/leek/data/sra/v2/batch_62/coverage_bigwigs/DRR015194.bw sumsF6CAT/DRR015194.sum.tsv
bash /users/lcollado/R/x86_64-pc-linux-gnu-library/3.3.x/recount.bwtool/extdata/jhpce/sum.sh /dcl01/leek/data/bwtool/bwtool-1.0/bwtool sumsF6CAT/recount.bwtool-2017-02-25.bed /dcl01/leek/data/sra/v2/batch_37/coverage_bigwigs/DRR015195.bw sumsF6CAT/DRR015195.sum.tsv
bash /users/lcollado/R/x86_64-pc-linux-gnu-library/3.3.x/recount.bwtool/extdata/jhpce/sum.sh /dcl01/leek/data/bwtool/bwtool-1.0/bwtool sumsF6CAT/recount.bwtool-2017-02-25.bed /dcl01/leek/data/sra/v2/batch_92/coverage_bigwigs/DRR015196.bw sumsF6CAT/DRR015196.sum.tsv
bash /users/lcollado/R/x86_64-pc-linux-gnu-library/3.3.x/recount.bwtool/extdata/jhpce/sum.sh /dcl01/leek/data/bwtool/bwtool-1.0/bwtool sumsF6CAT/recount.bwtool-2017-02-25.bed /dcl01/leek/data/sra/v2/batch_53/coverage_bigwigs/DRR015197.bw sumsF6CAT/DRR015197.sum.tsv
bash /users/lcollado/R/x86_64-pc-linux-gnu-library/3.3.x/recount.bwtool/extdata/jhpce/sum.sh /dcl01/leek/data/bwtool/bwtool-1.0/bwtool sumsF6CAT/recount.bwtool-2017-02-25.bed /dcl01/leek/data/sra/v2/batch_24/coverage_bigwigs/DRR015198.bw sumsF6CAT/DRR015198.sum.tsv
bash /users/lcollado/R/x86_64-pc-linux-gnu-library/3.3.x/recount.bwtool/extdata/jhpce/sum.sh /dcl01/leek/data/bwtool/bwtool-1.0/bwtool sumsF6CAT/recount.bwtool-2017-02-25.bed /dcl01/leek/data/sra/v2/batch_31/coverage_bigwigs/DRR015199.bw sumsF6CAT/DRR015199.sum.tsv
bash /users/lcollado/R/x86_64-pc-linux-gnu-library/3.3.x/recount.bwtool/extdata/jhpce/sum.sh /dcl01/leek/data/bwtool/bwtool-1.0/bwtool sumsF6CAT/recount.bwtool-2017-02-25.bed /dcl01/leek/data/sra/v2/batch_56/coverage_bigwigs/DRR015200.bw sumsF6CAT/DRR015200.sum.tsv
bash /users/lcollado/R/x86_64-pc-linux-gnu-library/3.3.x/recount.bwtool/extdata/jhpce/sum.sh /dcl01/leek/data/bwtool/bwtool-1.0/bwtool sumsF6CAT/recount.bwtool-2017-02-25.bed /dcl01/leek/data/sra/v2/batch_6/coverage_bigwigs/DRR015201.bw sumsF6CAT/DRR015201.sum.tsv
bash /users/lcollado/R/x86_64-pc-linux-gnu-library/3.3.x/recount.bwtool/extdata/jhpce/sum.sh /dcl01/leek/data/bwtool/bwtool-1.0/bwtool sumsF6CAT/recount.bwtool-2017-02-25.bed /dcl01/leek/data/sra/v2/batch_83/coverage_bigwigs/DRR015202.bw sumsF6CAT/DRR015202.sum.tsv
bash /users/lcollado/R/x86_64-pc-linux-gnu-library/3.3.x/recount.bwtool/extdata/jhpce/sum.sh /dcl01/leek/data/bwtool/bwtool-1.0/bwtool sumsF6CAT/recount.bwtool-2017-02-25.bed /dcl01/leek/data/sra/v2/batch_7/coverage_bigwigs/DRR015203.bw sumsF6CAT/DRR015203.sum.tsv
bash /users/lcollado/R/x86_64-pc-linux-gnu-library/3.3.x/recount.bwtool/extdata/jhpce/sum.sh /dcl01/leek/data/bwtool/bwtool-1.0/bwtool sumsF6CAT/recount.bwtool-2017-02-25.bed /dcl01/leek/data/sra/v2/batch_25/coverage_bigwigs/DRR015204.bw sumsF6CAT/DRR015204.sum.tsv
bash /users/lcollado/R/x86_64-pc-linux-gnu-library/3.3.x/recount.bwtool/extdata/jhpce/sum.sh /dcl01/leek/data/bwtool/bwtool-1.0/bwtool sumsF6CAT/recount.bwtool-2017-02-25.bed /dcl01/leek/data/sra/v2/batch_27/coverage_bigwigs/DRR015205.bw sumsF6CAT/DRR015205.sum.tsv
bash /users/lcollado/R/x86_64-pc-linux-gnu-library/3.3.x/recount.bwtool/extdata/jhpce/sum.sh /dcl01/leek/data/bwtool/bwtool-1.0/bwtool sumsF6CAT/recount.bwtool-2017-02-25.bed /dcl01/leek/data/sra/v2/batch_15/coverage_bigwigs/DRR015206.bw sumsF6CAT/DRR015206.sum.tsv
bash /users/lcollado/R/x86_64-pc-linux-gnu-library/3.3.x/recount.bwtool/extdata/jhpce/sum.sh /dcl01/leek/data/bwtool/bwtool-1.0/bwtool sumsF6CAT/recount.bwtool-2017-02-25.bed /dcl01/leek/data/sra/v2/batch_97/coverage_bigwigs/DRR015207.bw sumsF6CAT/DRR015207.sum.tsv
bash /users/lcollado/R/x86_64-pc-linux-gnu-library/3.3.x/recount.bwtool/extdata/jhpce/sum.sh /dcl01/leek/data/bwtool/bwtool-1.0/bwtool sumsF6CAT/recount.bwtool-2017-02-25.bed /dcl01/leek/data/sra/v2/batch_46/coverage_bigwigs/DRR015208.bw sumsF6CAT/DRR015208.sum.tsv
bash /users/lcollado/R/x86_64-pc-linux-gnu-library/3.3.x/recount.bwtool/extdata/jhpce/sum.sh /dcl01/leek/data/bwtool/bwtool-1.0/bwtool sumsF6CAT/recount.bwtool-2017-02-25.bed /dcl01/leek/data/sra/v2/batch_0/coverage_bigwigs/DRR015209.bw sumsF6CAT/DRR015209.sum.tsv
bash /users/lcollado/R/x86_64-pc-linux-gnu-library/3.3.x/recount.bwtool/extdata/jhpce/sum.sh /dcl01/leek/data/bwtool/bwtool-1.0/bwtool sumsF6CAT/recount.bwtool-2017-02-25.bed /dcl01/leek/data/sra/v2/batch_26/coverage_bigwigs/DRR015210.bw sumsF6CAT/DRR015210.sum.tsv
bash /users/lcollado/R/x86_64-pc-linux-gnu-library/3.3.x/recount.bwtool/extdata/jhpce/sum.sh /dcl01/leek/data/bwtool/bwtool-1.0/bwtool sumsF6CAT/recount.bwtool-2017-02-25.bed /dcl01/leek/data/sra/v2/batch_95/coverage_bigwigs/DRR015211.bw sumsF6CAT/DRR015211.sum.tsv
bash /users/lcollado/R/x86_64-pc-linux-gnu-library/3.3.x/recount.bwtool/extdata/jhpce/sum.sh /dcl01/leek/data/bwtool/bwtool-1.0/bwtool sumsF6CAT/recount.bwtool-2017-02-25.bed /dcl01/leek/data/sra/v2/batch_43/coverage_bigwigs/DRR015212.bw sumsF6CAT/DRR015212.sum.tsv
bash /users/lcollado/R/x86_64-pc-linux-gnu-library/3.3.x/recount.bwtool/extdata/jhpce/sum.sh /dcl01/leek/data/bwtool/bwtool-1.0/bwtool sumsF6CAT/recount.bwtool-2017-02-25.bed /dcl01/leek/data/sra/v2/batch_28/coverage_bigwigs/DRR015213.bw sumsF6CAT/DRR015213.sum.tsv
bash /users/lcollado/R/x86_64-pc-linux-gnu-library/3.3.x/recount.bwtool/extdata/jhpce/sum.sh /dcl01/leek/data/bwtool/bwtool-1.0/bwtool sumsF6CAT/recount.bwtool-2017-02-25.bed /dcl01/leek/data/sra/v2/batch_89/coverage_bigwigs/DRR015214.bw sumsF6CAT/DRR015214.sum.tsv
bash /users/lcollado/R/x86_64-pc-linux-gnu-library/3.3.x/recount.bwtool/extdata/jhpce/sum.sh /dcl01/leek/data/bwtool/bwtool-1.0/bwtool sumsF6CAT/recount.bwtool-2017-02-25.bed /dcl01/leek/data/sra/v2/batch_73/coverage_bigwigs/DRR015215.bw sumsF6CAT/DRR015215.sum.tsv
bash /users/lcollado/R/x86_64-pc-linux-gnu-library/3.3.x/recount.bwtool/extdata/jhpce/sum.sh /dcl01/leek/data/bwtool/bwtool-1.0/bwtool sumsF6CAT/recount.bwtool-2017-02-25.bed /dcl01/leek/data/sra/v2/batch_45/coverage_bigwigs/DRR015216.bw sumsF6CAT/DRR015216.sum.tsv
bash /users/lcollado/R/x86_64-pc-linux-gnu-library/3.3.x/recount.bwtool/extdata/jhpce/sum.sh /dcl01/leek/data/bwtool/bwtool-1.0/bwtool sumsF6CAT/recount.bwtool-2017-02-25.bed /dcl01/leek/data/sra/v2/batch_51/coverage_bigwigs/DRR015217.bw sumsF6CAT/DRR015217.sum.tsv
bash /users/lcollado/R/x86_64-pc-linux-gnu-library/3.3.x/recount.bwtool/extdata/jhpce/sum.sh /dcl01/leek/data/bwtool/bwtool-1.0/bwtool sumsF6CAT/recount.bwtool-2017-02-25.bed /dcl01/leek/data/sra/v2/batch_5/coverage_bigwigs/DRR015218.bw sumsF6CAT/DRR015218.sum.tsv
bash /users/lcollado/R/x86_64-pc-linux-gnu-library/3.3.x/recount.bwtool/extdata/jhpce/sum.sh /dcl01/leek/data/bwtool/bwtool-1.0/bwtool sumsF6CAT/recount.bwtool-2017-02-25.bed /dcl01/leek/data/sra/v2/batch_4/coverage_bigwigs/DRR015219.bw sumsF6CAT/DRR015219.sum.tsv
bash /users/lcollado/R/x86_64-pc-linux-gnu-library/3.3.x/recount.bwtool/extdata/jhpce/sum.sh /dcl01/leek/data/bwtool/bwtool-1.0/bwtool sumsF6CAT/recount.bwtool-2017-02-25.bed /dcl01/leek/data/sra/v2/batch_8/coverage_bigwigs/DRR015220.bw sumsF6CAT/DRR015220.sum.tsv
bash /users/lcollado/R/x86_64-pc-linux-gnu-library/3.3.x/recount.bwtool/extdata/jhpce/sum.sh /dcl01/leek/data/bwtool/bwtool-1.0/bwtool sumsF6CAT/recount.bwtool-2017-02-25.bed /dcl01/leek/data/sra/v2/batch_32/coverage_bigwigs/DRR015221.bw sumsF6CAT/DRR015221.sum.tsv
bash /users/lcollado/R/x86_64-pc-linux-gnu-library/3.3.x/recount.bwtool/extdata/jhpce/sum.sh /dcl01/leek/data/bwtool/bwtool-1.0/bwtool sumsF6CAT/recount.bwtool-2017-02-25.bed /dcl01/leek/data/sra/v2/batch_68/coverage_bigwigs/DRR015222.bw sumsF6CAT/DRR015222.sum.tsv
bash /users/lcollado/R/x86_64-pc-linux-gnu-library/3.3.x/recount.bwtool/extdata/jhpce/sum.sh /dcl01/leek/data/bwtool/bwtool-1.0/bwtool sumsF6CAT/recount.bwtool-2017-02-25.bed /dcl01/leek/data/sra/v2/batch_56/coverage_bigwigs/DRR015223.bw sumsF6CAT/DRR015223.sum.tsv
bash /users/lcollado/R/x86_64-pc-linux-gnu-library/3.3.x/recount.bwtool/extdata/jhpce/sum.sh /dcl01/leek/data/bwtool/bwtool-1.0/bwtool sumsF6CAT/recount.bwtool-2017-02-25.bed /dcl01/leek/data/sra/v2/batch_29/coverage_bigwigs/DRR015224.bw sumsF6CAT/DRR015224.sum.tsv
bash /users/lcollado/R/x86_64-pc-linux-gnu-library/3.3.x/recount.bwtool/extdata/jhpce/sum.sh /dcl01/leek/data/bwtool/bwtool-1.0/bwtool sumsF6CAT/recount.bwtool-2017-02-25.bed /dcl01/leek/data/sra/v2/batch_54/coverage_bigwigs/DRR015225.bw sumsF6CAT/DRR015225.sum.tsv
bash /users/lcollado/R/x86_64-pc-linux-gnu-library/3.3.x/recount.bwtool/extdata/jhpce/sum.sh /dcl01/leek/data/bwtool/bwtool-1.0/bwtool sumsF6CAT/recount.bwtool-2017-02-25.bed /dcl01/leek/data/sra/v2/batch_41/coverage_bigwigs/DRR015226.bw sumsF6CAT/DRR015226.sum.tsv
bash /users/lcollado/R/x86_64-pc-linux-gnu-library/3.3.x/recount.bwtool/extdata/jhpce/sum.sh /dcl01/leek/data/bwtool/bwtool-1.0/bwtool sumsF6CAT/recount.bwtool-2017-02-25.bed /dcl01/leek/data/sra/v2/batch_32/coverage_bigwigs/DRR015227.bw sumsF6CAT/DRR015227.sum.tsv
bash /users/lcollado/R/x86_64-pc-linux-gnu-library/3.3.x/recount.bwtool/extdata/jhpce/sum.sh /dcl01/leek/data/bwtool/bwtool-1.0/bwtool sumsF6CAT/recount.bwtool-2017-02-25.bed /dcl01/leek/data/sra/v2/batch_12/coverage_bigwigs/DRR015228.bw sumsF6CAT/DRR015228.sum.tsv
bash /users/lcollado/R/x86_64-pc-linux-gnu-library/3.3.x/recount.bwtool/extdata/jhpce/sum.sh /dcl01/leek/data/bwtool/bwtool-1.0/bwtool sumsF6CAT/recount.bwtool-2017-02-25.bed /dcl01/leek/data/sra/v2/batch_87/coverage_bigwigs/DRR015229.bw sumsF6CAT/DRR015229.sum.tsv
bash /users/lcollado/R/x86_64-pc-linux-gnu-library/3.3.x/recount.bwtool/extdata/jhpce/sum.sh /dcl01/leek/data/bwtool/bwtool-1.0/bwtool sumsF6CAT/recount.bwtool-2017-02-25.bed /dcl01/leek/data/sra/v2/batch_60/coverage_bigwigs/DRR015230.bw sumsF6CAT/DRR015230.sum.tsv
bash /users/lcollado/R/x86_64-pc-linux-gnu-library/3.3.x/recount.bwtool/extdata/jhpce/sum.sh /dcl01/leek/data/bwtool/bwtool-1.0/bwtool sumsF6CAT/recount.bwtool-2017-02-25.bed /dcl01/leek/data/sra/v2/batch_28/coverage_bigwigs/DRR015231.bw sumsF6CAT/DRR015231.sum.tsv
bash /users/lcollado/R/x86_64-pc-linux-gnu-library/3.3.x/recount.bwtool/extdata/jhpce/sum.sh /dcl01/leek/data/bwtool/bwtool-1.0/bwtool sumsF6CAT/recount.bwtool-2017-02-25.bed /dcl01/leek/data/sra/v2/batch_43/coverage_bigwigs/DRR015232.bw sumsF6CAT/DRR015232.sum.tsv
bash /users/lcollado/R/x86_64-pc-linux-gnu-library/3.3.x/recount.bwtool/extdata/jhpce/sum.sh /dcl01/leek/data/bwtool/bwtool-1.0/bwtool sumsF6CAT/recount.bwtool-2017-02-25.bed /dcl01/leek/data/sra/v2/batch_15/coverage_bigwigs/DRR015233.bw sumsF6CAT/DRR015233.sum.tsv
bash /users/lcollado/R/x86_64-pc-linux-gnu-library/3.3.x/recount.bwtool/extdata/jhpce/sum.sh /dcl01/leek/data/bwtool/bwtool-1.0/bwtool sumsF6CAT/recount.bwtool-2017-02-25.bed /dcl01/leek/data/sra/v2/batch_12/coverage_bigwigs/DRR015234.bw sumsF6CAT/DRR015234.sum.tsv
bash /users/lcollado/R/x86_64-pc-linux-gnu-library/3.3.x/recount.bwtool/extdata/jhpce/sum.sh /dcl01/leek/data/bwtool/bwtool-1.0/bwtool sumsF6CAT/recount.bwtool-2017-02-25.bed /dcl01/leek/data/sra/v2/batch_51/coverage_bigwigs/DRR015235.bw sumsF6CAT/DRR015235.sum.tsv
bash /users/lcollado/R/x86_64-pc-linux-gnu-library/3.3.x/recount.bwtool/extdata/jhpce/sum.sh /dcl01/leek/data/bwtool/bwtool-1.0/bwtool sumsF6CAT/recount.bwtool-2017-02-25.bed /dcl01/leek/data/sra/v2/batch_5/coverage_bigwigs/DRR015236.bw sumsF6CAT/DRR015236.sum.tsv
bash /users/lcollado/R/x86_64-pc-linux-gnu-library/3.3.x/recount.bwtool/extdata/jhpce/sum.sh /dcl01/leek/data/bwtool/bwtool-1.0/bwtool sumsF6CAT/recount.bwtool-2017-02-25.bed /dcl01/leek/data/sra/v2/batch_12/coverage_bigwigs/DRR015237.bw sumsF6CAT/DRR015237.sum.tsv
bash /users/lcollado/R/x86_64-pc-linux-gnu-library/3.3.x/recount.bwtool/extdata/jhpce/sum.sh /dcl01/leek/data/bwtool/bwtool-1.0/bwtool sumsF6CAT/recount.bwtool-2017-02-25.bed /dcl01/leek/data/sra/v2/batch_36/coverage_bigwigs/DRR015238.bw sumsF6CAT/DRR015238.sum.tsv
bash /users/lcollado/R/x86_64-pc-linux-gnu-library/3.3.x/recount.bwtool/extdata/jhpce/sum.sh /dcl01/leek/data/bwtool/bwtool-1.0/bwtool sumsF6CAT/recount.bwtool-2017-02-25.bed /dcl01/leek/data/sra/v2/batch_28/coverage_bigwigs/DRR015239.bw sumsF6CAT/DRR015239.sum.tsv
bash /users/lcollado/R/x86_64-pc-linux-gnu-library/3.3.x/recount.bwtool/extdata/jhpce/sum.sh /dcl01/leek/data/bwtool/bwtool-1.0/bwtool sumsF6CAT/recount.bwtool-2017-02-25.bed /dcl01/leek/data/sra/v2/batch_50/coverage_bigwigs/DRR015240.bw sumsF6CAT/DRR015240.sum.tsv
bash /users/lcollado/R/x86_64-pc-linux-gnu-library/3.3.x/recount.bwtool/extdata/jhpce/sum.sh /dcl01/leek/data/bwtool/bwtool-1.0/bwtool sumsF6CAT/recount.bwtool-2017-02-25.bed /dcl01/leek/data/sra/v2/batch_41/coverage_bigwigs/DRR015241.bw sumsF6CAT/DRR015241.sum.tsv
bash /users/lcollado/R/x86_64-pc-linux-gnu-library/3.3.x/recount.bwtool/extdata/jhpce/sum.sh /dcl01/leek/data/bwtool/bwtool-1.0/bwtool sumsF6CAT/recount.bwtool-2017-02-25.bed /dcl01/leek/data/sra/v2/batch_39/coverage_bigwigs/DRR015242.bw sumsF6CAT/DRR015242.sum.tsv
bash /users/lcollado/R/x86_64-pc-linux-gnu-library/3.3.x/recount.bwtool/extdata/jhpce/sum.sh /dcl01/leek/data/bwtool/bwtool-1.0/bwtool sumsF6CAT/recount.bwtool-2017-02-25.bed /dcl01/leek/data/sra/v2/batch_5/coverage_bigwigs/DRR015243.bw sumsF6CAT/DRR015243.sum.tsv
bash /users/lcollado/R/x86_64-pc-linux-gnu-library/3.3.x/recount.bwtool/extdata/jhpce/sum.sh /dcl01/leek/data/bwtool/bwtool-1.0/bwtool sumsF6CAT/recount.bwtool-2017-02-25.bed /dcl01/leek/data/sra/v2/batch_47/coverage_bigwigs/DRR015244.bw sumsF6CAT/DRR015244.sum.tsv
bash /users/lcollado/R/x86_64-pc-linux-gnu-library/3.3.x/recount.bwtool/extdata/jhpce/sum.sh /dcl01/leek/data/bwtool/bwtool-1.0/bwtool sumsF6CAT/recount.bwtool-2017-02-25.bed /dcl01/leek/data/sra/v2/batch_66/coverage_bigwigs/DRR015245.bw sumsF6CAT/DRR015245.sum.tsv
bash /users/lcollado/R/x86_64-pc-linux-gnu-library/3.3.x/recount.bwtool/extdata/jhpce/sum.sh /dcl01/leek/data/bwtool/bwtool-1.0/bwtool sumsF6CAT/recount.bwtool-2017-02-25.bed /dcl01/leek/data/sra/v2/batch_22/coverage_bigwigs/DRR015246.bw sumsF6CAT/DRR015246.sum.tsv
bash /users/lcollado/R/x86_64-pc-linux-gnu-library/3.3.x/recount.bwtool/extdata/jhpce/sum.sh /dcl01/leek/data/bwtool/bwtool-1.0/bwtool sumsF6CAT/recount.bwtool-2017-02-25.bed /dcl01/leek/data/sra/v2/batch_50/coverage_bigwigs/DRR015247.bw sumsF6CAT/DRR015247.sum.tsv
bash /users/lcollado/R/x86_64-pc-linux-gnu-library/3.3.x/recount.bwtool/extdata/jhpce/sum.sh /dcl01/leek/data/bwtool/bwtool-1.0/bwtool sumsF6CAT/recount.bwtool-2017-02-25.bed /dcl01/leek/data/sra/v2/batch_57/coverage_bigwigs/DRR015248.bw sumsF6CAT/DRR015248.sum.tsv
bash /users/lcollado/R/x86_64-pc-linux-gnu-library/3.3.x/recount.bwtool/extdata/jhpce/sum.sh /dcl01/leek/data/bwtool/bwtool-1.0/bwtool sumsF6CAT/recount.bwtool-2017-02-25.bed /dcl01/leek/data/sra/v2/batch_18/coverage_bigwigs/DRR015249.bw sumsF6CAT/DRR015249.sum.tsv
bash /users/lcollado/R/x86_64-pc-linux-gnu-library/3.3.x/recount.bwtool/extdata/jhpce/sum.sh /dcl01/leek/data/bwtool/bwtool-1.0/bwtool sumsF6CAT/recount.bwtool-2017-02-25.bed /dcl01/leek/data/sra/v2/batch_17/coverage_bigwigs/DRR015250.bw sumsF6CAT/DRR015250.sum.tsv
bash /users/lcollado/R/x86_64-pc-linux-gnu-library/3.3.x/recount.bwtool/extdata/jhpce/sum.sh /dcl01/leek/data/bwtool/bwtool-1.0/bwtool sumsF6CAT/recount.bwtool-2017-02-25.bed /dcl01/leek/data/sra/v2/batch_14/coverage_bigwigs/DRR015251.bw sumsF6CAT/DRR015251.sum.tsv
bash /users/lcollado/R/x86_64-pc-linux-gnu-library/3.3.x/recount.bwtool/extdata/jhpce/sum.sh /dcl01/leek/data/bwtool/bwtool-1.0/bwtool sumsF6CAT/recount.bwtool-2017-02-25.bed /dcl01/leek/data/sra/v2/batch_83/coverage_bigwigs/DRR015252.bw sumsF6CAT/DRR015252.sum.tsv
bash /users/lcollado/R/x86_64-pc-linux-gnu-library/3.3.x/recount.bwtool/extdata/jhpce/sum.sh /dcl01/leek/data/bwtool/bwtool-1.0/bwtool sumsF6CAT/recount.bwtool-2017-02-25.bed /dcl01/leek/data/sra/v2/batch_93/coverage_bigwigs/DRR015253.bw sumsF6CAT/DRR015253.sum.tsv
bash /users/lcollado/R/x86_64-pc-linux-gnu-library/3.3.x/recount.bwtool/extdata/jhpce/sum.sh /dcl01/leek/data/bwtool/bwtool-1.0/bwtool sumsF6CAT/recount.bwtool-2017-02-25.bed /dcl01/leek/data/sra/v2/batch_89/coverage_bigwigs/DRR015254.bw sumsF6CAT/DRR015254.sum.tsv
bash /users/lcollado/R/x86_64-pc-linux-gnu-library/3.3.x/recount.bwtool/extdata/jhpce/sum.sh /dcl01/leek/data/bwtool/bwtool-1.0/bwtool sumsF6CAT/recount.bwtool-2017-02-25.bed /dcl01/leek/data/sra/v2/batch_37/coverage_bigwigs/DRR015255.bw sumsF6CAT/DRR015255.sum.tsv
bash /users/lcollado/R/x86_64-pc-linux-gnu-library/3.3.x/recount.bwtool/extdata/jhpce/sum.sh /dcl01/leek/data/bwtool/bwtool-1.0/bwtool sumsF6CAT/recount.bwtool-2017-02-25.bed /dcl01/leek/data/sra/v2/batch_41/coverage_bigwigs/DRR015256.bw sumsF6CAT/DRR015256.sum.tsv
bash /users/lcollado/R/x86_64-pc-linux-gnu-library/3.3.x/recount.bwtool/extdata/jhpce/sum.sh /dcl01/leek/data/bwtool/bwtool-1.0/bwtool sumsF6CAT/recount.bwtool-2017-02-25.bed /dcl01/leek/data/sra/v2/batch_30/coverage_bigwigs/DRR015257.bw sumsF6CAT/DRR015257.sum.tsv
bash /users/lcollado/R/x86_64-pc-linux-gnu-library/3.3.x/recount.bwtool/extdata/jhpce/sum.sh /dcl01/leek/data/bwtool/bwtool-1.0/bwtool sumsF6CAT/recount.bwtool-2017-02-25.bed /dcl01/leek/data/sra/v2/batch_15/coverage_bigwigs/DRR015258.bw sumsF6CAT/DRR015258.sum.tsv
bash /users/lcollado/R/x86_64-pc-linux-gnu-library/3.3.x/recount.bwtool/extdata/jhpce/sum.sh /dcl01/leek/data/bwtool/bwtool-1.0/bwtool sumsF6CAT/recount.bwtool-2017-02-25.bed /dcl01/leek/data/sra/v2/batch_70/coverage_bigwigs/DRR015259.bw sumsF6CAT/DRR015259.sum.tsv
bash /users/lcollado/R/x86_64-pc-linux-gnu-library/3.3.x/recount.bwtool/extdata/jhpce/sum.sh /dcl01/leek/data/bwtool/bwtool-1.0/bwtool sumsF6CAT/recount.bwtool-2017-02-25.bed /dcl01/leek/data/sra/v2/batch_74/coverage_bigwigs/DRR015260.bw sumsF6CAT/DRR015260.sum.tsv
bash /users/lcollado/R/x86_64-pc-linux-gnu-library/3.3.x/recount.bwtool/extdata/jhpce/sum.sh /dcl01/leek/data/bwtool/bwtool-1.0/bwtool sumsF6CAT/recount.bwtool-2017-02-25.bed /dcl01/leek/data/sra/v2/batch_46/coverage_bigwigs/DRR015261.bw sumsF6CAT/DRR015261.sum.tsv
bash /users/lcollado/R/x86_64-pc-linux-gnu-library/3.3.x/recount.bwtool/extdata/jhpce/sum.sh /dcl01/leek/data/bwtool/bwtool-1.0/bwtool sumsF6CAT/recount.bwtool-2017-02-25.bed /dcl01/leek/data/sra/v2/batch_8/coverage_bigwigs/DRR015262.bw sumsF6CAT/DRR015262.sum.tsv
bash /users/lcollado/R/x86_64-pc-linux-gnu-library/3.3.x/recount.bwtool/extdata/jhpce/sum.sh /dcl01/leek/data/bwtool/bwtool-1.0/bwtool sumsF6CAT/recount.bwtool-2017-02-25.bed /dcl01/leek/data/sra/v2/batch_87/coverage_bigwigs/DRR015263.bw sumsF6CAT/DRR015263.sum.tsv
bash /users/lcollado/R/x86_64-pc-linux-gnu-library/3.3.x/recount.bwtool/extdata/jhpce/sum.sh /dcl01/leek/data/bwtool/bwtool-1.0/bwtool sumsF6CAT/recount.bwtool-2017-02-25.bed /dcl01/leek/data/sra/v2/batch_19/coverage_bigwigs/DRR015264.bw sumsF6CAT/DRR015264.sum.tsv
bash /users/lcollado/R/x86_64-pc-linux-gnu-library/3.3.x/recount.bwtool/extdata/jhpce/sum.sh /dcl01/leek/data/bwtool/bwtool-1.0/bwtool sumsF6CAT/recount.bwtool-2017-02-25.bed /dcl01/leek/data/sra/v2/batch_49/coverage_bigwigs/DRR015265.bw sumsF6CAT/DRR015265.sum.tsv
bash /users/lcollado/R/x86_64-pc-linux-gnu-library/3.3.x/recount.bwtool/extdata/jhpce/sum.sh /dcl01/leek/data/bwtool/bwtool-1.0/bwtool sumsF6CAT/recount.bwtool-2017-02-25.bed /dcl01/leek/data/sra/v2/batch_21/coverage_bigwigs/DRR015266.bw sumsF6CAT/DRR015266.sum.tsv
bash /users/lcollado/R/x86_64-pc-linux-gnu-library/3.3.x/recount.bwtool/extdata/jhpce/sum.sh /dcl01/leek/data/bwtool/bwtool-1.0/bwtool sumsF6CAT/recount.bwtool-2017-02-25.bed /dcl01/leek/data/sra/v2/batch_20/coverage_bigwigs/DRR015267.bw sumsF6CAT/DRR015267.sum.tsv
bash /users/lcollado/R/x86_64-pc-linux-gnu-library/3.3.x/recount.bwtool/extdata/jhpce/sum.sh /dcl01/leek/data/bwtool/bwtool-1.0/bwtool sumsF6CAT/recount.bwtool-2017-02-25.bed /dcl01/leek/data/sra/v2/batch_95/coverage_bigwigs/DRR015268.bw sumsF6CAT/DRR015268.sum.tsv
bash /users/lcollado/R/x86_64-pc-linux-gnu-library/3.3.x/recount.bwtool/extdata/jhpce/sum.sh /dcl01/leek/data/bwtool/bwtool-1.0/bwtool sumsF6CAT/recount.bwtool-2017-02-25.bed /dcl01/leek/data/sra/v2/batch_63/coverage_bigwigs/DRR015269.bw sumsF6CAT/DRR015269.sum.tsv
bash /users/lcollado/R/x86_64-pc-linux-gnu-library/3.3.x/recount.bwtool/extdata/jhpce/sum.sh /dcl01/leek/data/bwtool/bwtool-1.0/bwtool sumsF6CAT/recount.bwtool-2017-02-25.bed /dcl01/leek/data/sra/v2/batch_64/coverage_bigwigs/DRR015270.bw sumsF6CAT/DRR015270.sum.tsv
bash /users/lcollado/R/x86_64-pc-linux-gnu-library/3.3.x/recount.bwtool/extdata/jhpce/sum.sh /dcl01/leek/data/bwtool/bwtool-1.0/bwtool sumsF6CAT/recount.bwtool-2017-02-25.bed /dcl01/leek/data/sra/v2/batch_28/coverage_bigwigs/DRR015271.bw sumsF6CAT/DRR015271.sum.tsv
bash /users/lcollado/R/x86_64-pc-linux-gnu-library/3.3.x/recount.bwtool/extdata/jhpce/sum.sh /dcl01/leek/data/bwtool/bwtool-1.0/bwtool sumsF6CAT/recount.bwtool-2017-02-25.bed /dcl01/leek/data/sra/v2/batch_79/coverage_bigwigs/DRR015272.bw sumsF6CAT/DRR015272.sum.tsv
bash /users/lcollado/R/x86_64-pc-linux-gnu-library/3.3.x/recount.bwtool/extdata/jhpce/sum.sh /dcl01/leek/data/bwtool/bwtool-1.0/bwtool sumsF6CAT/recount.bwtool-2017-02-25.bed /dcl01/leek/data/sra/v2/batch_13/coverage_bigwigs/DRR015273.bw sumsF6CAT/DRR015273.sum.tsv
bash /users/lcollado/R/x86_64-pc-linux-gnu-library/3.3.x/recount.bwtool/extdata/jhpce/sum.sh /dcl01/leek/data/bwtool/bwtool-1.0/bwtool sumsF6CAT/recount.bwtool-2017-02-25.bed /dcl01/leek/data/sra/v2/batch_33/coverage_bigwigs/DRR015274.bw sumsF6CAT/DRR015274.sum.tsv
bash /users/lcollado/R/x86_64-pc-linux-gnu-library/3.3.x/recount.bwtool/extdata/jhpce/sum.sh /dcl01/leek/data/bwtool/bwtool-1.0/bwtool sumsF6CAT/recount.bwtool-2017-02-25.bed /dcl01/leek/data/sra/v2/batch_35/coverage_bigwigs/DRR015275.bw sumsF6CAT/DRR015275.sum.tsv
bash /users/lcollado/R/x86_64-pc-linux-gnu-library/3.3.x/recount.bwtool/extdata/jhpce/sum.sh /dcl01/leek/data/bwtool/bwtool-1.0/bwtool sumsF6CAT/recount.bwtool-2017-02-25.bed /dcl01/leek/data/sra/v2/batch_99/coverage_bigwigs/DRR015276.bw sumsF6CAT/DRR015276.sum.tsv
bash /users/lcollado/R/x86_64-pc-linux-gnu-library/3.3.x/recount.bwtool/extdata/jhpce/sum.sh /dcl01/leek/data/bwtool/bwtool-1.0/bwtool sumsF6CAT/recount.bwtool-2017-02-25.bed /dcl01/leek/data/sra/v2/batch_11/coverage_bigwigs/DRR015277.bw sumsF6CAT/DRR015277.sum.tsv
bash /users/lcollado/R/x86_64-pc-linux-gnu-library/3.3.x/recount.bwtool/extdata/jhpce/sum.sh /dcl01/leek/data/bwtool/bwtool-1.0/bwtool sumsF6CAT/recount.bwtool-2017-02-25.bed /dcl01/leek/data/sra/v2/batch_84/coverage_bigwigs/DRR015278.bw sumsF6CAT/DRR015278.sum.tsv
bash /users/lcollado/R/x86_64-pc-linux-gnu-library/3.3.x/recount.bwtool/extdata/jhpce/sum.sh /dcl01/leek/data/bwtool/bwtool-1.0/bwtool sumsF6CAT/recount.bwtool-2017-02-25.bed /dcl01/leek/data/sra/v2/batch_28/coverage_bigwigs/DRR015279.bw sumsF6CAT/DRR015279.sum.tsv
bash /users/lcollado/R/x86_64-pc-linux-gnu-library/3.3.x/recount.bwtool/extdata/jhpce/sum.sh /dcl01/leek/data/bwtool/bwtool-1.0/bwtool sumsF6CAT/recount.bwtool-2017-02-25.bed /dcl01/leek/data/sra/v2/batch_99/coverage_bigwigs/DRR015280.bw sumsF6CAT/DRR015280.sum.tsv
bash /users/lcollado/R/x86_64-pc-linux-gnu-library/3.3.x/recount.bwtool/extdata/jhpce/sum.sh /dcl01/leek/data/bwtool/bwtool-1.0/bwtool sumsF6CAT/recount.bwtool-2017-02-25.bed /dcl01/leek/data/sra/v2/batch_21/coverage_bigwigs/DRR015281.bw sumsF6CAT/DRR015281.sum.tsv
bash /users/lcollado/R/x86_64-pc-linux-gnu-library/3.3.x/recount.bwtool/extdata/jhpce/sum.sh /dcl01/leek/data/bwtool/bwtool-1.0/bwtool sumsF6CAT/recount.bwtool-2017-02-25.bed /dcl01/leek/data/sra/v2/batch_11/coverage_bigwigs/DRR015282.bw sumsF6CAT/DRR015282.sum.tsv
bash /users/lcollado/R/x86_64-pc-linux-gnu-library/3.3.x/recount.bwtool/extdata/jhpce/sum.sh /dcl01/leek/data/bwtool/bwtool-1.0/bwtool sumsF6CAT/recount.bwtool-2017-02-25.bed /dcl01/leek/data/sra/v2/batch_98/coverage_bigwigs/DRR015283.bw sumsF6CAT/DRR015283.sum.tsv
bash /users/lcollado/R/x86_64-pc-linux-gnu-library/3.3.x/recount.bwtool/extdata/jhpce/sum.sh /dcl01/leek/data/bwtool/bwtool-1.0/bwtool sumsF6CAT/recount.bwtool-2017-02-25.bed /dcl01/leek/data/sra/v2/batch_89/coverage_bigwigs/DRR015284.bw sumsF6CAT/DRR015284.sum.tsv
bash /users/lcollado/R/x86_64-pc-linux-gnu-library/3.3.x/recount.bwtool/extdata/jhpce/sum.sh /dcl01/leek/data/bwtool/bwtool-1.0/bwtool sumsF6CAT/recount.bwtool-2017-02-25.bed /dcl01/leek/data/sra/v2/batch_86/coverage_bigwigs/DRR015285.bw sumsF6CAT/DRR015285.sum.tsv
bash /users/lcollado/R/x86_64-pc-linux-gnu-library/3.3.x/recount.bwtool/extdata/jhpce/sum.sh /dcl01/leek/data/bwtool/bwtool-1.0/bwtool sumsF6CAT/recount.bwtool-2017-02-25.bed /dcl01/leek/data/sra/v2/batch_76/coverage_bigwigs/DRR015286.bw sumsF6CAT/DRR015286.sum.tsv
bash /users/lcollado/R/x86_64-pc-linux-gnu-library/3.3.x/recount.bwtool/extdata/jhpce/sum.sh /dcl01/leek/data/bwtool/bwtool-1.0/bwtool sumsF6CAT/recount.bwtool-2017-02-25.bed /dcl01/leek/data/sra/v2/batch_39/coverage_bigwigs/DRR015287.bw sumsF6CAT/DRR015287.sum.tsv
bash /users/lcollado/R/x86_64-pc-linux-gnu-library/3.3.x/recount.bwtool/extdata/jhpce/sum.sh /dcl01/leek/data/bwtool/bwtool-1.0/bwtool sumsF6CAT/recount.bwtool-2017-02-25.bed /dcl01/leek/data/sra/v2/batch_5/coverage_bigwigs/DRR015288.bw sumsF6CAT/DRR015288.sum.tsv
bash /users/lcollado/R/x86_64-pc-linux-gnu-library/3.3.x/recount.bwtool/extdata/jhpce/sum.sh /dcl01/leek/data/bwtool/bwtool-1.0/bwtool sumsF6CAT/recount.bwtool-2017-02-25.bed /dcl01/leek/data/sra/v2/batch_23/coverage_bigwigs/DRR015289.bw sumsF6CAT/DRR015289.sum.tsv
bash /users/lcollado/R/x86_64-pc-linux-gnu-library/3.3.x/recount.bwtool/extdata/jhpce/sum.sh /dcl01/leek/data/bwtool/bwtool-1.0/bwtool sumsF6CAT/recount.bwtool-2017-02-25.bed /dcl01/leek/data/sra/v2/batch_41/coverage_bigwigs/DRR015290.bw sumsF6CAT/DRR015290.sum.tsv
bash /users/lcollado/R/x86_64-pc-linux-gnu-library/3.3.x/recount.bwtool/extdata/jhpce/sum.sh /dcl01/leek/data/bwtool/bwtool-1.0/bwtool sumsF6CAT/recount.bwtool-2017-02-25.bed /dcl01/leek/data/sra/v2/batch_5/coverage_bigwigs/DRR015291.bw sumsF6CAT/DRR015291.sum.tsv
bash /users/lcollado/R/x86_64-pc-linux-gnu-library/3.3.x/recount.bwtool/extdata/jhpce/sum.sh /dcl01/leek/data/bwtool/bwtool-1.0/bwtool sumsF6CAT/recount.bwtool-2017-02-25.bed /dcl01/leek/data/sra/v2/batch_39/coverage_bigwigs/DRR015292.bw sumsF6CAT/DRR015292.sum.tsv
bash /users/lcollado/R/x86_64-pc-linux-gnu-library/3.3.x/recount.bwtool/extdata/jhpce/sum.sh /dcl01/leek/data/bwtool/bwtool-1.0/bwtool sumsF6CAT/recount.bwtool-2017-02-25.bed /dcl01/leek/data/sra/v2/batch_50/coverage_bigwigs/DRR015293.bw sumsF6CAT/DRR015293.sum.tsv
bash /users/lcollado/R/x86_64-pc-linux-gnu-library/3.3.x/recount.bwtool/extdata/jhpce/sum.sh /dcl01/leek/data/bwtool/bwtool-1.0/bwtool sumsF6CAT/recount.bwtool-2017-02-25.bed /dcl01/leek/data/sra/v2/batch_41/coverage_bigwigs/DRR015294.bw sumsF6CAT/DRR015294.sum.tsv
bash /users/lcollado/R/x86_64-pc-linux-gnu-library/3.3.x/recount.bwtool/extdata/jhpce/sum.sh /dcl01/leek/data/bwtool/bwtool-1.0/bwtool sumsF6CAT/recount.bwtool-2017-02-25.bed /dcl01/leek/data/sra/v2/batch_33/coverage_bigwigs/DRR015295.bw sumsF6CAT/DRR015295.sum.tsv
bash /users/lcollado/R/x86_64-pc-linux-gnu-library/3.3.x/recount.bwtool/extdata/jhpce/sum.sh /dcl01/leek/data/bwtool/bwtool-1.0/bwtool sumsF6CAT/recount.bwtool-2017-02-25.bed /dcl01/leek/data/sra/v2/batch_35/coverage_bigwigs/DRR015296.bw sumsF6CAT/DRR015296.sum.tsv
bash /users/lcollado/R/x86_64-pc-linux-gnu-library/3.3.x/recount.bwtool/extdata/jhpce/sum.sh /dcl01/leek/data/bwtool/bwtool-1.0/bwtool sumsF6CAT/recount.bwtool-2017-02-25.bed /dcl01/leek/data/sra/v2/batch_33/coverage_bigwigs/DRR015297.bw sumsF6CAT/DRR015297.sum.tsv
bash /users/lcollado/R/x86_64-pc-linux-gnu-library/3.3.x/recount.bwtool/extdata/jhpce/sum.sh /dcl01/leek/data/bwtool/bwtool-1.0/bwtool sumsF6CAT/recount.bwtool-2017-02-25.bed /dcl01/leek/data/sra/v2/batch_79/coverage_bigwigs/DRR015298.bw sumsF6CAT/DRR015298.sum.tsv
bash /users/lcollado/R/x86_64-pc-linux-gnu-library/3.3.x/recount.bwtool/extdata/jhpce/sum.sh /dcl01/leek/data/bwtool/bwtool-1.0/bwtool sumsF6CAT/recount.bwtool-2017-02-25.bed /dcl01/leek/data/sra/v2/batch_34/coverage_bigwigs/DRR015299.bw sumsF6CAT/DRR015299.sum.tsv
bash /users/lcollado/R/x86_64-pc-linux-gnu-library/3.3.x/recount.bwtool/extdata/jhpce/sum.sh /dcl01/leek/data/bwtool/bwtool-1.0/bwtool sumsF6CAT/recount.bwtool-2017-02-25.bed /dcl01/leek/data/sra/v2/batch_14/coverage_bigwigs/DRR015300.bw sumsF6CAT/DRR015300.sum.tsv
bash /users/lcollado/R/x86_64-pc-linux-gnu-library/3.3.x/recount.bwtool/extdata/jhpce/sum.sh /dcl01/leek/data/bwtool/bwtool-1.0/bwtool sumsF6CAT/recount.bwtool-2017-02-25.bed /dcl01/leek/data/sra/v2/batch_5/coverage_bigwigs/DRR015301.bw sumsF6CAT/DRR015301.sum.tsv
bash /users/lcollado/R/x86_64-pc-linux-gnu-library/3.3.x/recount.bwtool/extdata/jhpce/sum.sh /dcl01/leek/data/bwtool/bwtool-1.0/bwtool sumsF6CAT/recount.bwtool-2017-02-25.bed /dcl01/leek/data/sra/v2/batch_38/coverage_bigwigs/DRR015302.bw sumsF6CAT/DRR015302.sum.tsv
bash /users/lcollado/R/x86_64-pc-linux-gnu-library/3.3.x/recount.bwtool/extdata/jhpce/sum.sh /dcl01/leek/data/bwtool/bwtool-1.0/bwtool sumsF6CAT/recount.bwtool-2017-02-25.bed /dcl01/leek/data/sra/v2/batch_19/coverage_bigwigs/DRR015303.bw sumsF6CAT/DRR015303.sum.tsv
bash /users/lcollado/R/x86_64-pc-linux-gnu-library/3.3.x/recount.bwtool/extdata/jhpce/sum.sh /dcl01/leek/data/bwtool/bwtool-1.0/bwtool sumsF6CAT/recount.bwtool-2017-02-25.bed /dcl01/leek/data/sra/v2/batch_54/coverage_bigwigs/DRR015304.bw sumsF6CAT/DRR015304.sum.tsv
bash /users/lcollado/R/x86_64-pc-linux-gnu-library/3.3.x/recount.bwtool/extdata/jhpce/sum.sh /dcl01/leek/data/bwtool/bwtool-1.0/bwtool sumsF6CAT/recount.bwtool-2017-02-25.bed /dcl01/leek/data/sra/v2/batch_53/coverage_bigwigs/DRR015305.bw sumsF6CAT/DRR015305.sum.tsv
bash /users/lcollado/R/x86_64-pc-linux-gnu-library/3.3.x/recount.bwtool/extdata/jhpce/sum.sh /dcl01/leek/data/bwtool/bwtool-1.0/bwtool sumsF6CAT/recount.bwtool-2017-02-25.bed /dcl01/leek/data/sra/v2/batch_50/coverage_bigwigs/DRR015306.bw sumsF6CAT/DRR015306.sum.tsv
bash /users/lcollado/R/x86_64-pc-linux-gnu-library/3.3.x/recount.bwtool/extdata/jhpce/sum.sh /dcl01/leek/data/bwtool/bwtool-1.0/bwtool sumsF6CAT/recount.bwtool-2017-02-25.bed /dcl01/leek/data/sra/v2/batch_5/coverage_bigwigs/DRR015307.bw sumsF6CAT/DRR015307.sum.tsv
bash /users/lcollado/R/x86_64-pc-linux-gnu-library/3.3.x/recount.bwtool/extdata/jhpce/sum.sh /dcl01/leek/data/bwtool/bwtool-1.0/bwtool sumsF6CAT/recount.bwtool-2017-02-25.bed /dcl01/leek/data/sra/v2/batch_34/coverage_bigwigs/DRR015308.bw sumsF6CAT/DRR015308.sum.tsv
bash /users/lcollado/R/x86_64-pc-linux-gnu-library/3.3.x/recount.bwtool/extdata/jhpce/sum.sh /dcl01/leek/data/bwtool/bwtool-1.0/bwtool sumsF6CAT/recount.bwtool-2017-02-25.bed /dcl01/leek/data/sra/v2/batch_91/coverage_bigwigs/DRR015309.bw sumsF6CAT/DRR015309.sum.tsv
bash /users/lcollado/R/x86_64-pc-linux-gnu-library/3.3.x/recount.bwtool/extdata/jhpce/sum.sh /dcl01/leek/data/bwtool/bwtool-1.0/bwtool sumsF6CAT/recount.bwtool-2017-02-25.bed /dcl01/leek/data/sra/v2/batch_4/coverage_bigwigs/DRR015310.bw sumsF6CAT/DRR015310.sum.tsv
bash /users/lcollado/R/x86_64-pc-linux-gnu-library/3.3.x/recount.bwtool/extdata/jhpce/sum.sh /dcl01/leek/data/bwtool/bwtool-1.0/bwtool sumsF6CAT/recount.bwtool-2017-02-25.bed /dcl01/leek/data/sra/v2/batch_88/coverage_bigwigs/DRR015311.bw sumsF6CAT/DRR015311.sum.tsv
bash /users/lcollado/R/x86_64-pc-linux-gnu-library/3.3.x/recount.bwtool/extdata/jhpce/sum.sh /dcl01/leek/data/bwtool/bwtool-1.0/bwtool sumsF6CAT/recount.bwtool-2017-02-25.bed /dcl01/leek/data/sra/v2/batch_90/coverage_bigwigs/DRR015312.bw sumsF6CAT/DRR015312.sum.tsv
bash /users/lcollado/R/x86_64-pc-linux-gnu-library/3.3.x/recount.bwtool/extdata/jhpce/sum.sh /dcl01/leek/data/bwtool/bwtool-1.0/bwtool sumsF6CAT/recount.bwtool-2017-02-25.bed /dcl01/leek/data/sra/v2/batch_13/coverage_bigwigs/DRR015313.bw sumsF6CAT/DRR015313.sum.tsv
bash /users/lcollado/R/x86_64-pc-linux-gnu-library/3.3.x/recount.bwtool/extdata/jhpce/sum.sh /dcl01/leek/data/bwtool/bwtool-1.0/bwtool sumsF6CAT/recount.bwtool-2017-02-25.bed /dcl01/leek/data/sra/v2/batch_70/coverage_bigwigs/DRR015314.bw sumsF6CAT/DRR015314.sum.tsv
bash /users/lcollado/R/x86_64-pc-linux-gnu-library/3.3.x/recount.bwtool/extdata/jhpce/sum.sh /dcl01/leek/data/bwtool/bwtool-1.0/bwtool sumsF6CAT/recount.bwtool-2017-02-25.bed /dcl01/leek/data/sra/v2/batch_18/coverage_bigwigs/DRR015315.bw sumsF6CAT/DRR015315.sum.tsv
bash /users/lcollado/R/x86_64-pc-linux-gnu-library/3.3.x/recount.bwtool/extdata/jhpce/sum.sh /dcl01/leek/data/bwtool/bwtool-1.0/bwtool sumsF6CAT/recount.bwtool-2017-02-25.bed /dcl01/leek/data/sra/v2/batch_77/coverage_bigwigs/DRR015316.bw sumsF6CAT/DRR015316.sum.tsv
bash /users/lcollado/R/x86_64-pc-linux-gnu-library/3.3.x/recount.bwtool/extdata/jhpce/sum.sh /dcl01/leek/data/bwtool/bwtool-1.0/bwtool sumsF6CAT/recount.bwtool-2017-02-25.bed /dcl01/leek/data/sra/v2/batch_46/coverage_bigwigs/DRR015317.bw sumsF6CAT/DRR015317.sum.tsv
bash /users/lcollado/R/x86_64-pc-linux-gnu-library/3.3.x/recount.bwtool/extdata/jhpce/sum.sh /dcl01/leek/data/bwtool/bwtool-1.0/bwtool sumsF6CAT/recount.bwtool-2017-02-25.bed /dcl01/leek/data/sra/v2/batch_53/coverage_bigwigs/DRR015318.bw sumsF6CAT/DRR015318.sum.tsv
bash /users/lcollado/R/x86_64-pc-linux-gnu-library/3.3.x/recount.bwtool/extdata/jhpce/sum.sh /dcl01/leek/data/bwtool/bwtool-1.0/bwtool sumsF6CAT/recount.bwtool-2017-02-25.bed /dcl01/leek/data/sra/v2/batch_10/coverage_bigwigs/DRR015320.bw sumsF6CAT/DRR015320.sum.tsv
bash /users/lcollado/R/x86_64-pc-linux-gnu-library/3.3.x/recount.bwtool/extdata/jhpce/sum.sh /dcl01/leek/data/bwtool/bwtool-1.0/bwtool sumsF6CAT/recount.bwtool-2017-02-25.bed /dcl01/leek/data/sra/v2/batch_78/coverage_bigwigs/DRR015321.bw sumsF6CAT/DRR015321.sum.tsv
bash /users/lcollado/R/x86_64-pc-linux-gnu-library/3.3.x/recount.bwtool/extdata/jhpce/sum.sh /dcl01/leek/data/bwtool/bwtool-1.0/bwtool sumsF6CAT/recount.bwtool-2017-02-25.bed /dcl01/leek/data/sra/v2/batch_83/coverage_bigwigs/DRR015322.bw sumsF6CAT/DRR015322.sum.tsv
bash /users/lcollado/R/x86_64-pc-linux-gnu-library/3.3.x/recount.bwtool/extdata/jhpce/sum.sh /dcl01/leek/data/bwtool/bwtool-1.0/bwtool sumsF6CAT/recount.bwtool-2017-02-25.bed /dcl01/leek/data/sra/v2/batch_9/coverage_bigwigs/DRR015323.bw sumsF6CAT/DRR015323.sum.tsv
bash /users/lcollado/R/x86_64-pc-linux-gnu-library/3.3.x/recount.bwtool/extdata/jhpce/sum.sh /dcl01/leek/data/bwtool/bwtool-1.0/bwtool sumsF6CAT/recount.bwtool-2017-02-25.bed /dcl01/leek/data/sra/v2/batch_31/coverage_bigwigs/DRR015324.bw sumsF6CAT/DRR015324.sum.tsv
bash /users/lcollado/R/x86_64-pc-linux-gnu-library/3.3.x/recount.bwtool/extdata/jhpce/sum.sh /dcl01/leek/data/bwtool/bwtool-1.0/bwtool sumsF6CAT/recount.bwtool-2017-02-25.bed /dcl01/leek/data/sra/v2/batch_45/coverage_bigwigs/DRR015325.bw sumsF6CAT/DRR015325.sum.tsv
bash /users/lcollado/R/x86_64-pc-linux-gnu-library/3.3.x/recount.bwtool/extdata/jhpce/sum.sh /dcl01/leek/data/bwtool/bwtool-1.0/bwtool sumsF6CAT/recount.bwtool-2017-02-25.bed /dcl01/leek/data/sra/v2/batch_89/coverage_bigwigs/DRR015326.bw sumsF6CAT/DRR015326.sum.tsv
bash /users/lcollado/R/x86_64-pc-linux-gnu-library/3.3.x/recount.bwtool/extdata/jhpce/sum.sh /dcl01/leek/data/bwtool/bwtool-1.0/bwtool sumsF6CAT/recount.bwtool-2017-02-25.bed /dcl01/leek/data/sra/v2/batch_53/coverage_bigwigs/DRR015327.bw sumsF6CAT/DRR015327.sum.tsv
bash /users/lcollado/R/x86_64-pc-linux-gnu-library/3.3.x/recount.bwtool/extdata/jhpce/sum.sh /dcl01/leek/data/bwtool/bwtool-1.0/bwtool sumsF6CAT/recount.bwtool-2017-02-25.bed /dcl01/leek/data/sra/v2/batch_70/coverage_bigwigs/DRR015328.bw sumsF6CAT/DRR015328.sum.tsv
bash /users/lcollado/R/x86_64-pc-linux-gnu-library/3.3.x/recount.bwtool/extdata/jhpce/sum.sh /dcl01/leek/data/bwtool/bwtool-1.0/bwtool sumsF6CAT/recount.bwtool-2017-02-25.bed /dcl01/leek/data/sra/v2/batch_85/coverage_bigwigs/DRR015329.bw sumsF6CAT/DRR015329.sum.tsv
bash /users/lcollado/R/x86_64-pc-linux-gnu-library/3.3.x/recount.bwtool/extdata/jhpce/sum.sh /dcl01/leek/data/bwtool/bwtool-1.0/bwtool sumsF6CAT/recount.bwtool-2017-02-25.bed /dcl01/leek/data/sra/v2/batch_13/coverage_bigwigs/DRR015330.bw sumsF6CAT/DRR015330.sum.tsv
bash /users/lcollado/R/x86_64-pc-linux-gnu-library/3.3.x/recount.bwtool/extdata/jhpce/sum.sh /dcl01/leek/data/bwtool/bwtool-1.0/bwtool sumsF6CAT/recount.bwtool-2017-02-25.bed /dcl01/leek/data/sra/v2/batch_82/coverage_bigwigs/DRR015331.bw sumsF6CAT/DRR015331.sum.tsv
bash /users/lcollado/R/x86_64-pc-linux-gnu-library/3.3.x/recount.bwtool/extdata/jhpce/sum.sh /dcl01/leek/data/bwtool/bwtool-1.0/bwtool sumsF6CAT/recount.bwtool-2017-02-25.bed /dcl01/leek/data/sra/v2/batch_54/coverage_bigwigs/DRR015332.bw sumsF6CAT/DRR015332.sum.tsv
bash /users/lcollado/R/x86_64-pc-linux-gnu-library/3.3.x/recount.bwtool/extdata/jhpce/sum.sh /dcl01/leek/data/bwtool/bwtool-1.0/bwtool sumsF6CAT/recount.bwtool-2017-02-25.bed /dcl01/leek/data/sra/v2/batch_81/coverage_bigwigs/DRR015333.bw sumsF6CAT/DRR015333.sum.tsv
bash /users/lcollado/R/x86_64-pc-linux-gnu-library/3.3.x/recount.bwtool/extdata/jhpce/sum.sh /dcl01/leek/data/bwtool/bwtool-1.0/bwtool sumsF6CAT/recount.bwtool-2017-02-25.bed /dcl01/leek/data/sra/v2/batch_5/coverage_bigwigs/DRR015334.bw sumsF6CAT/DRR015334.sum.tsv
bash /users/lcollado/R/x86_64-pc-linux-gnu-library/3.3.x/recount.bwtool/extdata/jhpce/sum.sh /dcl01/leek/data/bwtool/bwtool-1.0/bwtool sumsF6CAT/recount.bwtool-2017-02-25.bed /dcl01/leek/data/sra/v2/batch_67/coverage_bigwigs/DRR015335.bw sumsF6CAT/DRR015335.sum.tsv
bash /users/lcollado/R/x86_64-pc-linux-gnu-library/3.3.x/recount.bwtool/extdata/jhpce/sum.sh /dcl01/leek/data/bwtool/bwtool-1.0/bwtool sumsF6CAT/recount.bwtool-2017-02-25.bed /dcl01/leek/data/sra/v2/batch_52/coverage_bigwigs/DRR015336.bw sumsF6CAT/DRR015336.sum.tsv
bash /users/lcollado/R/x86_64-pc-linux-gnu-library/3.3.x/recount.bwtool/extdata/jhpce/sum.sh /dcl01/leek/data/bwtool/bwtool-1.0/bwtool sumsF6CAT/recount.bwtool-2017-02-25.bed /dcl01/leek/data/sra/v2/batch_45/coverage_bigwigs/DRR015337.bw sumsF6CAT/DRR015337.sum.tsv
bash /users/lcollado/R/x86_64-pc-linux-gnu-library/3.3.x/recount.bwtool/extdata/jhpce/sum.sh /dcl01/leek/data/bwtool/bwtool-1.0/bwtool sumsF6CAT/recount.bwtool-2017-02-25.bed /dcl01/leek/data/sra/v2/batch_59/coverage_bigwigs/DRR015338.bw sumsF6CAT/DRR015338.sum.tsv
bash /users/lcollado/R/x86_64-pc-linux-gnu-library/3.3.x/recount.bwtool/extdata/jhpce/sum.sh /dcl01/leek/data/bwtool/bwtool-1.0/bwtool sumsF6CAT/recount.bwtool-2017-02-25.bed /dcl01/leek/data/sra/v2/batch_71/coverage_bigwigs/DRR015339.bw sumsF6CAT/DRR015339.sum.tsv
bash /users/lcollado/R/x86_64-pc-linux-gnu-library/3.3.x/recount.bwtool/extdata/jhpce/sum.sh /dcl01/leek/data/bwtool/bwtool-1.0/bwtool sumsF6CAT/recount.bwtool-2017-02-25.bed /dcl01/leek/data/sra/v2/batch_54/coverage_bigwigs/DRR015340.bw sumsF6CAT/DRR015340.sum.tsv
bash /users/lcollado/R/x86_64-pc-linux-gnu-library/3.3.x/recount.bwtool/extdata/jhpce/sum.sh /dcl01/leek/data/bwtool/bwtool-1.0/bwtool sumsF6CAT/recount.bwtool-2017-02-25.bed /dcl01/leek/data/sra/v2/batch_94/coverage_bigwigs/DRR015341.bw sumsF6CAT/DRR015341.sum.tsv
bash /users/lcollado/R/x86_64-pc-linux-gnu-library/3.3.x/recount.bwtool/extdata/jhpce/sum.sh /dcl01/leek/data/bwtool/bwtool-1.0/bwtool sumsF6CAT/recount.bwtool-2017-02-25.bed /dcl01/leek/data/sra/v2/batch_20/coverage_bigwigs/DRR015342.bw sumsF6CAT/DRR015342.sum.tsv
bash /users/lcollado/R/x86_64-pc-linux-gnu-library/3.3.x/recount.bwtool/extdata/jhpce/sum.sh /dcl01/leek/data/bwtool/bwtool-1.0/bwtool sumsF6CAT/recount.bwtool-2017-02-25.bed /dcl01/leek/data/sra/v2/batch_56/coverage_bigwigs/DRR015343.bw sumsF6CAT/DRR015343.sum.tsv
bash /users/lcollado/R/x86_64-pc-linux-gnu-library/3.3.x/recount.bwtool/extdata/jhpce/sum.sh /dcl01/leek/data/bwtool/bwtool-1.0/bwtool sumsF6CAT/recount.bwtool-2017-02-25.bed /dcl01/leek/data/sra/v2/batch_42/coverage_bigwigs/DRR015344.bw sumsF6CAT/DRR015344.sum.tsv
bash /users/lcollado/R/x86_64-pc-linux-gnu-library/3.3.x/recount.bwtool/extdata/jhpce/sum.sh /dcl01/leek/data/bwtool/bwtool-1.0/bwtool sumsF6CAT/recount.bwtool-2017-02-25.bed /dcl01/leek/data/sra/v2/batch_12/coverage_bigwigs/DRR015345.bw sumsF6CAT/DRR015345.sum.tsv
bash /users/lcollado/R/x86_64-pc-linux-gnu-library/3.3.x/recount.bwtool/extdata/jhpce/sum.sh /dcl01/leek/data/bwtool/bwtool-1.0/bwtool sumsF6CAT/recount.bwtool-2017-02-25.bed /dcl01/leek/data/sra/v2/batch_90/coverage_bigwigs/DRR015346.bw sumsF6CAT/DRR015346.sum.tsv
bash /users/lcollado/R/x86_64-pc-linux-gnu-library/3.3.x/recount.bwtool/extdata/jhpce/sum.sh /dcl01/leek/data/bwtool/bwtool-1.0/bwtool sumsF6CAT/recount.bwtool-2017-02-25.bed /dcl01/leek/data/sra/v2/batch_32/coverage_bigwigs/DRR015347.bw sumsF6CAT/DRR015347.sum.tsv
bash /users/lcollado/R/x86_64-pc-linux-gnu-library/3.3.x/recount.bwtool/extdata/jhpce/sum.sh /dcl01/leek/data/bwtool/bwtool-1.0/bwtool sumsF6CAT/recount.bwtool-2017-02-25.bed /dcl01/leek/data/sra/v2/batch_29/coverage_bigwigs/DRR015348.bw sumsF6CAT/DRR015348.sum.tsv
bash /users/lcollado/R/x86_64-pc-linux-gnu-library/3.3.x/recount.bwtool/extdata/jhpce/sum.sh /dcl01/leek/data/bwtool/bwtool-1.0/bwtool sumsF6CAT/recount.bwtool-2017-02-25.bed /dcl01/leek/data/sra/v2/batch_70/coverage_bigwigs/DRR015349.bw sumsF6CAT/DRR015349.sum.tsv
bash /users/lcollado/R/x86_64-pc-linux-gnu-library/3.3.x/recount.bwtool/extdata/jhpce/sum.sh /dcl01/leek/data/bwtool/bwtool-1.0/bwtool sumsF6CAT/recount.bwtool-2017-02-25.bed /dcl01/leek/data/sra/v2/batch_86/coverage_bigwigs/DRR015350.bw sumsF6CAT/DRR015350.sum.tsv
bash /users/lcollado/R/x86_64-pc-linux-gnu-library/3.3.x/recount.bwtool/extdata/jhpce/sum.sh /dcl01/leek/data/bwtool/bwtool-1.0/bwtool sumsF6CAT/recount.bwtool-2017-02-25.bed /dcl01/leek/data/sra/v2/batch_65/coverage_bigwigs/DRR015351.bw sumsF6CAT/DRR015351.sum.tsv
bash /users/lcollado/R/x86_64-pc-linux-gnu-library/3.3.x/recount.bwtool/extdata/jhpce/sum.sh /dcl01/leek/data/bwtool/bwtool-1.0/bwtool sumsF6CAT/recount.bwtool-2017-02-25.bed /dcl01/leek/data/sra/v2/batch_11/coverage_bigwigs/DRR015352.bw sumsF6CAT/DRR015352.sum.tsv
bash /users/lcollado/R/x86_64-pc-linux-gnu-library/3.3.x/recount.bwtool/extdata/jhpce/sum.sh /dcl01/leek/data/bwtool/bwtool-1.0/bwtool sumsF6CAT/recount.bwtool-2017-02-25.bed /dcl01/leek/data/sra/v2/batch_34/coverage_bigwigs/DRR015353.bw sumsF6CAT/DRR015353.sum.tsv
bash /users/lcollado/R/x86_64-pc-linux-gnu-library/3.3.x/recount.bwtool/extdata/jhpce/sum.sh /dcl01/leek/data/bwtool/bwtool-1.0/bwtool sumsF6CAT/recount.bwtool-2017-02-25.bed /dcl01/leek/data/sra/v2/batch_21/coverage_bigwigs/DRR015354.bw sumsF6CAT/DRR015354.sum.tsv
bash /users/lcollado/R/x86_64-pc-linux-gnu-library/3.3.x/recount.bwtool/extdata/jhpce/sum.sh /dcl01/leek/data/bwtool/bwtool-1.0/bwtool sumsF6CAT/recount.bwtool-2017-02-25.bed /dcl01/leek/data/sra/v2/batch_11/coverage_bigwigs/DRR015355.bw sumsF6CAT/DRR015355.sum.tsv
bash /users/lcollado/R/x86_64-pc-linux-gnu-library/3.3.x/recount.bwtool/extdata/jhpce/sum.sh /dcl01/leek/data/bwtool/bwtool-1.0/bwtool sumsF6CAT/recount.bwtool-2017-02-25.bed /dcl01/leek/data/sra/v2/batch_96/coverage_bigwigs/DRR015356.bw sumsF6CAT/DRR015356.sum.tsv
bash /users/lcollado/R/x86_64-pc-linux-gnu-library/3.3.x/recount.bwtool/extdata/jhpce/sum.sh /dcl01/leek/data/bwtool/bwtool-1.0/bwtool sumsF6CAT/recount.bwtool-2017-02-25.bed /dcl01/leek/data/sra/v2/batch_43/coverage_bigwigs/DRR015357.bw sumsF6CAT/DRR015357.sum.tsv
bash /users/lcollado/R/x86_64-pc-linux-gnu-library/3.3.x/recount.bwtool/extdata/jhpce/sum.sh /dcl01/leek/data/bwtool/bwtool-1.0/bwtool sumsF6CAT/recount.bwtool-2017-02-25.bed /dcl01/leek/data/sra/v2/batch_9/coverage_bigwigs/DRR015358.bw sumsF6CAT/DRR015358.sum.tsv
bash /users/lcollado/R/x86_64-pc-linux-gnu-library/3.3.x/recount.bwtool/extdata/jhpce/sum.sh /dcl01/leek/data/bwtool/bwtool-1.0/bwtool sumsF6CAT/recount.bwtool-2017-02-25.bed /dcl01/leek/data/sra/v2/batch_66/coverage_bigwigs/DRR015359.bw sumsF6CAT/DRR015359.sum.tsv
bash /users/lcollado/R/x86_64-pc-linux-gnu-library/3.3.x/recount.bwtool/extdata/jhpce/sum.sh /dcl01/leek/data/bwtool/bwtool-1.0/bwtool sumsF6CAT/recount.bwtool-2017-02-25.bed /dcl01/leek/data/sra/v2/batch_71/coverage_bigwigs/DRR015360.bw sumsF6CAT/DRR015360.sum.tsv
bash /users/lcollado/R/x86_64-pc-linux-gnu-library/3.3.x/recount.bwtool/extdata/jhpce/sum.sh /dcl01/leek/data/bwtool/bwtool-1.0/bwtool sumsF6CAT/recount.bwtool-2017-02-25.bed /dcl01/leek/data/sra/v2/batch_51/coverage_bigwigs/DRR015361.bw sumsF6CAT/DRR015361.sum.tsv
bash /users/lcollado/R/x86_64-pc-linux-gnu-library/3.3.x/recount.bwtool/extdata/jhpce/sum.sh /dcl01/leek/data/bwtool/bwtool-1.0/bwtool sumsF6CAT/recount.bwtool-2017-02-25.bed /dcl01/leek/data/sra/v2/batch_16/coverage_bigwigs/DRR015362.bw sumsF6CAT/DRR015362.sum.tsv
bash /users/lcollado/R/x86_64-pc-linux-gnu-library/3.3.x/recount.bwtool/extdata/jhpce/sum.sh /dcl01/leek/data/bwtool/bwtool-1.0/bwtool sumsF6CAT/recount.bwtool-2017-02-25.bed /dcl01/leek/data/sra/v2/batch_43/coverage_bigwigs/DRR015363.bw sumsF6CAT/DRR015363.sum.tsv
bash /users/lcollado/R/x86_64-pc-linux-gnu-library/3.3.x/recount.bwtool/extdata/jhpce/sum.sh /dcl01/leek/data/bwtool/bwtool-1.0/bwtool sumsF6CAT/recount.bwtool-2017-02-25.bed /dcl01/leek/data/sra/v2/batch_99/coverage_bigwigs/DRR015364.bw sumsF6CAT/DRR015364.sum.tsv
bash /users/lcollado/R/x86_64-pc-linux-gnu-library/3.3.x/recount.bwtool/extdata/jhpce/sum.sh /dcl01/leek/data/bwtool/bwtool-1.0/bwtool sumsF6CAT/recount.bwtool-2017-02-25.bed /dcl01/leek/data/sra/v2/batch_24/coverage_bigwigs/DRR015365.bw sumsF6CAT/DRR015365.sum.tsv
bash /users/lcollado/R/x86_64-pc-linux-gnu-library/3.3.x/recount.bwtool/extdata/jhpce/sum.sh /dcl01/leek/data/bwtool/bwtool-1.0/bwtool sumsF6CAT/recount.bwtool-2017-02-25.bed /dcl01/leek/data/sra/v2/batch_4/coverage_bigwigs/DRR015366.bw sumsF6CAT/DRR015366.sum.tsv
bash /users/lcollado/R/x86_64-pc-linux-gnu-library/3.3.x/recount.bwtool/extdata/jhpce/sum.sh /dcl01/leek/data/bwtool/bwtool-1.0/bwtool sumsF6CAT/recount.bwtool-2017-02-25.bed /dcl01/leek/data/sra/v2/batch_98/coverage_bigwigs/DRR015367.bw sumsF6CAT/DRR015367.sum.tsv
bash /users/lcollado/R/x86_64-pc-linux-gnu-library/3.3.x/recount.bwtool/extdata/jhpce/sum.sh /dcl01/leek/data/bwtool/bwtool-1.0/bwtool sumsF6CAT/recount.bwtool-2017-02-25.bed /dcl01/leek/data/sra/v2/batch_12/coverage_bigwigs/DRR015368.bw sumsF6CAT/DRR015368.sum.tsv
bash /users/lcollado/R/x86_64-pc-linux-gnu-library/3.3.x/recount.bwtool/extdata/jhpce/sum.sh /dcl01/leek/data/bwtool/bwtool-1.0/bwtool sumsF6CAT/recount.bwtool-2017-02-25.bed /dcl01/leek/data/sra/v2/batch_27/coverage_bigwigs/DRR015369.bw sumsF6CAT/DRR015369.sum.tsv
bash /users/lcollado/R/x86_64-pc-linux-gnu-library/3.3.x/recount.bwtool/extdata/jhpce/sum.sh /dcl01/leek/data/bwtool/bwtool-1.0/bwtool sumsF6CAT/recount.bwtool-2017-02-25.bed /dcl01/leek/data/sra/v2/batch_59/coverage_bigwigs/DRR015370.bw sumsF6CAT/DRR015370.sum.tsv
bash /users/lcollado/R/x86_64-pc-linux-gnu-library/3.3.x/recount.bwtool/extdata/jhpce/sum.sh /dcl01/leek/data/bwtool/bwtool-1.0/bwtool sumsF6CAT/recount.bwtool-2017-02-25.bed /dcl01/leek/data/sra/v2/batch_1/coverage_bigwigs/DRR015371.bw sumsF6CAT/DRR015371.sum.tsv
bash /users/lcollado/R/x86_64-pc-linux-gnu-library/3.3.x/recount.bwtool/extdata/jhpce/sum.sh /dcl01/leek/data/bwtool/bwtool-1.0/bwtool sumsF6CAT/recount.bwtool-2017-02-25.bed /dcl01/leek/data/sra/v2/batch_42/coverage_bigwigs/DRR015372.bw sumsF6CAT/DRR015372.sum.tsv
bash /users/lcollado/R/x86_64-pc-linux-gnu-library/3.3.x/recount.bwtool/extdata/jhpce/sum.sh /dcl01/leek/data/bwtool/bwtool-1.0/bwtool sumsF6CAT/recount.bwtool-2017-02-25.bed /dcl01/leek/data/sra/v2/batch_19/coverage_bigwigs/DRR015373.bw sumsF6CAT/DRR015373.sum.tsv
bash /users/lcollado/R/x86_64-pc-linux-gnu-library/3.3.x/recount.bwtool/extdata/jhpce/sum.sh /dcl01/leek/data/bwtool/bwtool-1.0/bwtool sumsF6CAT/recount.bwtool-2017-02-25.bed /dcl01/leek/data/sra/v2/batch_66/coverage_bigwigs/DRR015374.bw sumsF6CAT/DRR015374.sum.tsv
bash /users/lcollado/R/x86_64-pc-linux-gnu-library/3.3.x/recount.bwtool/extdata/jhpce/sum.sh /dcl01/leek/data/bwtool/bwtool-1.0/bwtool sumsF6CAT/recount.bwtool-2017-02-25.bed /dcl01/leek/data/sra/v2/batch_69/coverage_bigwigs/DRR015375.bw sumsF6CAT/DRR015375.sum.tsv
bash /users/lcollado/R/x86_64-pc-linux-gnu-library/3.3.x/recount.bwtool/extdata/jhpce/sum.sh /dcl01/leek/data/bwtool/bwtool-1.0/bwtool sumsF6CAT/recount.bwtool-2017-02-25.bed /dcl01/leek/data/sra/v2/batch_25/coverage_bigwigs/DRR015376.bw sumsF6CAT/DRR015376.sum.tsv
bash /users/lcollado/R/x86_64-pc-linux-gnu-library/3.3.x/recount.bwtool/extdata/jhpce/sum.sh /dcl01/leek/data/bwtool/bwtool-1.0/bwtool sumsF6CAT/recount.bwtool-2017-02-25.bed /dcl01/leek/data/sra/v2/batch_23/coverage_bigwigs/DRR015377.bw sumsF6CAT/DRR015377.sum.tsv
bash /users/lcollado/R/x86_64-pc-linux-gnu-library/3.3.x/recount.bwtool/extdata/jhpce/sum.sh /dcl01/leek/data/bwtool/bwtool-1.0/bwtool sumsF6CAT/recount.bwtool-2017-02-25.bed /dcl01/leek/data/sra/v2/batch_75/coverage_bigwigs/DRR015378.bw sumsF6CAT/DRR015378.sum.tsv
bash /users/lcollado/R/x86_64-pc-linux-gnu-library/3.3.x/recount.bwtool/extdata/jhpce/sum.sh /dcl01/leek/data/bwtool/bwtool-1.0/bwtool sumsF6CAT/recount.bwtool-2017-02-25.bed /dcl01/leek/data/sra/v2/batch_15/coverage_bigwigs/DRR015379.bw sumsF6CAT/DRR015379.sum.tsv
bash /users/lcollado/R/x86_64-pc-linux-gnu-library/3.3.x/recount.bwtool/extdata/jhpce/sum.sh /dcl01/leek/data/bwtool/bwtool-1.0/bwtool sumsF6CAT/recount.bwtool-2017-02-25.bed /dcl01/leek/data/sra/v2/batch_89/coverage_bigwigs/DRR015380.bw sumsF6CAT/DRR015380.sum.tsv
bash /users/lcollado/R/x86_64-pc-linux-gnu-library/3.3.x/recount.bwtool/extdata/jhpce/sum.sh /dcl01/leek/data/bwtool/bwtool-1.0/bwtool sumsF6CAT/recount.bwtool-2017-02-25.bed /dcl01/leek/data/sra/v2/batch_33/coverage_bigwigs/DRR015381.bw sumsF6CAT/DRR015381.sum.tsv
bash /users/lcollado/R/x86_64-pc-linux-gnu-library/3.3.x/recount.bwtool/extdata/jhpce/sum.sh /dcl01/leek/data/bwtool/bwtool-1.0/bwtool sumsF6CAT/recount.bwtool-2017-02-25.bed /dcl01/leek/data/sra/v2/batch_24/coverage_bigwigs/DRR015382.bw sumsF6CAT/DRR015382.sum.tsv
bash /users/lcollado/R/x86_64-pc-linux-gnu-library/3.3.x/recount.bwtool/extdata/jhpce/sum.sh /dcl01/leek/data/bwtool/bwtool-1.0/bwtool sumsF6CAT/recount.bwtool-2017-02-25.bed /dcl01/leek/data/sra/v2/batch_51/coverage_bigwigs/DRR015383.bw sumsF6CAT/DRR015383.sum.tsv
bash /users/lcollado/R/x86_64-pc-linux-gnu-library/3.3.x/recount.bwtool/extdata/jhpce/sum.sh /dcl01/leek/data/bwtool/bwtool-1.0/bwtool sumsF6CAT/recount.bwtool-2017-02-25.bed /dcl01/leek/data/sra/v2/batch_58/coverage_bigwigs/DRR015384.bw sumsF6CAT/DRR015384.sum.tsv
bash /users/lcollado/R/x86_64-pc-linux-gnu-library/3.3.x/recount.bwtool/extdata/jhpce/sum.sh /dcl01/leek/data/bwtool/bwtool-1.0/bwtool sumsF6CAT/recount.bwtool-2017-02-25.bed /dcl01/leek/data/sra/v2/batch_84/coverage_bigwigs/DRR015385.bw sumsF6CAT/DRR015385.sum.tsv
bash /users/lcollado/R/x86_64-pc-linux-gnu-library/3.3.x/recount.bwtool/extdata/jhpce/sum.sh /dcl01/leek/data/bwtool/bwtool-1.0/bwtool sumsF6CAT/recount.bwtool-2017-02-25.bed /dcl01/leek/data/sra/v2/batch_0/coverage_bigwigs/DRR015386.bw sumsF6CAT/DRR015386.sum.tsv
bash /users/lcollado/R/x86_64-pc-linux-gnu-library/3.3.x/recount.bwtool/extdata/jhpce/sum.sh /dcl01/leek/data/bwtool/bwtool-1.0/bwtool sumsF6CAT/recount.bwtool-2017-02-25.bed /dcl01/leek/data/sra/v2/batch_38/coverage_bigwigs/DRR015387.bw sumsF6CAT/DRR015387.sum.tsv
bash /users/lcollado/R/x86_64-pc-linux-gnu-library/3.3.x/recount.bwtool/extdata/jhpce/sum.sh /dcl01/leek/data/bwtool/bwtool-1.0/bwtool sumsF6CAT/recount.bwtool-2017-02-25.bed /dcl01/leek/data/sra/v2/batch_38/coverage_bigwigs/DRR015388.bw sumsF6CAT/DRR015388.sum.tsv
bash /users/lcollado/R/x86_64-pc-linux-gnu-library/3.3.x/recount.bwtool/extdata/jhpce/sum.sh /dcl01/leek/data/bwtool/bwtool-1.0/bwtool sumsF6CAT/recount.bwtool-2017-02-25.bed /dcl01/leek/data/sra/v2/batch_37/coverage_bigwigs/DRR015389.bw sumsF6CAT/DRR015389.sum.tsv
bash /users/lcollado/R/x86_64-pc-linux-gnu-library/3.3.x/recount.bwtool/extdata/jhpce/sum.sh /dcl01/leek/data/bwtool/bwtool-1.0/bwtool sumsF6CAT/recount.bwtool-2017-02-25.bed /dcl01/leek/data/sra/v2/batch_55/coverage_bigwigs/DRR015390.bw sumsF6CAT/DRR015390.sum.tsv
bash /users/lcollado/R/x86_64-pc-linux-gnu-library/3.3.x/recount.bwtool/extdata/jhpce/sum.sh /dcl01/leek/data/bwtool/bwtool-1.0/bwtool sumsF6CAT/recount.bwtool-2017-02-25.bed /dcl01/leek/data/sra/v2/batch_28/coverage_bigwigs/DRR015391.bw sumsF6CAT/DRR015391.sum.tsv
bash /users/lcollado/R/x86_64-pc-linux-gnu-library/3.3.x/recount.bwtool/extdata/jhpce/sum.sh /dcl01/leek/data/bwtool/bwtool-1.0/bwtool sumsF6CAT/recount.bwtool-2017-02-25.bed /dcl01/leek/data/sra/v2/batch_69/coverage_bigwigs/DRR015392.bw sumsF6CAT/DRR015392.sum.tsv
bash /users/lcollado/R/x86_64-pc-linux-gnu-library/3.3.x/recount.bwtool/extdata/jhpce/sum.sh /dcl01/leek/data/bwtool/bwtool-1.0/bwtool sumsF6CAT/recount.bwtool-2017-02-25.bed /dcl01/leek/data/sra/v2/batch_69/coverage_bigwigs/DRR015393.bw sumsF6CAT/DRR015393.sum.tsv
bash /users/lcollado/R/x86_64-pc-linux-gnu-library/3.3.x/recount.bwtool/extdata/jhpce/sum.sh /dcl01/leek/data/bwtool/bwtool-1.0/bwtool sumsF6CAT/recount.bwtool-2017-02-25.bed /dcl01/leek/data/sra/v2/batch_7/coverage_bigwigs/DRR015394.bw sumsF6CAT/DRR015394.sum.tsv
bash /users/lcollado/R/x86_64-pc-linux-gnu-library/3.3.x/recount.bwtool/extdata/jhpce/sum.sh /dcl01/leek/data/bwtool/bwtool-1.0/bwtool sumsF6CAT/recount.bwtool-2017-02-25.bed /dcl01/leek/data/sra/v2/batch_52/coverage_bigwigs/DRR015395.bw sumsF6CAT/DRR015395.sum.tsv
bash /users/lcollado/R/x86_64-pc-linux-gnu-library/3.3.x/recount.bwtool/extdata/jhpce/sum.sh /dcl01/leek/data/bwtool/bwtool-1.0/bwtool sumsF6CAT/recount.bwtool-2017-02-25.bed /dcl01/leek/data/sra/v2/batch_68/coverage_bigwigs/DRR015396.bw sumsF6CAT/DRR015396.sum.tsv
bash /users/lcollado/R/x86_64-pc-linux-gnu-library/3.3.x/recount.bwtool/extdata/jhpce/sum.sh /dcl01/leek/data/bwtool/bwtool-1.0/bwtool sumsF6CAT/recount.bwtool-2017-02-25.bed /dcl01/leek/data/sra/v2/batch_26/coverage_bigwigs/DRR015397.bw sumsF6CAT/DRR015397.sum.tsv
bash /users/lcollado/R/x86_64-pc-linux-gnu-library/3.3.x/recount.bwtool/extdata/jhpce/sum.sh /dcl01/leek/data/bwtool/bwtool-1.0/bwtool sumsF6CAT/recount.bwtool-2017-02-25.bed /dcl01/leek/data/sra/v2/batch_95/coverage_bigwigs/DRR015398.bw sumsF6CAT/DRR015398.sum.tsv
bash /users/lcollado/R/x86_64-pc-linux-gnu-library/3.3.x/recount.bwtool/extdata/jhpce/sum.sh /dcl01/leek/data/bwtool/bwtool-1.0/bwtool sumsF6CAT/recount.bwtool-2017-02-25.bed /dcl01/leek/data/sra/v2/batch_40/coverage_bigwigs/DRR015399.bw sumsF6CAT/DRR015399.sum.tsv
bash /users/lcollado/R/x86_64-pc-linux-gnu-library/3.3.x/recount.bwtool/extdata/jhpce/sum.sh /dcl01/leek/data/bwtool/bwtool-1.0/bwtool sumsF6CAT/recount.bwtool-2017-02-25.bed /dcl01/leek/data/sra/v2/batch_95/coverage_bigwigs/DRR015400.bw sumsF6CAT/DRR015400.sum.tsv
bash /users/lcollado/R/x86_64-pc-linux-gnu-library/3.3.x/recount.bwtool/extdata/jhpce/sum.sh /dcl01/leek/data/bwtool/bwtool-1.0/bwtool sumsF6CAT/recount.bwtool-2017-02-25.bed /dcl01/leek/data/sra/v2/batch_44/coverage_bigwigs/DRR015401.bw sumsF6CAT/DRR015401.sum.tsv
bash /users/lcollado/R/x86_64-pc-linux-gnu-library/3.3.x/recount.bwtool/extdata/jhpce/sum.sh /dcl01/leek/data/bwtool/bwtool-1.0/bwtool sumsF6CAT/recount.bwtool-2017-02-25.bed /dcl01/leek/data/sra/v2/batch_92/coverage_bigwigs/DRR015402.bw sumsF6CAT/DRR015402.sum.tsv
bash /users/lcollado/R/x86_64-pc-linux-gnu-library/3.3.x/recount.bwtool/extdata/jhpce/sum.sh /dcl01/leek/data/bwtool/bwtool-1.0/bwtool sumsF6CAT/recount.bwtool-2017-02-25.bed /dcl01/leek/data/sra/v2/batch_5/coverage_bigwigs/DRR015403.bw sumsF6CAT/DRR015403.sum.tsv
bash /users/lcollado/R/x86_64-pc-linux-gnu-library/3.3.x/recount.bwtool/extdata/jhpce/sum.sh /dcl01/leek/data/bwtool/bwtool-1.0/bwtool sumsF6CAT/recount.bwtool-2017-02-25.bed /dcl01/leek/data/sra/v2/batch_73/coverage_bigwigs/DRR015404.bw sumsF6CAT/DRR015404.sum.tsv
bash /users/lcollado/R/x86_64-pc-linux-gnu-library/3.3.x/recount.bwtool/extdata/jhpce/sum.sh /dcl01/leek/data/bwtool/bwtool-1.0/bwtool sumsF6CAT/recount.bwtool-2017-02-25.bed /dcl01/leek/data/sra/v2/batch_43/coverage_bigwigs/DRR015405.bw sumsF6CAT/DRR015405.sum.tsv
bash /users/lcollado/R/x86_64-pc-linux-gnu-library/3.3.x/recount.bwtool/extdata/jhpce/sum.sh /dcl01/leek/data/bwtool/bwtool-1.0/bwtool sumsF6CAT/recount.bwtool-2017-02-25.bed /dcl01/leek/data/sra/v2/batch_32/coverage_bigwigs/DRR015406.bw sumsF6CAT/DRR015406.sum.tsv
bash /users/lcollado/R/x86_64-pc-linux-gnu-library/3.3.x/recount.bwtool/extdata/jhpce/sum.sh /dcl01/leek/data/bwtool/bwtool-1.0/bwtool sumsF6CAT/recount.bwtool-2017-02-25.bed /dcl01/leek/data/sra/v2/batch_75/coverage_bigwigs/DRR015407.bw sumsF6CAT/DRR015407.sum.tsv
bash /users/lcollado/R/x86_64-pc-linux-gnu-library/3.3.x/recount.bwtool/extdata/jhpce/sum.sh /dcl01/leek/data/bwtool/bwtool-1.0/bwtool sumsF6CAT/recount.bwtool-2017-02-25.bed /dcl01/leek/data/sra/v2/batch_3/coverage_bigwigs/DRR015408.bw sumsF6CAT/DRR015408.sum.tsv
bash /users/lcollado/R/x86_64-pc-linux-gnu-library/3.3.x/recount.bwtool/extdata/jhpce/sum.sh /dcl01/leek/data/bwtool/bwtool-1.0/bwtool sumsF6CAT/recount.bwtool-2017-02-25.bed /dcl01/leek/data/sra/v2/batch_21/coverage_bigwigs/DRR015409.bw sumsF6CAT/DRR015409.sum.tsv
bash /users/lcollado/R/x86_64-pc-linux-gnu-library/3.3.x/recount.bwtool/extdata/jhpce/sum.sh /dcl01/leek/data/bwtool/bwtool-1.0/bwtool sumsF6CAT/recount.bwtool-2017-02-25.bed /dcl01/leek/data/sra/v2/batch_85/coverage_bigwigs/DRR015410.bw sumsF6CAT/DRR015410.sum.tsv
bash /users/lcollado/R/x86_64-pc-linux-gnu-library/3.3.x/recount.bwtool/extdata/jhpce/sum.sh /dcl01/leek/data/bwtool/bwtool-1.0/bwtool sumsF6CAT/recount.bwtool-2017-02-25.bed /dcl01/leek/data/sra/v2/batch_27/coverage_bigwigs/DRR015411.bw sumsF6CAT/DRR015411.sum.tsv
bash /users/lcollado/R/x86_64-pc-linux-gnu-library/3.3.x/recount.bwtool/extdata/jhpce/sum.sh /dcl01/leek/data/bwtool/bwtool-1.0/bwtool sumsF6CAT/recount.bwtool-2017-02-25.bed /dcl01/leek/data/sra/v2/batch_31/coverage_bigwigs/DRR015412.bw sumsF6CAT/DRR015412.sum.tsv
bash /users/lcollado/R/x86_64-pc-linux-gnu-library/3.3.x/recount.bwtool/extdata/jhpce/sum.sh /dcl01/leek/data/bwtool/bwtool-1.0/bwtool sumsF6CAT/recount.bwtool-2017-02-25.bed /dcl01/leek/data/sra/v2/batch_49/coverage_bigwigs/DRR015413.bw sumsF6CAT/DRR015413.sum.tsv
bash /users/lcollado/R/x86_64-pc-linux-gnu-library/3.3.x/recount.bwtool/extdata/jhpce/sum.sh /dcl01/leek/data/bwtool/bwtool-1.0/bwtool sumsF6CAT/recount.bwtool-2017-02-25.bed /dcl01/leek/data/sra/v2/batch_29/coverage_bigwigs/DRR015414.bw sumsF6CAT/DRR015414.sum.tsv
bash /users/lcollado/R/x86_64-pc-linux-gnu-library/3.3.x/recount.bwtool/extdata/jhpce/sum.sh /dcl01/leek/data/bwtool/bwtool-1.0/bwtool sumsF6CAT/recount.bwtool-2017-02-25.bed /dcl01/leek/data/sra/v2/batch_16/coverage_bigwigs/DRR015415.bw sumsF6CAT/DRR015415.sum.tsv
bash /users/lcollado/R/x86_64-pc-linux-gnu-library/3.3.x/recount.bwtool/extdata/jhpce/sum.sh /dcl01/leek/data/bwtool/bwtool-1.0/bwtool sumsF6CAT/recount.bwtool-2017-02-25.bed /dcl01/leek/data/sra/v2/batch_28/coverage_bigwigs/DRR015416.bw sumsF6CAT/DRR015416.sum.tsv
bash /users/lcollado/R/x86_64-pc-linux-gnu-library/3.3.x/recount.bwtool/extdata/jhpce/sum.sh /dcl01/leek/data/bwtool/bwtool-1.0/bwtool sumsF6CAT/recount.bwtool-2017-02-25.bed /dcl01/leek/data/sra/v2/batch_64/coverage_bigwigs/DRR015417.bw sumsF6CAT/DRR015417.sum.tsv
bash /users/lcollado/R/x86_64-pc-linux-gnu-library/3.3.x/recount.bwtool/extdata/jhpce/sum.sh /dcl01/leek/data/bwtool/bwtool-1.0/bwtool sumsF6CAT/recount.bwtool-2017-02-25.bed /dcl01/leek/data/sra/v2/batch_9/coverage_bigwigs/DRR015418.bw sumsF6CAT/DRR015418.sum.tsv
bash /users/lcollado/R/x86_64-pc-linux-gnu-library/3.3.x/recount.bwtool/extdata/jhpce/sum.sh /dcl01/leek/data/bwtool/bwtool-1.0/bwtool sumsF6CAT/recount.bwtool-2017-02-25.bed /dcl01/leek/data/sra/v2/batch_32/coverage_bigwigs/DRR015419.bw sumsF6CAT/DRR015419.sum.tsv
bash /users/lcollado/R/x86_64-pc-linux-gnu-library/3.3.x/recount.bwtool/extdata/jhpce/sum.sh /dcl01/leek/data/bwtool/bwtool-1.0/bwtool sumsF6CAT/recount.bwtool-2017-02-25.bed /dcl01/leek/data/sra/v2/batch_43/coverage_bigwigs/DRR015420.bw sumsF6CAT/DRR015420.sum.tsv
bash /users/lcollado/R/x86_64-pc-linux-gnu-library/3.3.x/recount.bwtool/extdata/jhpce/sum.sh /dcl01/leek/data/bwtool/bwtool-1.0/bwtool sumsF6CAT/recount.bwtool-2017-02-25.bed /dcl01/leek/data/sra/v2/batch_0/coverage_bigwigs/DRR015421.bw sumsF6CAT/DRR015421.sum.tsv
bash /users/lcollado/R/x86_64-pc-linux-gnu-library/3.3.x/recount.bwtool/extdata/jhpce/sum.sh /dcl01/leek/data/bwtool/bwtool-1.0/bwtool sumsF6CAT/recount.bwtool-2017-02-25.bed /dcl01/leek/data/sra/v2/batch_67/coverage_bigwigs/DRR015422.bw sumsF6CAT/DRR015422.sum.tsv
bash /users/lcollado/R/x86_64-pc-linux-gnu-library/3.3.x/recount.bwtool/extdata/jhpce/sum.sh /dcl01/leek/data/bwtool/bwtool-1.0/bwtool sumsF6CAT/recount.bwtool-2017-02-25.bed /dcl01/leek/data/sra/v2/batch_0/coverage_bigwigs/DRR015423.bw sumsF6CAT/DRR015423.sum.tsv
bash /users/lcollado/R/x86_64-pc-linux-gnu-library/3.3.x/recount.bwtool/extdata/jhpce/sum.sh /dcl01/leek/data/bwtool/bwtool-1.0/bwtool sumsF6CAT/recount.bwtool-2017-02-25.bed /dcl01/leek/data/sra/v2/batch_56/coverage_bigwigs/DRR015424.bw sumsF6CAT/DRR015424.sum.tsv
bash /users/lcollado/R/x86_64-pc-linux-gnu-library/3.3.x/recount.bwtool/extdata/jhpce/sum.sh /dcl01/leek/data/bwtool/bwtool-1.0/bwtool sumsF6CAT/recount.bwtool-2017-02-25.bed /dcl01/leek/data/sra/v2/batch_77/coverage_bigwigs/DRR015425.bw sumsF6CAT/DRR015425.sum.tsv
bash /users/lcollado/R/x86_64-pc-linux-gnu-library/3.3.x/recount.bwtool/extdata/jhpce/sum.sh /dcl01/leek/data/bwtool/bwtool-1.0/bwtool sumsF6CAT/recount.bwtool-2017-02-25.bed /dcl01/leek/data/sra/v2/batch_10/coverage_bigwigs/DRR015426.bw sumsF6CAT/DRR015426.sum.tsv
bash /users/lcollado/R/x86_64-pc-linux-gnu-library/3.3.x/recount.bwtool/extdata/jhpce/sum.sh /dcl01/leek/data/bwtool/bwtool-1.0/bwtool sumsF6CAT/recount.bwtool-2017-02-25.bed /dcl01/leek/data/sra/v2/batch_91/coverage_bigwigs/DRR015427.bw sumsF6CAT/DRR015427.sum.tsv
bash /users/lcollado/R/x86_64-pc-linux-gnu-library/3.3.x/recount.bwtool/extdata/jhpce/sum.sh /dcl01/leek/data/bwtool/bwtool-1.0/bwtool sumsF6CAT/recount.bwtool-2017-02-25.bed /dcl01/leek/data/sra/v2/batch_93/coverage_bigwigs/DRR015428.bw sumsF6CAT/DRR015428.sum.tsv
bash /users/lcollado/R/x86_64-pc-linux-gnu-library/3.3.x/recount.bwtool/extdata/jhpce/sum.sh /dcl01/leek/data/bwtool/bwtool-1.0/bwtool sumsF6CAT/recount.bwtool-2017-02-25.bed /dcl01/leek/data/sra/v2/batch_72/coverage_bigwigs/DRR015429.bw sumsF6CAT/DRR015429.sum.tsv
bash /users/lcollado/R/x86_64-pc-linux-gnu-library/3.3.x/recount.bwtool/extdata/jhpce/sum.sh /dcl01/leek/data/bwtool/bwtool-1.0/bwtool sumsF6CAT/recount.bwtool-2017-02-25.bed /dcl01/leek/data/sra/v2/batch_92/coverage_bigwigs/DRR015430.bw sumsF6CAT/DRR015430.sum.tsv
bash /users/lcollado/R/x86_64-pc-linux-gnu-library/3.3.x/recount.bwtool/extdata/jhpce/sum.sh /dcl01/leek/data/bwtool/bwtool-1.0/bwtool sumsF6CAT/recount.bwtool-2017-02-25.bed /dcl01/leek/data/sra/v2/batch_45/coverage_bigwigs/DRR015431.bw sumsF6CAT/DRR015431.sum.tsv
bash /users/lcollado/R/x86_64-pc-linux-gnu-library/3.3.x/recount.bwtool/extdata/jhpce/sum.sh /dcl01/leek/data/bwtool/bwtool-1.0/bwtool sumsF6CAT/recount.bwtool-2017-02-25.bed /dcl01/leek/data/sra/v2/batch_52/coverage_bigwigs/DRR015432.bw sumsF6CAT/DRR015432.sum.tsv
bash /users/lcollado/R/x86_64-pc-linux-gnu-library/3.3.x/recount.bwtool/extdata/jhpce/sum.sh /dcl01/leek/data/bwtool/bwtool-1.0/bwtool sumsF6CAT/recount.bwtool-2017-02-25.bed /dcl01/leek/data/sra/v2/batch_5/coverage_bigwigs/DRR015433.bw sumsF6CAT/DRR015433.sum.tsv
bash /users/lcollado/R/x86_64-pc-linux-gnu-library/3.3.x/recount.bwtool/extdata/jhpce/sum.sh /dcl01/leek/data/bwtool/bwtool-1.0/bwtool sumsF6CAT/recount.bwtool-2017-02-25.bed /dcl01/leek/data/sra/v2/batch_49/coverage_bigwigs/DRR015434.bw sumsF6CAT/DRR015434.sum.tsv
bash /users/lcollado/R/x86_64-pc-linux-gnu-library/3.3.x/recount.bwtool/extdata/jhpce/sum.sh /dcl01/leek/data/bwtool/bwtool-1.0/bwtool sumsF6CAT/recount.bwtool-2017-02-25.bed /dcl01/leek/data/sra/v2/batch_55/coverage_bigwigs/DRR015435.bw sumsF6CAT/DRR015435.sum.tsv
bash /users/lcollado/R/x86_64-pc-linux-gnu-library/3.3.x/recount.bwtool/extdata/jhpce/sum.sh /dcl01/leek/data/bwtool/bwtool-1.0/bwtool sumsF6CAT/recount.bwtool-2017-02-25.bed /dcl01/leek/data/sra/v2/batch_81/coverage_bigwigs/DRR015436.bw sumsF6CAT/DRR015436.sum.tsv
bash /users/lcollado/R/x86_64-pc-linux-gnu-library/3.3.x/recount.bwtool/extdata/jhpce/sum.sh /dcl01/leek/data/bwtool/bwtool-1.0/bwtool sumsF6CAT/recount.bwtool-2017-02-25.bed /dcl01/leek/data/sra/v2/batch_8/coverage_bigwigs/DRR015437.bw sumsF6CAT/DRR015437.sum.tsv
bash /users/lcollado/R/x86_64-pc-linux-gnu-library/3.3.x/recount.bwtool/extdata/jhpce/sum.sh /dcl01/leek/data/bwtool/bwtool-1.0/bwtool sumsF6CAT/recount.bwtool-2017-02-25.bed /dcl01/leek/data/sra/v2/batch_86/coverage_bigwigs/DRR015438.bw sumsF6CAT/DRR015438.sum.tsv
bash /users/lcollado/R/x86_64-pc-linux-gnu-library/3.3.x/recount.bwtool/extdata/jhpce/sum.sh /dcl01/leek/data/bwtool/bwtool-1.0/bwtool sumsF6CAT/recount.bwtool-2017-02-25.bed /dcl01/leek/data/sra/v2/batch_34/coverage_bigwigs/DRR015439.bw sumsF6CAT/DRR015439.sum.tsv
bash /users/lcollado/R/x86_64-pc-linux-gnu-library/3.3.x/recount.bwtool/extdata/jhpce/sum.sh /dcl01/leek/data/bwtool/bwtool-1.0/bwtool sumsF6CAT/recount.bwtool-2017-02-25.bed /dcl01/leek/data/sra/v2/batch_99/coverage_bigwigs/DRR015440.bw sumsF6CAT/DRR015440.sum.tsv
bash /users/lcollado/R/x86_64-pc-linux-gnu-library/3.3.x/recount.bwtool/extdata/jhpce/sum.sh /dcl01/leek/data/bwtool/bwtool-1.0/bwtool sumsF6CAT/recount.bwtool-2017-02-25.bed /dcl01/leek/data/sra/v2/batch_5/coverage_bigwigs/DRR015441.bw sumsF6CAT/DRR015441.sum.tsv
bash /users/lcollado/R/x86_64-pc-linux-gnu-library/3.3.x/recount.bwtool/extdata/jhpce/sum.sh /dcl01/leek/data/bwtool/bwtool-1.0/bwtool sumsF6CAT/recount.bwtool-2017-02-25.bed /dcl01/leek/data/sra/v2/batch_27/coverage_bigwigs/DRR015442.bw sumsF6CAT/DRR015442.sum.tsv
bash /users/lcollado/R/x86_64-pc-linux-gnu-library/3.3.x/recount.bwtool/extdata/jhpce/sum.sh /dcl01/leek/data/bwtool/bwtool-1.0/bwtool sumsF6CAT/recount.bwtool-2017-02-25.bed /dcl01/leek/data/sra/v2/batch_76/coverage_bigwigs/DRR015443.bw sumsF6CAT/DRR015443.sum.tsv
bash /users/lcollado/R/x86_64-pc-linux-gnu-library/3.3.x/recount.bwtool/extdata/jhpce/sum.sh /dcl01/leek/data/bwtool/bwtool-1.0/bwtool sumsF6CAT/recount.bwtool-2017-02-25.bed /dcl01/leek/data/sra/v2/batch_29/coverage_bigwigs/DRR015444.bw sumsF6CAT/DRR015444.sum.tsv
bash /users/lcollado/R/x86_64-pc-linux-gnu-library/3.3.x/recount.bwtool/extdata/jhpce/sum.sh /dcl01/leek/data/bwtool/bwtool-1.0/bwtool sumsF6CAT/recount.bwtool-2017-02-25.bed /dcl01/leek/data/sra/v2/batch_52/coverage_bigwigs/DRR015445.bw sumsF6CAT/DRR015445.sum.tsv
bash /users/lcollado/R/x86_64-pc-linux-gnu-library/3.3.x/recount.bwtool/extdata/jhpce/sum.sh /dcl01/leek/data/bwtool/bwtool-1.0/bwtool sumsF6CAT/recount.bwtool-2017-02-25.bed /dcl01/leek/data/sra/v2/batch_56/coverage_bigwigs/DRR015446.bw sumsF6CAT/DRR015446.sum.tsv
bash /users/lcollado/R/x86_64-pc-linux-gnu-library/3.3.x/recount.bwtool/extdata/jhpce/sum.sh /dcl01/leek/data/bwtool/bwtool-1.0/bwtool sumsF6CAT/recount.bwtool-2017-02-25.bed /dcl01/leek/data/sra/v2/batch_70/coverage_bigwigs/DRR015447.bw sumsF6CAT/DRR015447.sum.tsv
bash /users/lcollado/R/x86_64-pc-linux-gnu-library/3.3.x/recount.bwtool/extdata/jhpce/sum.sh /dcl01/leek/data/bwtool/bwtool-1.0/bwtool sumsF6CAT/recount.bwtool-2017-02-25.bed /dcl01/leek/data/sra/v2/batch_15/coverage_bigwigs/DRR015448.bw sumsF6CAT/DRR015448.sum.tsv
bash /users/lcollado/R/x86_64-pc-linux-gnu-library/3.3.x/recount.bwtool/extdata/jhpce/sum.sh /dcl01/leek/data/bwtool/bwtool-1.0/bwtool sumsF6CAT/recount.bwtool-2017-02-25.bed /dcl01/leek/data/sra/v2/batch_97/coverage_bigwigs/DRR015449.bw sumsF6CAT/DRR015449.sum.tsv
bash /users/lcollado/R/x86_64-pc-linux-gnu-library/3.3.x/recount.bwtool/extdata/jhpce/sum.sh /dcl01/leek/data/bwtool/bwtool-1.0/bwtool sumsF6CAT/recount.bwtool-2017-02-25.bed /dcl01/leek/data/sra/v2/batch_67/coverage_bigwigs/DRR015450.bw sumsF6CAT/DRR015450.sum.tsv
bash /users/lcollado/R/x86_64-pc-linux-gnu-library/3.3.x/recount.bwtool/extdata/jhpce/sum.sh /dcl01/leek/data/bwtool/bwtool-1.0/bwtool sumsF6CAT/recount.bwtool-2017-02-25.bed /dcl01/leek/data/sra/v2/batch_51/coverage_bigwigs/DRR015451.bw sumsF6CAT/DRR015451.sum.tsv
bash /users/lcollado/R/x86_64-pc-linux-gnu-library/3.3.x/recount.bwtool/extdata/jhpce/sum.sh /dcl01/leek/data/bwtool/bwtool-1.0/bwtool sumsF6CAT/recount.bwtool-2017-02-25.bed /dcl01/leek/data/sra/v2/batch_84/coverage_bigwigs/DRR015452.bw sumsF6CAT/DRR015452.sum.tsv
bash /users/lcollado/R/x86_64-pc-linux-gnu-library/3.3.x/recount.bwtool/extdata/jhpce/sum.sh /dcl01/leek/data/bwtool/bwtool-1.0/bwtool sumsF6CAT/recount.bwtool-2017-02-25.bed /dcl01/leek/data/sra/v2/batch_81/coverage_bigwigs/DRR015453.bw sumsF6CAT/DRR015453.sum.tsv
bash /users/lcollado/R/x86_64-pc-linux-gnu-library/3.3.x/recount.bwtool/extdata/jhpce/sum.sh /dcl01/leek/data/bwtool/bwtool-1.0/bwtool sumsF6CAT/recount.bwtool-2017-02-25.bed /dcl01/leek/data/sra/v2/batch_42/coverage_bigwigs/DRR015454.bw sumsF6CAT/DRR015454.sum.tsv
bash /users/lcollado/R/x86_64-pc-linux-gnu-library/3.3.x/recount.bwtool/extdata/jhpce/sum.sh /dcl01/leek/data/bwtool/bwtool-1.0/bwtool sumsF6CAT/recount.bwtool-2017-02-25.bed /dcl01/leek/data/sra/v2/batch_87/coverage_bigwigs/DRR015455.bw sumsF6CAT/DRR015455.sum.tsv
bash /users/lcollado/R/x86_64-pc-linux-gnu-library/3.3.x/recount.bwtool/extdata/jhpce/sum.sh /dcl01/leek/data/bwtool/bwtool-1.0/bwtool sumsF6CAT/recount.bwtool-2017-02-25.bed /dcl01/leek/data/sra/v2/batch_99/coverage_bigwigs/DRR015456.bw sumsF6CAT/DRR015456.sum.tsv
bash /users/lcollado/R/x86_64-pc-linux-gnu-library/3.3.x/recount.bwtool/extdata/jhpce/sum.sh /dcl01/leek/data/bwtool/bwtool-1.0/bwtool sumsF6CAT/recount.bwtool-2017-02-25.bed /dcl01/leek/data/sra/v2/batch_84/coverage_bigwigs/DRR015457.bw sumsF6CAT/DRR015457.sum.tsv
bash /users/lcollado/R/x86_64-pc-linux-gnu-library/3.3.x/recount.bwtool/extdata/jhpce/sum.sh /dcl01/leek/data/bwtool/bwtool-1.0/bwtool sumsF6CAT/recount.bwtool-2017-02-25.bed /dcl01/leek/data/sra/v2/batch_99/coverage_bigwigs/DRR015458.bw sumsF6CAT/DRR015458.sum.tsv
bash /users/lcollado/R/x86_64-pc-linux-gnu-library/3.3.x/recount.bwtool/extdata/jhpce/sum.sh /dcl01/leek/data/bwtool/bwtool-1.0/bwtool sumsF6CAT/recount.bwtool-2017-02-25.bed /dcl01/leek/data/sra/v2/batch_5/coverage_bigwigs/DRR015459.bw sumsF6CAT/DRR015459.sum.tsv
bash /users/lcollado/R/x86_64-pc-linux-gnu-library/3.3.x/recount.bwtool/extdata/jhpce/sum.sh /dcl01/leek/data/bwtool/bwtool-1.0/bwtool sumsF6CAT/recount.bwtool-2017-02-25.bed /dcl01/leek/data/sra/v2/batch_54/coverage_bigwigs/DRR015460.bw sumsF6CAT/DRR015460.sum.tsv
bash /users/lcollado/R/x86_64-pc-linux-gnu-library/3.3.x/recount.bwtool/extdata/jhpce/sum.sh /dcl01/leek/data/bwtool/bwtool-1.0/bwtool sumsF6CAT/recount.bwtool-2017-02-25.bed /dcl01/leek/data/sra/v2/batch_46/coverage_bigwigs/DRR015461.bw sumsF6CAT/DRR015461.sum.tsv
bash /users/lcollado/R/x86_64-pc-linux-gnu-library/3.3.x/recount.bwtool/extdata/jhpce/sum.sh /dcl01/leek/data/bwtool/bwtool-1.0/bwtool sumsF6CAT/recount.bwtool-2017-02-25.bed /dcl01/leek/data/sra/v2/batch_30/coverage_bigwigs/DRR015462.bw sumsF6CAT/DRR015462.sum.tsv
bash /users/lcollado/R/x86_64-pc-linux-gnu-library/3.3.x/recount.bwtool/extdata/jhpce/sum.sh /dcl01/leek/data/bwtool/bwtool-1.0/bwtool sumsF6CAT/recount.bwtool-2017-02-25.bed /dcl01/leek/data/sra/v2/batch_9/coverage_bigwigs/DRR015463.bw sumsF6CAT/DRR015463.sum.tsv
bash /users/lcollado/R/x86_64-pc-linux-gnu-library/3.3.x/recount.bwtool/extdata/jhpce/sum.sh /dcl01/leek/data/bwtool/bwtool-1.0/bwtool sumsF6CAT/recount.bwtool-2017-02-25.bed /dcl01/leek/data/sra/v2/batch_95/coverage_bigwigs/DRR015464.bw sumsF6CAT/DRR015464.sum.tsv
bash /users/lcollado/R/x86_64-pc-linux-gnu-library/3.3.x/recount.bwtool/extdata/jhpce/sum.sh /dcl01/leek/data/bwtool/bwtool-1.0/bwtool sumsF6CAT/recount.bwtool-2017-02-25.bed /dcl01/leek/data/sra/v2/batch_48/coverage_bigwigs/DRR015465.bw sumsF6CAT/DRR015465.sum.tsv
bash /users/lcollado/R/x86_64-pc-linux-gnu-library/3.3.x/recount.bwtool/extdata/jhpce/sum.sh /dcl01/leek/data/bwtool/bwtool-1.0/bwtool sumsF6CAT/recount.bwtool-2017-02-25.bed /dcl01/leek/data/sra/v2/batch_86/coverage_bigwigs/DRR015466.bw sumsF6CAT/DRR015466.sum.tsv
bash /users/lcollado/R/x86_64-pc-linux-gnu-library/3.3.x/recount.bwtool/extdata/jhpce/sum.sh /dcl01/leek/data/bwtool/bwtool-1.0/bwtool sumsF6CAT/recount.bwtool-2017-02-25.bed /dcl01/leek/data/sra/v2/batch_51/coverage_bigwigs/DRR015467.bw sumsF6CAT/DRR015467.sum.tsv
bash /users/lcollado/R/x86_64-pc-linux-gnu-library/3.3.x/recount.bwtool/extdata/jhpce/sum.sh /dcl01/leek/data/bwtool/bwtool-1.0/bwtool sumsF6CAT/recount.bwtool-2017-02-25.bed /dcl01/leek/data/sra/v2/batch_8/coverage_bigwigs/DRR015468.bw sumsF6CAT/DRR015468.sum.tsv
bash /users/lcollado/R/x86_64-pc-linux-gnu-library/3.3.x/recount.bwtool/extdata/jhpce/sum.sh /dcl01/leek/data/bwtool/bwtool-1.0/bwtool sumsF6CAT/recount.bwtool-2017-02-25.bed /dcl01/leek/data/sra/v2/batch_82/coverage_bigwigs/DRR015469.bw sumsF6CAT/DRR015469.sum.tsv
bash /users/lcollado/R/x86_64-pc-linux-gnu-library/3.3.x/recount.bwtool/extdata/jhpce/sum.sh /dcl01/leek/data/bwtool/bwtool-1.0/bwtool sumsF6CAT/recount.bwtool-2017-02-25.bed /dcl01/leek/data/sra/v2/batch_4/coverage_bigwigs/DRR023371.bw sumsF6CAT/DRR023371.sum.tsv
bash /users/lcollado/R/x86_64-pc-linux-gnu-library/3.3.x/recount.bwtool/extdata/jhpce/sum.sh /dcl01/leek/data/bwtool/bwtool-1.0/bwtool sumsF6CAT/recount.bwtool-2017-02-25.bed /dcl01/leek/data/sra/v2/batch_89/coverage_bigwigs/DRR023372.bw sumsF6CAT/DRR023372.sum.tsv
bash /users/lcollado/R/x86_64-pc-linux-gnu-library/3.3.x/recount.bwtool/extdata/jhpce/sum.sh /dcl01/leek/data/bwtool/bwtool-1.0/bwtool sumsF6CAT/recount.bwtool-2017-02-25.bed /dcl01/leek/data/sra/v2/batch_43/coverage_bigwigs/DRR023373.bw sumsF6CAT/DRR023373.sum.tsv
bash /users/lcollado/R/x86_64-pc-linux-gnu-library/3.3.x/recount.bwtool/extdata/jhpce/sum.sh /dcl01/leek/data/bwtool/bwtool-1.0/bwtool sumsF6CAT/recount.bwtool-2017-02-25.bed /dcl01/leek/data/sra/v2/batch_13/coverage_bigwigs/DRR023374.bw sumsF6CAT/DRR023374.sum.tsv
bash /users/lcollado/R/x86_64-pc-linux-gnu-library/3.3.x/recount.bwtool/extdata/jhpce/sum.sh /dcl01/leek/data/bwtool/bwtool-1.0/bwtool sumsF6CAT/recount.bwtool-2017-02-25.bed /dcl01/leek/data/sra/v2/batch_65/coverage_bigwigs/DRR023375.bw sumsF6CAT/DRR023375.sum.tsv
bash /users/lcollado/R/x86_64-pc-linux-gnu-library/3.3.x/recount.bwtool/extdata/jhpce/sum.sh /dcl01/leek/data/bwtool/bwtool-1.0/bwtool sumsF6CAT/recount.bwtool-2017-02-25.bed /dcl01/leek/data/sra/v2/batch_41/coverage_bigwigs/DRR023376.bw sumsF6CAT/DRR023376.sum.tsv
bash /users/lcollado/R/x86_64-pc-linux-gnu-library/3.3.x/recount.bwtool/extdata/jhpce/sum.sh /dcl01/leek/data/bwtool/bwtool-1.0/bwtool sumsF6CAT/recount.bwtool-2017-02-25.bed /dcl01/leek/data/sra/v2/batch_99/coverage_bigwigs/DRR023377.bw sumsF6CAT/DRR023377.sum.tsv
bash /users/lcollado/R/x86_64-pc-linux-gnu-library/3.3.x/recount.bwtool/extdata/jhpce/sum.sh /dcl01/leek/data/bwtool/bwtool-1.0/bwtool sumsF6CAT/recount.bwtool-2017-02-25.bed /dcl01/leek/data/sra/v2/batch_1/coverage_bigwigs/DRR023378.bw sumsF6CAT/DRR023378.sum.tsv
bash /users/lcollado/R/x86_64-pc-linux-gnu-library/3.3.x/recount.bwtool/extdata/jhpce/sum.sh /dcl01/leek/data/bwtool/bwtool-1.0/bwtool sumsF6CAT/recount.bwtool-2017-02-25.bed /dcl01/leek/data/sra/v2/batch_98/coverage_bigwigs/DRR023379.bw sumsF6CAT/DRR023379.sum.tsv
bash /users/lcollado/R/x86_64-pc-linux-gnu-library/3.3.x/recount.bwtool/extdata/jhpce/sum.sh /dcl01/leek/data/bwtool/bwtool-1.0/bwtool sumsF6CAT/recount.bwtool-2017-02-25.bed /dcl01/leek/data/sra/v2/batch_20/coverage_bigwigs/DRR023380.bw sumsF6CAT/DRR023380.sum.tsv
bash /users/lcollado/R/x86_64-pc-linux-gnu-library/3.3.x/recount.bwtool/extdata/jhpce/sum.sh /dcl01/leek/data/bwtool/bwtool-1.0/bwtool sumsF6CAT/recount.bwtool-2017-02-25.bed /dcl01/leek/data/sra/v2/batch_98/coverage_bigwigs/DRR023381.bw sumsF6CAT/DRR023381.sum.tsv
bash /users/lcollado/R/x86_64-pc-linux-gnu-library/3.3.x/recount.bwtool/extdata/jhpce/sum.sh /dcl01/leek/data/bwtool/bwtool-1.0/bwtool sumsF6CAT/recount.bwtool-2017-02-25.bed /dcl01/leek/data/sra/v2/batch_73/coverage_bigwigs/DRR023382.bw sumsF6CAT/DRR023382.sum.tsv
bash /users/lcollado/R/x86_64-pc-linux-gnu-library/3.3.x/recount.bwtool/extdata/jhpce/sum.sh /dcl01/leek/data/bwtool/bwtool-1.0/bwtool sumsF6CAT/recount.bwtool-2017-02-25.bed /dcl01/leek/data/sra/v2/batch_20/coverage_bigwigs/DRR023383.bw sumsF6CAT/DRR023383.sum.tsv
bash /users/lcollado/R/x86_64-pc-linux-gnu-library/3.3.x/recount.bwtool/extdata/jhpce/sum.sh /dcl01/leek/data/bwtool/bwtool-1.0/bwtool sumsF6CAT/recount.bwtool-2017-02-25.bed /dcl01/leek/data/sra/v2/batch_22/coverage_bigwigs/DRR023384.bw sumsF6CAT/DRR023384.sum.tsv
bash /users/lcollado/R/x86_64-pc-linux-gnu-library/3.3.x/recount.bwtool/extdata/jhpce/sum.sh /dcl01/leek/data/bwtool/bwtool-1.0/bwtool sumsF6CAT/recount.bwtool-2017-02-25.bed /dcl01/leek/data/sra/v2/batch_28/coverage_bigwigs/DRR023385.bw sumsF6CAT/DRR023385.sum.tsv
bash /users/lcollado/R/x86_64-pc-linux-gnu-library/3.3.x/recount.bwtool/extdata/jhpce/sum.sh /dcl01/leek/data/bwtool/bwtool-1.0/bwtool sumsF6CAT/recount.bwtool-2017-02-25.bed /dcl01/leek/data/sra/v2/batch_25/coverage_bigwigs/DRR023386.bw sumsF6CAT/DRR023386.sum.tsv
bash /users/lcollado/R/x86_64-pc-linux-gnu-library/3.3.x/recount.bwtool/extdata/jhpce/sum.sh /dcl01/leek/data/bwtool/bwtool-1.0/bwtool sumsF6CAT/recount.bwtool-2017-02-25.bed /dcl01/leek/data/sra/v2/batch_0/coverage_bigwigs/DRR023387.bw sumsF6CAT/DRR023387.sum.tsv
bash /users/lcollado/R/x86_64-pc-linux-gnu-library/3.3.x/recount.bwtool/extdata/jhpce/sum.sh /dcl01/leek/data/bwtool/bwtool-1.0/bwtool sumsF6CAT/recount.bwtool-2017-02-25.bed /dcl01/leek/data/sra/v2/batch_60/coverage_bigwigs/DRR023388.bw sumsF6CAT/DRR023388.sum.tsv
bash /users/lcollado/R/x86_64-pc-linux-gnu-library/3.3.x/recount.bwtool/extdata/jhpce/sum.sh /dcl01/leek/data/bwtool/bwtool-1.0/bwtool sumsF6CAT/recount.bwtool-2017-02-25.bed /dcl01/leek/data/sra/v2/batch_50/coverage_bigwigs/DRR023389.bw sumsF6CAT/DRR023389.sum.tsv
bash /users/lcollado/R/x86_64-pc-linux-gnu-library/3.3.x/recount.bwtool/extdata/jhpce/sum.sh /dcl01/leek/data/bwtool/bwtool-1.0/bwtool sumsF6CAT/recount.bwtool-2017-02-25.bed /dcl01/leek/data/sra/v2/batch_90/coverage_bigwigs/DRR023390.bw sumsF6CAT/DRR023390.sum.tsv
bash /users/lcollado/R/x86_64-pc-linux-gnu-library/3.3.x/recount.bwtool/extdata/jhpce/sum.sh /dcl01/leek/data/bwtool/bwtool-1.0/bwtool sumsF6CAT/recount.bwtool-2017-02-25.bed /dcl01/leek/data/sra/v2/batch_95/coverage_bigwigs/DRR023391.bw sumsF6CAT/DRR023391.sum.tsv
bash /users/lcollado/R/x86_64-pc-linux-gnu-library/3.3.x/recount.bwtool/extdata/jhpce/sum.sh /dcl01/leek/data/bwtool/bwtool-1.0/bwtool sumsF6CAT/recount.bwtool-2017-02-25.bed /dcl01/leek/data/sra/v2/batch_29/coverage_bigwigs/DRR023392.bw sumsF6CAT/DRR023392.sum.tsv
bash /users/lcollado/R/x86_64-pc-linux-gnu-library/3.3.x/recount.bwtool/extdata/jhpce/sum.sh /dcl01/leek/data/bwtool/bwtool-1.0/bwtool sumsF6CAT/recount.bwtool-2017-02-25.bed /dcl01/leek/data/sra/v2/batch_95/coverage_bigwigs/DRR023394.bw sumsF6CAT/DRR023394.sum.tsv
bash /users/lcollado/R/x86_64-pc-linux-gnu-library/3.3.x/recount.bwtool/extdata/jhpce/sum.sh /dcl01/leek/data/bwtool/bwtool-1.0/bwtool sumsF6CAT/recount.bwtool-2017-02-25.bed /dcl01/leek/data/sra/v2/batch_47/coverage_bigwigs/DRR023395.bw sumsF6CAT/DRR023395.sum.tsv
bash /users/lcollado/R/x86_64-pc-linux-gnu-library/3.3.x/recount.bwtool/extdata/jhpce/sum.sh /dcl01/leek/data/bwtool/bwtool-1.0/bwtool sumsF6CAT/recount.bwtool-2017-02-25.bed /dcl01/leek/data/sra/v2/batch_3/coverage_bigwigs/DRR023396.bw sumsF6CAT/DRR023396.sum.tsv
bash /users/lcollado/R/x86_64-pc-linux-gnu-library/3.3.x/recount.bwtool/extdata/jhpce/sum.sh /dcl01/leek/data/bwtool/bwtool-1.0/bwtool sumsF6CAT/recount.bwtool-2017-02-25.bed /dcl01/leek/data/sra/v2/batch_97/coverage_bigwigs/DRR023397.bw sumsF6CAT/DRR023397.sum.tsv
bash /users/lcollado/R/x86_64-pc-linux-gnu-library/3.3.x/recount.bwtool/extdata/jhpce/sum.sh /dcl01/leek/data/bwtool/bwtool-1.0/bwtool sumsF6CAT/recount.bwtool-2017-02-25.bed /dcl01/leek/data/sra/v2/batch_14/coverage_bigwigs/DRR023398.bw sumsF6CAT/DRR023398.sum.tsv
bash /users/lcollado/R/x86_64-pc-linux-gnu-library/3.3.x/recount.bwtool/extdata/jhpce/sum.sh /dcl01/leek/data/bwtool/bwtool-1.0/bwtool sumsF6CAT/recount.bwtool-2017-02-25.bed /dcl01/leek/data/sra/v2/batch_86/coverage_bigwigs/DRR023399.bw sumsF6CAT/DRR023399.sum.tsv
bash /users/lcollado/R/x86_64-pc-linux-gnu-library/3.3.x/recount.bwtool/extdata/jhpce/sum.sh /dcl01/leek/data/bwtool/bwtool-1.0/bwtool sumsF6CAT/recount.bwtool-2017-02-25.bed /dcl01/leek/data/sra/v2/batch_82/coverage_bigwigs/DRR023400.bw sumsF6CAT/DRR023400.sum.tsv
bash /users/lcollado/R/x86_64-pc-linux-gnu-library/3.3.x/recount.bwtool/extdata/jhpce/sum.sh /dcl01/leek/data/bwtool/bwtool-1.0/bwtool sumsF6CAT/recount.bwtool-2017-02-25.bed /dcl01/leek/data/sra/v2/batch_28/coverage_bigwigs/DRR023401.bw sumsF6CAT/DRR023401.sum.tsv
bash /users/lcollado/R/x86_64-pc-linux-gnu-library/3.3.x/recount.bwtool/extdata/jhpce/sum.sh /dcl01/leek/data/bwtool/bwtool-1.0/bwtool sumsF6CAT/recount.bwtool-2017-02-25.bed /dcl01/leek/data/sra/v2/batch_99/coverage_bigwigs/DRR023402.bw sumsF6CAT/DRR023402.sum.tsv
bash /users/lcollado/R/x86_64-pc-linux-gnu-library/3.3.x/recount.bwtool/extdata/jhpce/sum.sh /dcl01/leek/data/bwtool/bwtool-1.0/bwtool sumsF6CAT/recount.bwtool-2017-02-25.bed /dcl01/leek/data/sra/v2/batch_20/coverage_bigwigs/DRR023403.bw sumsF6CAT/DRR023403.sum.tsv
bash /users/lcollado/R/x86_64-pc-linux-gnu-library/3.3.x/recount.bwtool/extdata/jhpce/sum.sh /dcl01/leek/data/bwtool/bwtool-1.0/bwtool sumsF6CAT/recount.bwtool-2017-02-25.bed /dcl01/leek/data/sra/v2/batch_31/coverage_bigwigs/DRR023404.bw sumsF6CAT/DRR023404.sum.tsv
bash /users/lcollado/R/x86_64-pc-linux-gnu-library/3.3.x/recount.bwtool/extdata/jhpce/sum.sh /dcl01/leek/data/bwtool/bwtool-1.0/bwtool sumsF6CAT/recount.bwtool-2017-02-25.bed /dcl01/leek/data/sra/v2/batch_4/coverage_bigwigs/DRR023405.bw sumsF6CAT/DRR023405.sum.tsv
bash /users/lcollado/R/x86_64-pc-linux-gnu-library/3.3.x/recount.bwtool/extdata/jhpce/sum.sh /dcl01/leek/data/bwtool/bwtool-1.0/bwtool sumsF6CAT/recount.bwtool-2017-02-25.bed /dcl01/leek/data/sra/v2/batch_43/coverage_bigwigs/DRR023406.bw sumsF6CAT/DRR023406.sum.tsv
bash /users/lcollado/R/x86_64-pc-linux-gnu-library/3.3.x/recount.bwtool/extdata/jhpce/sum.sh /dcl01/leek/data/bwtool/bwtool-1.0/bwtool sumsF6CAT/recount.bwtool-2017-02-25.bed /dcl01/leek/data/sra/v2/batch_48/coverage_bigwigs/DRR023407.bw sumsF6CAT/DRR023407.sum.tsv
bash /users/lcollado/R/x86_64-pc-linux-gnu-library/3.3.x/recount.bwtool/extdata/jhpce/sum.sh /dcl01/leek/data/bwtool/bwtool-1.0/bwtool sumsF6CAT/recount.bwtool-2017-02-25.bed /dcl01/leek/data/sra/v2/batch_96/coverage_bigwigs/DRR023408.bw sumsF6CAT/DRR023408.sum.tsv
bash /users/lcollado/R/x86_64-pc-linux-gnu-library/3.3.x/recount.bwtool/extdata/jhpce/sum.sh /dcl01/leek/data/bwtool/bwtool-1.0/bwtool sumsF6CAT/recount.bwtool-2017-02-25.bed /dcl01/leek/data/sra/v2/batch_88/coverage_bigwigs/DRR023409.bw sumsF6CAT/DRR023409.sum.tsv
bash /users/lcollado/R/x86_64-pc-linux-gnu-library/3.3.x/recount.bwtool/extdata/jhpce/sum.sh /dcl01/leek/data/bwtool/bwtool-1.0/bwtool sumsF6CAT/recount.bwtool-2017-02-25.bed /dcl01/leek/data/sra/v2/batch_90/coverage_bigwigs/DRR023410.bw sumsF6CAT/DRR023410.sum.tsv
bash /users/lcollado/R/x86_64-pc-linux-gnu-library/3.3.x/recount.bwtool/extdata/jhpce/sum.sh /dcl01/leek/data/bwtool/bwtool-1.0/bwtool sumsF6CAT/recount.bwtool-2017-02-25.bed /dcl01/leek/data/sra/v2/batch_14/coverage_bigwigs/DRR023411.bw sumsF6CAT/DRR023411.sum.tsv
bash /users/lcollado/R/x86_64-pc-linux-gnu-library/3.3.x/recount.bwtool/extdata/jhpce/sum.sh /dcl01/leek/data/bwtool/bwtool-1.0/bwtool sumsF6CAT/recount.bwtool-2017-02-25.bed /dcl01/leek/data/sra/v2/batch_10/coverage_bigwigs/DRR023412.bw sumsF6CAT/DRR023412.sum.tsv
bash /users/lcollado/R/x86_64-pc-linux-gnu-library/3.3.x/recount.bwtool/extdata/jhpce/sum.sh /dcl01/leek/data/bwtool/bwtool-1.0/bwtool sumsF6CAT/recount.bwtool-2017-02-25.bed /dcl01/leek/data/sra/v2/batch_7/coverage_bigwigs/DRR023413.bw sumsF6CAT/DRR023413.sum.tsv
bash /users/lcollado/R/x86_64-pc-linux-gnu-library/3.3.x/recount.bwtool/extdata/jhpce/sum.sh /dcl01/leek/data/bwtool/bwtool-1.0/bwtool sumsF6CAT/recount.bwtool-2017-02-25.bed /dcl01/leek/data/sra/v2/batch_13/coverage_bigwigs/DRR023414.bw sumsF6CAT/DRR023414.sum.tsv
bash /users/lcollado/R/x86_64-pc-linux-gnu-library/3.3.x/recount.bwtool/extdata/jhpce/sum.sh /dcl01/leek/data/bwtool/bwtool-1.0/bwtool sumsF6CAT/recount.bwtool-2017-02-25.bed /dcl01/leek/data/sra/v2/batch_72/coverage_bigwigs/DRR023415.bw sumsF6CAT/DRR023415.sum.tsv
bash /users/lcollado/R/x86_64-pc-linux-gnu-library/3.3.x/recount.bwtool/extdata/jhpce/sum.sh /dcl01/leek/data/bwtool/bwtool-1.0/bwtool sumsF6CAT/recount.bwtool-2017-02-25.bed /dcl01/leek/data/sra/v2/batch_62/coverage_bigwigs/DRR023416.bw sumsF6CAT/DRR023416.sum.tsv
bash /users/lcollado/R/x86_64-pc-linux-gnu-library/3.3.x/recount.bwtool/extdata/jhpce/sum.sh /dcl01/leek/data/bwtool/bwtool-1.0/bwtool sumsF6CAT/recount.bwtool-2017-02-25.bed /dcl01/leek/data/sra/v2/batch_58/coverage_bigwigs/DRR023417.bw sumsF6CAT/DRR023417.sum.tsv
bash /users/lcollado/R/x86_64-pc-linux-gnu-library/3.3.x/recount.bwtool/extdata/jhpce/sum.sh /dcl01/leek/data/bwtool/bwtool-1.0/bwtool sumsF6CAT/recount.bwtool-2017-02-25.bed /dcl01/leek/data/sra/v2/batch_63/coverage_bigwigs/DRR023418.bw sumsF6CAT/DRR023418.sum.tsv
bash /users/lcollado/R/x86_64-pc-linux-gnu-library/3.3.x/recount.bwtool/extdata/jhpce/sum.sh /dcl01/leek/data/bwtool/bwtool-1.0/bwtool sumsF6CAT/recount.bwtool-2017-02-25.bed /dcl01/leek/data/sra/v2/batch_23/coverage_bigwigs/DRR023419.bw sumsF6CAT/DRR023419.sum.tsv
bash /users/lcollado/R/x86_64-pc-linux-gnu-library/3.3.x/recount.bwtool/extdata/jhpce/sum.sh /dcl01/leek/data/bwtool/bwtool-1.0/bwtool sumsF6CAT/recount.bwtool-2017-02-25.bed /dcl01/leek/data/sra/v2/batch_63/coverage_bigwigs/DRR023420.bw sumsF6CAT/DRR023420.sum.tsv
bash /users/lcollado/R/x86_64-pc-linux-gnu-library/3.3.x/recount.bwtool/extdata/jhpce/sum.sh /dcl01/leek/data/bwtool/bwtool-1.0/bwtool sumsF6CAT/recount.bwtool-2017-02-25.bed /dcl01/leek/data/sra/v2/batch_2/coverage_bigwigs/DRR023421.bw sumsF6CAT/DRR023421.sum.tsv
bash /users/lcollado/R/x86_64-pc-linux-gnu-library/3.3.x/recount.bwtool/extdata/jhpce/sum.sh /dcl01/leek/data/bwtool/bwtool-1.0/bwtool sumsF6CAT/recount.bwtool-2017-02-25.bed /dcl01/leek/data/sra/v2/batch_56/coverage_bigwigs/DRR023422.bw sumsF6CAT/DRR023422.sum.tsv
bash /users/lcollado/R/x86_64-pc-linux-gnu-library/3.3.x/recount.bwtool/extdata/jhpce/sum.sh /dcl01/leek/data/bwtool/bwtool-1.0/bwtool sumsF6CAT/recount.bwtool-2017-02-25.bed /dcl01/leek/data/sra/v2/batch_33/coverage_bigwigs/DRR023423.bw sumsF6CAT/DRR023423.sum.tsv
bash /users/lcollado/R/x86_64-pc-linux-gnu-library/3.3.x/recount.bwtool/extdata/jhpce/sum.sh /dcl01/leek/data/bwtool/bwtool-1.0/bwtool sumsF6CAT/recount.bwtool-2017-02-25.bed /dcl01/leek/data/sra/v2/batch_4/coverage_bigwigs/DRR023425.bw sumsF6CAT/DRR023425.sum.tsv
bash /users/lcollado/R/x86_64-pc-linux-gnu-library/3.3.x/recount.bwtool/extdata/jhpce/sum.sh /dcl01/leek/data/bwtool/bwtool-1.0/bwtool sumsF6CAT/recount.bwtool-2017-02-25.bed /dcl01/leek/data/sra/v2/batch_59/coverage_bigwigs/DRR023426.bw sumsF6CAT/DRR023426.sum.tsv
bash /users/lcollado/R/x86_64-pc-linux-gnu-library/3.3.x/recount.bwtool/extdata/jhpce/sum.sh /dcl01/leek/data/bwtool/bwtool-1.0/bwtool sumsF6CAT/recount.bwtool-2017-02-25.bed /dcl01/leek/data/sra/v2/batch_5/coverage_bigwigs/DRR023427.bw sumsF6CAT/DRR023427.sum.tsv
bash /users/lcollado/R/x86_64-pc-linux-gnu-library/3.3.x/recount.bwtool/extdata/jhpce/sum.sh /dcl01/leek/data/bwtool/bwtool-1.0/bwtool sumsF6CAT/recount.bwtool-2017-02-25.bed /dcl01/leek/data/sra/v2/batch_55/coverage_bigwigs/DRR023428.bw sumsF6CAT/DRR023428.sum.tsv
bash /users/lcollado/R/x86_64-pc-linux-gnu-library/3.3.x/recount.bwtool/extdata/jhpce/sum.sh /dcl01/leek/data/bwtool/bwtool-1.0/bwtool sumsF6CAT/recount.bwtool-2017-02-25.bed /dcl01/leek/data/sra/v2/batch_26/coverage_bigwigs/DRR023429.bw sumsF6CAT/DRR023429.sum.tsv
bash /users/lcollado/R/x86_64-pc-linux-gnu-library/3.3.x/recount.bwtool/extdata/jhpce/sum.sh /dcl01/leek/data/bwtool/bwtool-1.0/bwtool sumsF6CAT/recount.bwtool-2017-02-25.bed /dcl01/leek/data/sra/v2/batch_45/coverage_bigwigs/DRR023430.bw sumsF6CAT/DRR023430.sum.tsv
bash /users/lcollado/R/x86_64-pc-linux-gnu-library/3.3.x/recount.bwtool/extdata/jhpce/sum.sh /dcl01/leek/data/bwtool/bwtool-1.0/bwtool sumsF6CAT/recount.bwtool-2017-02-25.bed /dcl01/leek/data/sra/v2/batch_59/coverage_bigwigs/DRR023431.bw sumsF6CAT/DRR023431.sum.tsv
bash /users/lcollado/R/x86_64-pc-linux-gnu-library/3.3.x/recount.bwtool/extdata/jhpce/sum.sh /dcl01/leek/data/bwtool/bwtool-1.0/bwtool sumsF6CAT/recount.bwtool-2017-02-25.bed /dcl01/leek/data/sra/v2/batch_27/coverage_bigwigs/DRR023432.bw sumsF6CAT/DRR023432.sum.tsv
bash /users/lcollado/R/x86_64-pc-linux-gnu-library/3.3.x/recount.bwtool/extdata/jhpce/sum.sh /dcl01/leek/data/bwtool/bwtool-1.0/bwtool sumsF6CAT/recount.bwtool-2017-02-25.bed /dcl01/leek/data/sra/v2/batch_68/coverage_bigwigs/DRR023433.bw sumsF6CAT/DRR023433.sum.tsv
bash /users/lcollado/R/x86_64-pc-linux-gnu-library/3.3.x/recount.bwtool/extdata/jhpce/sum.sh /dcl01/leek/data/bwtool/bwtool-1.0/bwtool sumsF6CAT/recount.bwtool-2017-02-25.bed /dcl01/leek/data/sra/v2/batch_94/coverage_bigwigs/DRR023434.bw sumsF6CAT/DRR023434.sum.tsv
bash /users/lcollado/R/x86_64-pc-linux-gnu-library/3.3.x/recount.bwtool/extdata/jhpce/sum.sh /dcl01/leek/data/bwtool/bwtool-1.0/bwtool sumsF6CAT/recount.bwtool-2017-02-25.bed /dcl01/leek/data/sra/v2/batch_58/coverage_bigwigs/DRR023435.bw sumsF6CAT/DRR023435.sum.tsv
bash /users/lcollado/R/x86_64-pc-linux-gnu-library/3.3.x/recount.bwtool/extdata/jhpce/sum.sh /dcl01/leek/data/bwtool/bwtool-1.0/bwtool sumsF6CAT/recount.bwtool-2017-02-25.bed /dcl01/leek/data/sra/v2/batch_16/coverage_bigwigs/DRR023436.bw sumsF6CAT/DRR023436.sum.tsv
bash /users/lcollado/R/x86_64-pc-linux-gnu-library/3.3.x/recount.bwtool/extdata/jhpce/sum.sh /dcl01/leek/data/bwtool/bwtool-1.0/bwtool sumsF6CAT/recount.bwtool-2017-02-25.bed /dcl01/leek/data/sra/v2/batch_42/coverage_bigwigs/DRR023437.bw sumsF6CAT/DRR023437.sum.tsv
bash /users/lcollado/R/x86_64-pc-linux-gnu-library/3.3.x/recount.bwtool/extdata/jhpce/sum.sh /dcl01/leek/data/bwtool/bwtool-1.0/bwtool sumsF6CAT/recount.bwtool-2017-02-25.bed /dcl01/leek/data/sra/v2/batch_21/coverage_bigwigs/DRR023438.bw sumsF6CAT/DRR023438.sum.tsv
bash /users/lcollado/R/x86_64-pc-linux-gnu-library/3.3.x/recount.bwtool/extdata/jhpce/sum.sh /dcl01/leek/data/bwtool/bwtool-1.0/bwtool sumsF6CAT/recount.bwtool-2017-02-25.bed /dcl01/leek/data/sra/v2/batch_36/coverage_bigwigs/DRR023439.bw sumsF6CAT/DRR023439.sum.tsv
bash /users/lcollado/R/x86_64-pc-linux-gnu-library/3.3.x/recount.bwtool/extdata/jhpce/sum.sh /dcl01/leek/data/bwtool/bwtool-1.0/bwtool sumsF6CAT/recount.bwtool-2017-02-25.bed /dcl01/leek/data/sra/v2/batch_77/coverage_bigwigs/DRR023440.bw sumsF6CAT/DRR023440.sum.tsv
bash /users/lcollado/R/x86_64-pc-linux-gnu-library/3.3.x/recount.bwtool/extdata/jhpce/sum.sh /dcl01/leek/data/bwtool/bwtool-1.0/bwtool sumsF6CAT/recount.bwtool-2017-02-25.bed /dcl01/leek/data/sra/v2/batch_4/coverage_bigwigs/DRR023441.bw sumsF6CAT/DRR023441.sum.tsv
bash /users/lcollado/R/x86_64-pc-linux-gnu-library/3.3.x/recount.bwtool/extdata/jhpce/sum.sh /dcl01/leek/data/bwtool/bwtool-1.0/bwtool sumsF6CAT/recount.bwtool-2017-02-25.bed /dcl01/leek/data/sra/v2/batch_62/coverage_bigwigs/DRR023442.bw sumsF6CAT/DRR023442.sum.tsv
bash /users/lcollado/R/x86_64-pc-linux-gnu-library/3.3.x/recount.bwtool/extdata/jhpce/sum.sh /dcl01/leek/data/bwtool/bwtool-1.0/bwtool sumsF6CAT/recount.bwtool-2017-02-25.bed /dcl01/leek/data/sra/v2/batch_80/coverage_bigwigs/DRR023443.bw sumsF6CAT/DRR023443.sum.tsv
bash /users/lcollado/R/x86_64-pc-linux-gnu-library/3.3.x/recount.bwtool/extdata/jhpce/sum.sh /dcl01/leek/data/bwtool/bwtool-1.0/bwtool sumsF6CAT/recount.bwtool-2017-02-25.bed /dcl01/leek/data/sra/v2/batch_19/coverage_bigwigs/DRR023444.bw sumsF6CAT/DRR023444.sum.tsv
bash /users/lcollado/R/x86_64-pc-linux-gnu-library/3.3.x/recount.bwtool/extdata/jhpce/sum.sh /dcl01/leek/data/bwtool/bwtool-1.0/bwtool sumsF6CAT/recount.bwtool-2017-02-25.bed /dcl01/leek/data/sra/v2/batch_21/coverage_bigwigs/DRR023445.bw sumsF6CAT/DRR023445.sum.tsv
bash /users/lcollado/R/x86_64-pc-linux-gnu-library/3.3.x/recount.bwtool/extdata/jhpce/sum.sh /dcl01/leek/data/bwtool/bwtool-1.0/bwtool sumsF6CAT/recount.bwtool-2017-02-25.bed /dcl01/leek/data/sra/v2/batch_53/coverage_bigwigs/DRR023446.bw sumsF6CAT/DRR023446.sum.tsv
bash /users/lcollado/R/x86_64-pc-linux-gnu-library/3.3.x/recount.bwtool/extdata/jhpce/sum.sh /dcl01/leek/data/bwtool/bwtool-1.0/bwtool sumsF6CAT/recount.bwtool-2017-02-25.bed /dcl01/leek/data/sra/v2/batch_11/coverage_bigwigs/DRR023447.bw sumsF6CAT/DRR023447.sum.tsv
bash /users/lcollado/R/x86_64-pc-linux-gnu-library/3.3.x/recount.bwtool/extdata/jhpce/sum.sh /dcl01/leek/data/bwtool/bwtool-1.0/bwtool sumsF6CAT/recount.bwtool-2017-02-25.bed /dcl01/leek/data/sra/v2/batch_50/coverage_bigwigs/DRR023448.bw sumsF6CAT/DRR023448.sum.tsv
bash /users/lcollado/R/x86_64-pc-linux-gnu-library/3.3.x/recount.bwtool/extdata/jhpce/sum.sh /dcl01/leek/data/bwtool/bwtool-1.0/bwtool sumsF6CAT/recount.bwtool-2017-02-25.bed /dcl01/leek/data/sra/v2/batch_10/coverage_bigwigs/DRR023449.bw sumsF6CAT/DRR023449.sum.tsv
bash /users/lcollado/R/x86_64-pc-linux-gnu-library/3.3.x/recount.bwtool/extdata/jhpce/sum.sh /dcl01/leek/data/bwtool/bwtool-1.0/bwtool sumsF6CAT/recount.bwtool-2017-02-25.bed /dcl01/leek/data/sra/v2/batch_1/coverage_bigwigs/DRR023450.bw sumsF6CAT/DRR023450.sum.tsv
bash /users/lcollado/R/x86_64-pc-linux-gnu-library/3.3.x/recount.bwtool/extdata/jhpce/sum.sh /dcl01/leek/data/bwtool/bwtool-1.0/bwtool sumsF6CAT/recount.bwtool-2017-02-25.bed /dcl01/leek/data/sra/v2/batch_48/coverage_bigwigs/DRR023451.bw sumsF6CAT/DRR023451.sum.tsv
bash /users/lcollado/R/x86_64-pc-linux-gnu-library/3.3.x/recount.bwtool/extdata/jhpce/sum.sh /dcl01/leek/data/bwtool/bwtool-1.0/bwtool sumsF6CAT/recount.bwtool-2017-02-25.bed /dcl01/leek/data/sra/v2/batch_20/coverage_bigwigs/DRR023452.bw sumsF6CAT/DRR023452.sum.tsv
bash /users/lcollado/R/x86_64-pc-linux-gnu-library/3.3.x/recount.bwtool/extdata/jhpce/sum.sh /dcl01/leek/data/bwtool/bwtool-1.0/bwtool sumsF6CAT/recount.bwtool-2017-02-25.bed /dcl01/leek/data/sra/v2/batch_28/coverage_bigwigs/DRR023453.bw sumsF6CAT/DRR023453.sum.tsv
bash /users/lcollado/R/x86_64-pc-linux-gnu-library/3.3.x/recount.bwtool/extdata/jhpce/sum.sh /dcl01/leek/data/bwtool/bwtool-1.0/bwtool sumsF6CAT/recount.bwtool-2017-02-25.bed /dcl01/leek/data/sra/v2/batch_96/coverage_bigwigs/DRR023454.bw sumsF6CAT/DRR023454.sum.tsv
bash /users/lcollado/R/x86_64-pc-linux-gnu-library/3.3.x/recount.bwtool/extdata/jhpce/sum.sh /dcl01/leek/data/bwtool/bwtool-1.0/bwtool sumsF6CAT/recount.bwtool-2017-02-25.bed /dcl01/leek/data/sra/v2/batch_23/coverage_bigwigs/DRR023455.bw sumsF6CAT/DRR023455.sum.tsv
bash /users/lcollado/R/x86_64-pc-linux-gnu-library/3.3.x/recount.bwtool/extdata/jhpce/sum.sh /dcl01/leek/data/bwtool/bwtool-1.0/bwtool sumsF6CAT/recount.bwtool-2017-02-25.bed /dcl01/leek/data/sra/v2/batch_56/coverage_bigwigs/DRR023456.bw sumsF6CAT/DRR023456.sum.tsv
bash /users/lcollado/R/x86_64-pc-linux-gnu-library/3.3.x/recount.bwtool/extdata/jhpce/sum.sh /dcl01/leek/data/bwtool/bwtool-1.0/bwtool sumsF6CAT/recount.bwtool-2017-02-25.bed /dcl01/leek/data/sra/v2/batch_57/coverage_bigwigs/DRR023457.bw sumsF6CAT/DRR023457.sum.tsv
bash /users/lcollado/R/x86_64-pc-linux-gnu-library/3.3.x/recount.bwtool/extdata/jhpce/sum.sh /dcl01/leek/data/bwtool/bwtool-1.0/bwtool sumsF6CAT/recount.bwtool-2017-02-25.bed /dcl01/leek/data/sra/v2/batch_57/coverage_bigwigs/DRR023458.bw sumsF6CAT/DRR023458.sum.tsv
bash /users/lcollado/R/x86_64-pc-linux-gnu-library/3.3.x/recount.bwtool/extdata/jhpce/sum.sh /dcl01/leek/data/bwtool/bwtool-1.0/bwtool sumsF6CAT/recount.bwtool-2017-02-25.bed /dcl01/leek/data/sra/v2/batch_52/coverage_bigwigs/DRR023459.bw sumsF6CAT/DRR023459.sum.tsv
bash /users/lcollado/R/x86_64-pc-linux-gnu-library/3.3.x/recount.bwtool/extdata/jhpce/sum.sh /dcl01/leek/data/bwtool/bwtool-1.0/bwtool sumsF6CAT/recount.bwtool-2017-02-25.bed /dcl01/leek/data/sra/v2/batch_20/coverage_bigwigs/DRR023460.bw sumsF6CAT/DRR023460.sum.tsv
bash /users/lcollado/R/x86_64-pc-linux-gnu-library/3.3.x/recount.bwtool/extdata/jhpce/sum.sh /dcl01/leek/data/bwtool/bwtool-1.0/bwtool sumsF6CAT/recount.bwtool-2017-02-25.bed /dcl01/leek/data/sra/v2/batch_22/coverage_bigwigs/DRR023461.bw sumsF6CAT/DRR023461.sum.tsv
bash /users/lcollado/R/x86_64-pc-linux-gnu-library/3.3.x/recount.bwtool/extdata/jhpce/sum.sh /dcl01/leek/data/bwtool/bwtool-1.0/bwtool sumsF6CAT/recount.bwtool-2017-02-25.bed /dcl01/leek/data/sra/v2/batch_36/coverage_bigwigs/DRR023462.bw sumsF6CAT/DRR023462.sum.tsv
bash /users/lcollado/R/x86_64-pc-linux-gnu-library/3.3.x/recount.bwtool/extdata/jhpce/sum.sh /dcl01/leek/data/bwtool/bwtool-1.0/bwtool sumsF6CAT/recount.bwtool-2017-02-25.bed /dcl01/leek/data/sra/v2/batch_37/coverage_bigwigs/DRR023463.bw sumsF6CAT/DRR023463.sum.tsv
bash /users/lcollado/R/x86_64-pc-linux-gnu-library/3.3.x/recount.bwtool/extdata/jhpce/sum.sh /dcl01/leek/data/bwtool/bwtool-1.0/bwtool sumsF6CAT/recount.bwtool-2017-02-25.bed /dcl01/leek/data/sra/v2/batch_86/coverage_bigwigs/DRR023464.bw sumsF6CAT/DRR023464.sum.tsv
bash /users/lcollado/R/x86_64-pc-linux-gnu-library/3.3.x/recount.bwtool/extdata/jhpce/sum.sh /dcl01/leek/data/bwtool/bwtool-1.0/bwtool sumsF6CAT/recount.bwtool-2017-02-25.bed /dcl01/leek/data/sra/v2/batch_73/coverage_bigwigs/DRR023465.bw sumsF6CAT/DRR023465.sum.tsv
bash /users/lcollado/R/x86_64-pc-linux-gnu-library/3.3.x/recount.bwtool/extdata/jhpce/sum.sh /dcl01/leek/data/bwtool/bwtool-1.0/bwtool sumsF6CAT/recount.bwtool-2017-02-25.bed /dcl01/leek/data/sra/v2/batch_89/coverage_bigwigs/DRR023466.bw sumsF6CAT/DRR023466.sum.tsv
bash /users/lcollado/R/x86_64-pc-linux-gnu-library/3.3.x/recount.bwtool/extdata/jhpce/sum.sh /dcl01/leek/data/bwtool/bwtool-1.0/bwtool sumsF6CAT/recount.bwtool-2017-02-25.bed /dcl01/leek/data/sra/v2/batch_11/coverage_bigwigs/DRR023467.bw sumsF6CAT/DRR023467.sum.tsv
bash /users/lcollado/R/x86_64-pc-linux-gnu-library/3.3.x/recount.bwtool/extdata/jhpce/sum.sh /dcl01/leek/data/bwtool/bwtool-1.0/bwtool sumsF6CAT/recount.bwtool-2017-02-25.bed /dcl01/leek/data/sra/v2/batch_23/coverage_bigwigs/DRR023468.bw sumsF6CAT/DRR023468.sum.tsv
bash /users/lcollado/R/x86_64-pc-linux-gnu-library/3.3.x/recount.bwtool/extdata/jhpce/sum.sh /dcl01/leek/data/bwtool/bwtool-1.0/bwtool sumsF6CAT/recount.bwtool-2017-02-25.bed /dcl01/leek/data/sra/v2/batch_54/coverage_bigwigs/DRR023469.bw sumsF6CAT/DRR023469.sum.tsv
bash /users/lcollado/R/x86_64-pc-linux-gnu-library/3.3.x/recount.bwtool/extdata/jhpce/sum.sh /dcl01/leek/data/bwtool/bwtool-1.0/bwtool sumsF6CAT/recount.bwtool-2017-02-25.bed /dcl01/leek/data/sra/v2/batch_95/coverage_bigwigs/DRR023470.bw sumsF6CAT/DRR023470.sum.tsv
bash /users/lcollado/R/x86_64-pc-linux-gnu-library/3.3.x/recount.bwtool/extdata/jhpce/sum.sh /dcl01/leek/data/bwtool/bwtool-1.0/bwtool sumsF6CAT/recount.bwtool-2017-02-25.bed /dcl01/leek/data/sra/v2/batch_55/coverage_bigwigs/DRR023471.bw sumsF6CAT/DRR023471.sum.tsv
bash /users/lcollado/R/x86_64-pc-linux-gnu-library/3.3.x/recount.bwtool/extdata/jhpce/sum.sh /dcl01/leek/data/bwtool/bwtool-1.0/bwtool sumsF6CAT/recount.bwtool-2017-02-25.bed /dcl01/leek/data/sra/v2/batch_0/coverage_bigwigs/DRR023472.bw sumsF6CAT/DRR023472.sum.tsv
bash /users/lcollado/R/x86_64-pc-linux-gnu-library/3.3.x/recount.bwtool/extdata/jhpce/sum.sh /dcl01/leek/data/bwtool/bwtool-1.0/bwtool sumsF6CAT/recount.bwtool-2017-02-25.bed /dcl01/leek/data/sra/v2/batch_77/coverage_bigwigs/DRR023473.bw sumsF6CAT/DRR023473.sum.tsv
bash /users/lcollado/R/x86_64-pc-linux-gnu-library/3.3.x/recount.bwtool/extdata/jhpce/sum.sh /dcl01/leek/data/bwtool/bwtool-1.0/bwtool sumsF6CAT/recount.bwtool-2017-02-25.bed /dcl01/leek/data/sra/v2/batch_4/coverage_bigwigs/DRR023474.bw sumsF6CAT/DRR023474.sum.tsv
bash /users/lcollado/R/x86_64-pc-linux-gnu-library/3.3.x/recount.bwtool/extdata/jhpce/sum.sh /dcl01/leek/data/bwtool/bwtool-1.0/bwtool sumsF6CAT/recount.bwtool-2017-02-25.bed /dcl01/leek/data/sra/v2/batch_10/coverage_bigwigs/DRR023475.bw sumsF6CAT/DRR023475.sum.tsv
bash /users/lcollado/R/x86_64-pc-linux-gnu-library/3.3.x/recount.bwtool/extdata/jhpce/sum.sh /dcl01/leek/data/bwtool/bwtool-1.0/bwtool sumsF6CAT/recount.bwtool-2017-02-25.bed /dcl01/leek/data/sra/v2/batch_50/coverage_bigwigs/DRR023476.bw sumsF6CAT/DRR023476.sum.tsv
bash /users/lcollado/R/x86_64-pc-linux-gnu-library/3.3.x/recount.bwtool/extdata/jhpce/sum.sh /dcl01/leek/data/bwtool/bwtool-1.0/bwtool sumsF6CAT/recount.bwtool-2017-02-25.bed /dcl01/leek/data/sra/v2/batch_26/coverage_bigwigs/DRR023477.bw sumsF6CAT/DRR023477.sum.tsv
bash /users/lcollado/R/x86_64-pc-linux-gnu-library/3.3.x/recount.bwtool/extdata/jhpce/sum.sh /dcl01/leek/data/bwtool/bwtool-1.0/bwtool sumsF6CAT/recount.bwtool-2017-02-25.bed /dcl01/leek/data/sra/v2/batch_97/coverage_bigwigs/DRR023478.bw sumsF6CAT/DRR023478.sum.tsv
bash /users/lcollado/R/x86_64-pc-linux-gnu-library/3.3.x/recount.bwtool/extdata/jhpce/sum.sh /dcl01/leek/data/bwtool/bwtool-1.0/bwtool sumsF6CAT/recount.bwtool-2017-02-25.bed /dcl01/leek/data/sra/v2/batch_21/coverage_bigwigs/DRR023479.bw sumsF6CAT/DRR023479.sum.tsv
bash /users/lcollado/R/x86_64-pc-linux-gnu-library/3.3.x/recount.bwtool/extdata/jhpce/sum.sh /dcl01/leek/data/bwtool/bwtool-1.0/bwtool sumsF6CAT/recount.bwtool-2017-02-25.bed /dcl01/leek/data/sra/v2/batch_83/coverage_bigwigs/DRR023480.bw sumsF6CAT/DRR023480.sum.tsv
bash /users/lcollado/R/x86_64-pc-linux-gnu-library/3.3.x/recount.bwtool/extdata/jhpce/sum.sh /dcl01/leek/data/bwtool/bwtool-1.0/bwtool sumsF6CAT/recount.bwtool-2017-02-25.bed /dcl01/leek/data/sra/v2/batch_62/coverage_bigwigs/DRR023481.bw sumsF6CAT/DRR023481.sum.tsv
bash /users/lcollado/R/x86_64-pc-linux-gnu-library/3.3.x/recount.bwtool/extdata/jhpce/sum.sh /dcl01/leek/data/bwtool/bwtool-1.0/bwtool sumsF6CAT/recount.bwtool-2017-02-25.bed /dcl01/leek/data/sra/v2/batch_4/coverage_bigwigs/DRR023482.bw sumsF6CAT/DRR023482.sum.tsv
bash /users/lcollado/R/x86_64-pc-linux-gnu-library/3.3.x/recount.bwtool/extdata/jhpce/sum.sh /dcl01/leek/data/bwtool/bwtool-1.0/bwtool sumsF6CAT/recount.bwtool-2017-02-25.bed /dcl01/leek/data/sra/v2/batch_79/coverage_bigwigs/DRR023483.bw sumsF6CAT/DRR023483.sum.tsv
bash /users/lcollado/R/x86_64-pc-linux-gnu-library/3.3.x/recount.bwtool/extdata/jhpce/sum.sh /dcl01/leek/data/bwtool/bwtool-1.0/bwtool sumsF6CAT/recount.bwtool-2017-02-25.bed /dcl01/leek/data/sra/v2/batch_32/coverage_bigwigs/DRR023484.bw sumsF6CAT/DRR023484.sum.tsv
bash /users/lcollado/R/x86_64-pc-linux-gnu-library/3.3.x/recount.bwtool/extdata/jhpce/sum.sh /dcl01/leek/data/bwtool/bwtool-1.0/bwtool sumsF6CAT/recount.bwtool-2017-02-25.bed /dcl01/leek/data/sra/v2/batch_13/coverage_bigwigs/DRR023485.bw sumsF6CAT/DRR023485.sum.tsv
bash /users/lcollado/R/x86_64-pc-linux-gnu-library/3.3.x/recount.bwtool/extdata/jhpce/sum.sh /dcl01/leek/data/bwtool/bwtool-1.0/bwtool sumsF6CAT/recount.bwtool-2017-02-25.bed /dcl01/leek/data/sra/v2/batch_12/coverage_bigwigs/DRR023486.bw sumsF6CAT/DRR023486.sum.tsv
bash /users/lcollado/R/x86_64-pc-linux-gnu-library/3.3.x/recount.bwtool/extdata/jhpce/sum.sh /dcl01/leek/data/bwtool/bwtool-1.0/bwtool sumsF6CAT/recount.bwtool-2017-02-25.bed /dcl01/leek/data/sra/v2/batch_93/coverage_bigwigs/DRR023487.bw sumsF6CAT/DRR023487.sum.tsv
bash /users/lcollado/R/x86_64-pc-linux-gnu-library/3.3.x/recount.bwtool/extdata/jhpce/sum.sh /dcl01/leek/data/bwtool/bwtool-1.0/bwtool sumsF6CAT/recount.bwtool-2017-02-25.bed /dcl01/leek/data/sra/v2/batch_9/coverage_bigwigs/DRR023488.bw sumsF6CAT/DRR023488.sum.tsv
bash /users/lcollado/R/x86_64-pc-linux-gnu-library/3.3.x/recount.bwtool/extdata/jhpce/sum.sh /dcl01/leek/data/bwtool/bwtool-1.0/bwtool sumsF6CAT/recount.bwtool-2017-02-25.bed /dcl01/leek/data/sra/v2/batch_15/coverage_bigwigs/DRR023489.bw sumsF6CAT/DRR023489.sum.tsv
bash /users/lcollado/R/x86_64-pc-linux-gnu-library/3.3.x/recount.bwtool/extdata/jhpce/sum.sh /dcl01/leek/data/bwtool/bwtool-1.0/bwtool sumsF6CAT/recount.bwtool-2017-02-25.bed /dcl01/leek/data/sra/v2/batch_84/coverage_bigwigs/DRR023490.bw sumsF6CAT/DRR023490.sum.tsv
bash /users/lcollado/R/x86_64-pc-linux-gnu-library/3.3.x/recount.bwtool/extdata/jhpce/sum.sh /dcl01/leek/data/bwtool/bwtool-1.0/bwtool sumsF6CAT/recount.bwtool-2017-02-25.bed /dcl01/leek/data/sra/v2/batch_17/coverage_bigwigs/DRR023491.bw sumsF6CAT/DRR023491.sum.tsv
bash /users/lcollado/R/x86_64-pc-linux-gnu-library/3.3.x/recount.bwtool/extdata/jhpce/sum.sh /dcl01/leek/data/bwtool/bwtool-1.0/bwtool sumsF6CAT/recount.bwtool-2017-02-25.bed /dcl01/leek/data/sra/v2/batch_79/coverage_bigwigs/DRR023492.bw sumsF6CAT/DRR023492.sum.tsv
bash /users/lcollado/R/x86_64-pc-linux-gnu-library/3.3.x/recount.bwtool/extdata/jhpce/sum.sh /dcl01/leek/data/bwtool/bwtool-1.0/bwtool sumsF6CAT/recount.bwtool-2017-02-25.bed /dcl01/leek/data/sra/v2/batch_13/coverage_bigwigs/DRR023493.bw sumsF6CAT/DRR023493.sum.tsv
bash /users/lcollado/R/x86_64-pc-linux-gnu-library/3.3.x/recount.bwtool/extdata/jhpce/sum.sh /dcl01/leek/data/bwtool/bwtool-1.0/bwtool sumsF6CAT/recount.bwtool-2017-02-25.bed /dcl01/leek/data/sra/v2/batch_38/coverage_bigwigs/DRR023494.bw sumsF6CAT/DRR023494.sum.tsv
bash /users/lcollado/R/x86_64-pc-linux-gnu-library/3.3.x/recount.bwtool/extdata/jhpce/sum.sh /dcl01/leek/data/bwtool/bwtool-1.0/bwtool sumsF6CAT/recount.bwtool-2017-02-25.bed /dcl01/leek/data/sra/v2/batch_12/coverage_bigwigs/DRR023495.bw sumsF6CAT/DRR023495.sum.tsv
bash /users/lcollado/R/x86_64-pc-linux-gnu-library/3.3.x/recount.bwtool/extdata/jhpce/sum.sh /dcl01/leek/data/bwtool/bwtool-1.0/bwtool sumsF6CAT/recount.bwtool-2017-02-25.bed /dcl01/leek/data/sra/v2/batch_51/coverage_bigwigs/DRR023496.bw sumsF6CAT/DRR023496.sum.tsv
bash /users/lcollado/R/x86_64-pc-linux-gnu-library/3.3.x/recount.bwtool/extdata/jhpce/sum.sh /dcl01/leek/data/bwtool/bwtool-1.0/bwtool sumsF6CAT/recount.bwtool-2017-02-25.bed /dcl01/leek/data/sra/v2/batch_12/coverage_bigwigs/DRR023497.bw sumsF6CAT/DRR023497.sum.tsv
bash /users/lcollado/R/x86_64-pc-linux-gnu-library/3.3.x/recount.bwtool/extdata/jhpce/sum.sh /dcl01/leek/data/bwtool/bwtool-1.0/bwtool sumsF6CAT/recount.bwtool-2017-02-25.bed /dcl01/leek/data/sra/v2/batch_1/coverage_bigwigs/DRR023498.bw sumsF6CAT/DRR023498.sum.tsv
bash /users/lcollado/R/x86_64-pc-linux-gnu-library/3.3.x/recount.bwtool/extdata/jhpce/sum.sh /dcl01/leek/data/bwtool/bwtool-1.0/bwtool sumsF6CAT/recount.bwtool-2017-02-25.bed /dcl01/leek/data/sra/v2/batch_17/coverage_bigwigs/DRR023499.bw sumsF6CAT/DRR023499.sum.tsv
bash /users/lcollado/R/x86_64-pc-linux-gnu-library/3.3.x/recount.bwtool/extdata/jhpce/sum.sh /dcl01/leek/data/bwtool/bwtool-1.0/bwtool sumsF6CAT/recount.bwtool-2017-02-25.bed /dcl01/leek/data/sra/v2/batch_77/coverage_bigwigs/DRR023500.bw sumsF6CAT/DRR023500.sum.tsv
bash /users/lcollado/R/x86_64-pc-linux-gnu-library/3.3.x/recount.bwtool/extdata/jhpce/sum.sh /dcl01/leek/data/bwtool/bwtool-1.0/bwtool sumsF6CAT/recount.bwtool-2017-02-25.bed /dcl01/leek/data/sra/v2/batch_77/coverage_bigwigs/DRR023501.bw sumsF6CAT/DRR023501.sum.tsv
bash /users/lcollado/R/x86_64-pc-linux-gnu-library/3.3.x/recount.bwtool/extdata/jhpce/sum.sh /dcl01/leek/data/bwtool/bwtool-1.0/bwtool sumsF6CAT/recount.bwtool-2017-02-25.bed /dcl01/leek/data/sra/v2/batch_20/coverage_bigwigs/DRR023502.bw sumsF6CAT/DRR023502.sum.tsv
bash /users/lcollado/R/x86_64-pc-linux-gnu-library/3.3.x/recount.bwtool/extdata/jhpce/sum.sh /dcl01/leek/data/bwtool/bwtool-1.0/bwtool sumsF6CAT/recount.bwtool-2017-02-25.bed /dcl01/leek/data/sra/v2/batch_59/coverage_bigwigs/DRR023503.bw sumsF6CAT/DRR023503.sum.tsv
bash /users/lcollado/R/x86_64-pc-linux-gnu-library/3.3.x/recount.bwtool/extdata/jhpce/sum.sh /dcl01/leek/data/bwtool/bwtool-1.0/bwtool sumsF6CAT/recount.bwtool-2017-02-25.bed /dcl01/leek/data/sra/v2/batch_18/coverage_bigwigs/DRR023504.bw sumsF6CAT/DRR023504.sum.tsv
bash /users/lcollado/R/x86_64-pc-linux-gnu-library/3.3.x/recount.bwtool/extdata/jhpce/sum.sh /dcl01/leek/data/bwtool/bwtool-1.0/bwtool sumsF6CAT/recount.bwtool-2017-02-25.bed /dcl01/leek/data/sra/v2/batch_23/coverage_bigwigs/DRR023505.bw sumsF6CAT/DRR023505.sum.tsv
bash /users/lcollado/R/x86_64-pc-linux-gnu-library/3.3.x/recount.bwtool/extdata/jhpce/sum.sh /dcl01/leek/data/bwtool/bwtool-1.0/bwtool sumsF6CAT/recount.bwtool-2017-02-25.bed /dcl01/leek/data/sra/v2/batch_18/coverage_bigwigs/DRR023506.bw sumsF6CAT/DRR023506.sum.tsv
bash /users/lcollado/R/x86_64-pc-linux-gnu-library/3.3.x/recount.bwtool/extdata/jhpce/sum.sh /dcl01/leek/data/bwtool/bwtool-1.0/bwtool sumsF6CAT/recount.bwtool-2017-02-25.bed /dcl01/leek/data/sra/v2/batch_38/coverage_bigwigs/DRR023507.bw sumsF6CAT/DRR023507.sum.tsv
bash /users/lcollado/R/x86_64-pc-linux-gnu-library/3.3.x/recount.bwtool/extdata/jhpce/sum.sh /dcl01/leek/data/bwtool/bwtool-1.0/bwtool sumsF6CAT/recount.bwtool-2017-02-25.bed /dcl01/leek/data/sra/v2/batch_32/coverage_bigwigs/DRR023508.bw sumsF6CAT/DRR023508.sum.tsv
bash /users/lcollado/R/x86_64-pc-linux-gnu-library/3.3.x/recount.bwtool/extdata/jhpce/sum.sh /dcl01/leek/data/bwtool/bwtool-1.0/bwtool sumsF6CAT/recount.bwtool-2017-02-25.bed /dcl01/leek/data/sra/v2/batch_46/coverage_bigwigs/DRR023509.bw sumsF6CAT/DRR023509.sum.tsv
bash /users/lcollado/R/x86_64-pc-linux-gnu-library/3.3.x/recount.bwtool/extdata/jhpce/sum.sh /dcl01/leek/data/bwtool/bwtool-1.0/bwtool sumsF6CAT/recount.bwtool-2017-02-25.bed /dcl01/leek/data/sra/v2/batch_2/coverage_bigwigs/DRR023510.bw sumsF6CAT/DRR023510.sum.tsv
bash /users/lcollado/R/x86_64-pc-linux-gnu-library/3.3.x/recount.bwtool/extdata/jhpce/sum.sh /dcl01/leek/data/bwtool/bwtool-1.0/bwtool sumsF6CAT/recount.bwtool-2017-02-25.bed /dcl01/leek/data/sra/v2/batch_80/coverage_bigwigs/DRR023511.bw sumsF6CAT/DRR023511.sum.tsv
bash /users/lcollado/R/x86_64-pc-linux-gnu-library/3.3.x/recount.bwtool/extdata/jhpce/sum.sh /dcl01/leek/data/bwtool/bwtool-1.0/bwtool sumsF6CAT/recount.bwtool-2017-02-25.bed /dcl01/leek/data/sra/v2/batch_53/coverage_bigwigs/DRR023512.bw sumsF6CAT/DRR023512.sum.tsv
bash /users/lcollado/R/x86_64-pc-linux-gnu-library/3.3.x/recount.bwtool/extdata/jhpce/sum.sh /dcl01/leek/data/bwtool/bwtool-1.0/bwtool sumsF6CAT/recount.bwtool-2017-02-25.bed /dcl01/leek/data/sra/v2/batch_92/coverage_bigwigs/DRR023513.bw sumsF6CAT/DRR023513.sum.tsv
bash /users/lcollado/R/x86_64-pc-linux-gnu-library/3.3.x/recount.bwtool/extdata/jhpce/sum.sh /dcl01/leek/data/bwtool/bwtool-1.0/bwtool sumsF6CAT/recount.bwtool-2017-02-25.bed /dcl01/leek/data/sra/v2/batch_75/coverage_bigwigs/DRR023514.bw sumsF6CAT/DRR023514.sum.tsv
bash /users/lcollado/R/x86_64-pc-linux-gnu-library/3.3.x/recount.bwtool/extdata/jhpce/sum.sh /dcl01/leek/data/bwtool/bwtool-1.0/bwtool sumsF6CAT/recount.bwtool-2017-02-25.bed /dcl01/leek/data/sra/v2/batch_56/coverage_bigwigs/DRR023515.bw sumsF6CAT/DRR023515.sum.tsv
bash /users/lcollado/R/x86_64-pc-linux-gnu-library/3.3.x/recount.bwtool/extdata/jhpce/sum.sh /dcl01/leek/data/bwtool/bwtool-1.0/bwtool sumsF6CAT/recount.bwtool-2017-02-25.bed /dcl01/leek/data/sra/v2/batch_13/coverage_bigwigs/DRR023516.bw sumsF6CAT/DRR023516.sum.tsv
bash /users/lcollado/R/x86_64-pc-linux-gnu-library/3.3.x/recount.bwtool/extdata/jhpce/sum.sh /dcl01/leek/data/bwtool/bwtool-1.0/bwtool sumsF6CAT/recount.bwtool-2017-02-25.bed /dcl01/leek/data/sra/v2/batch_40/coverage_bigwigs/DRR023517.bw sumsF6CAT/DRR023517.sum.tsv
bash /users/lcollado/R/x86_64-pc-linux-gnu-library/3.3.x/recount.bwtool/extdata/jhpce/sum.sh /dcl01/leek/data/bwtool/bwtool-1.0/bwtool sumsF6CAT/recount.bwtool-2017-02-25.bed /dcl01/leek/data/sra/v2/batch_66/coverage_bigwigs/DRR023518.bw sumsF6CAT/DRR023518.sum.tsv
bash /users/lcollado/R/x86_64-pc-linux-gnu-library/3.3.x/recount.bwtool/extdata/jhpce/sum.sh /dcl01/leek/data/bwtool/bwtool-1.0/bwtool sumsF6CAT/recount.bwtool-2017-02-25.bed /dcl01/leek/data/sra/v2/batch_55/coverage_bigwigs/DRR023519.bw sumsF6CAT/DRR023519.sum.tsv
bash /users/lcollado/R/x86_64-pc-linux-gnu-library/3.3.x/recount.bwtool/extdata/jhpce/sum.sh /dcl01/leek/data/bwtool/bwtool-1.0/bwtool sumsF6CAT/recount.bwtool-2017-02-25.bed /dcl01/leek/data/sra/v2/batch_43/coverage_bigwigs/DRR023520.bw sumsF6CAT/DRR023520.sum.tsv
bash /users/lcollado/R/x86_64-pc-linux-gnu-library/3.3.x/recount.bwtool/extdata/jhpce/sum.sh /dcl01/leek/data/bwtool/bwtool-1.0/bwtool sumsF6CAT/recount.bwtool-2017-02-25.bed /dcl01/leek/data/sra/v2/batch_42/coverage_bigwigs/DRR023521.bw sumsF6CAT/DRR023521.sum.tsv
bash /users/lcollado/R/x86_64-pc-linux-gnu-library/3.3.x/recount.bwtool/extdata/jhpce/sum.sh /dcl01/leek/data/bwtool/bwtool-1.0/bwtool sumsF6CAT/recount.bwtool-2017-02-25.bed /dcl01/leek/data/sra/v2/batch_68/coverage_bigwigs/DRR023522.bw sumsF6CAT/DRR023522.sum.tsv
bash /users/lcollado/R/x86_64-pc-linux-gnu-library/3.3.x/recount.bwtool/extdata/jhpce/sum.sh /dcl01/leek/data/bwtool/bwtool-1.0/bwtool sumsF6CAT/recount.bwtool-2017-02-25.bed /dcl01/leek/data/sra/v2/batch_14/coverage_bigwigs/DRR023523.bw sumsF6CAT/DRR023523.sum.tsv
bash /users/lcollado/R/x86_64-pc-linux-gnu-library/3.3.x/recount.bwtool/extdata/jhpce/sum.sh /dcl01/leek/data/bwtool/bwtool-1.0/bwtool sumsF6CAT/recount.bwtool-2017-02-25.bed /dcl01/leek/data/sra/v2/batch_90/coverage_bigwigs/DRR023524.bw sumsF6CAT/DRR023524.sum.tsv
bash /users/lcollado/R/x86_64-pc-linux-gnu-library/3.3.x/recount.bwtool/extdata/jhpce/sum.sh /dcl01/leek/data/bwtool/bwtool-1.0/bwtool sumsF6CAT/recount.bwtool-2017-02-25.bed /dcl01/leek/data/sra/v2/batch_50/coverage_bigwigs/DRR023525.bw sumsF6CAT/DRR023525.sum.tsv
bash /users/lcollado/R/x86_64-pc-linux-gnu-library/3.3.x/recount.bwtool/extdata/jhpce/sum.sh /dcl01/leek/data/bwtool/bwtool-1.0/bwtool sumsF6CAT/recount.bwtool-2017-02-25.bed /dcl01/leek/data/sra/v2/batch_75/coverage_bigwigs/DRR023526.bw sumsF6CAT/DRR023526.sum.tsv
bash /users/lcollado/R/x86_64-pc-linux-gnu-library/3.3.x/recount.bwtool/extdata/jhpce/sum.sh /dcl01/leek/data/bwtool/bwtool-1.0/bwtool sumsF6CAT/recount.bwtool-2017-02-25.bed /dcl01/leek/data/sra/v2/batch_68/coverage_bigwigs/DRR023527.bw sumsF6CAT/DRR023527.sum.tsv
bash /users/lcollado/R/x86_64-pc-linux-gnu-library/3.3.x/recount.bwtool/extdata/jhpce/sum.sh /dcl01/leek/data/bwtool/bwtool-1.0/bwtool sumsF6CAT/recount.bwtool-2017-02-25.bed /dcl01/leek/data/sra/v2/batch_26/coverage_bigwigs/DRR023528.bw sumsF6CAT/DRR023528.sum.tsv
bash /users/lcollado/R/x86_64-pc-linux-gnu-library/3.3.x/recount.bwtool/extdata/jhpce/sum.sh /dcl01/leek/data/bwtool/bwtool-1.0/bwtool sumsF6CAT/recount.bwtool-2017-02-25.bed /dcl01/leek/data/sra/v2/batch_69/coverage_bigwigs/DRR023529.bw sumsF6CAT/DRR023529.sum.tsv
bash /users/lcollado/R/x86_64-pc-linux-gnu-library/3.3.x/recount.bwtool/extdata/jhpce/sum.sh /dcl01/leek/data/bwtool/bwtool-1.0/bwtool sumsF6CAT/recount.bwtool-2017-02-25.bed /dcl01/leek/data/sra/v2/batch_0/coverage_bigwigs/DRR023530.bw sumsF6CAT/DRR023530.sum.tsv
bash /users/lcollado/R/x86_64-pc-linux-gnu-library/3.3.x/recount.bwtool/extdata/jhpce/sum.sh /dcl01/leek/data/bwtool/bwtool-1.0/bwtool sumsF6CAT/recount.bwtool-2017-02-25.bed /dcl01/leek/data/sra/v2/batch_51/coverage_bigwigs/DRR023531.bw sumsF6CAT/DRR023531.sum.tsv
bash /users/lcollado/R/x86_64-pc-linux-gnu-library/3.3.x/recount.bwtool/extdata/jhpce/sum.sh /dcl01/leek/data/bwtool/bwtool-1.0/bwtool sumsF6CAT/recount.bwtool-2017-02-25.bed /dcl01/leek/data/sra/v2/batch_4/coverage_bigwigs/DRR023532.bw sumsF6CAT/DRR023532.sum.tsv
bash /users/lcollado/R/x86_64-pc-linux-gnu-library/3.3.x/recount.bwtool/extdata/jhpce/sum.sh /dcl01/leek/data/bwtool/bwtool-1.0/bwtool sumsF6CAT/recount.bwtool-2017-02-25.bed /dcl01/leek/data/sra/v2/batch_22/coverage_bigwigs/DRR023533.bw sumsF6CAT/DRR023533.sum.tsv
bash /users/lcollado/R/x86_64-pc-linux-gnu-library/3.3.x/recount.bwtool/extdata/jhpce/sum.sh /dcl01/leek/data/bwtool/bwtool-1.0/bwtool sumsF6CAT/recount.bwtool-2017-02-25.bed /dcl01/leek/data/sra/v2/batch_11/coverage_bigwigs/DRR023534.bw sumsF6CAT/DRR023534.sum.tsv
bash /users/lcollado/R/x86_64-pc-linux-gnu-library/3.3.x/recount.bwtool/extdata/jhpce/sum.sh /dcl01/leek/data/bwtool/bwtool-1.0/bwtool sumsF6CAT/recount.bwtool-2017-02-25.bed /dcl01/leek/data/sra/v2/batch_10/coverage_bigwigs/DRR023535.bw sumsF6CAT/DRR023535.sum.tsv
bash /users/lcollado/R/x86_64-pc-linux-gnu-library/3.3.x/recount.bwtool/extdata/jhpce/sum.sh /dcl01/leek/data/bwtool/bwtool-1.0/bwtool sumsF6CAT/recount.bwtool-2017-02-25.bed /dcl01/leek/data/sra/v2/batch_20/coverage_bigwigs/DRR023536.bw sumsF6CAT/DRR023536.sum.tsv
bash /users/lcollado/R/x86_64-pc-linux-gnu-library/3.3.x/recount.bwtool/extdata/jhpce/sum.sh /dcl01/leek/data/bwtool/bwtool-1.0/bwtool sumsF6CAT/recount.bwtool-2017-02-25.bed /dcl01/leek/data/sra/v2/batch_6/coverage_bigwigs/DRR023537.bw sumsF6CAT/DRR023537.sum.tsv
bash /users/lcollado/R/x86_64-pc-linux-gnu-library/3.3.x/recount.bwtool/extdata/jhpce/sum.sh /dcl01/leek/data/bwtool/bwtool-1.0/bwtool sumsF6CAT/recount.bwtool-2017-02-25.bed /dcl01/leek/data/sra/v2/batch_19/coverage_bigwigs/DRR023538.bw sumsF6CAT/DRR023538.sum.tsv
bash /users/lcollado/R/x86_64-pc-linux-gnu-library/3.3.x/recount.bwtool/extdata/jhpce/sum.sh /dcl01/leek/data/bwtool/bwtool-1.0/bwtool sumsF6CAT/recount.bwtool-2017-02-25.bed /dcl01/leek/data/sra/v2/batch_48/coverage_bigwigs/DRR023539.bw sumsF6CAT/DRR023539.sum.tsv
bash /users/lcollado/R/x86_64-pc-linux-gnu-library/3.3.x/recount.bwtool/extdata/jhpce/sum.sh /dcl01/leek/data/bwtool/bwtool-1.0/bwtool sumsF6CAT/recount.bwtool-2017-02-25.bed /dcl01/leek/data/sra/v2/batch_93/coverage_bigwigs/DRR023540.bw sumsF6CAT/DRR023540.sum.tsv
bash /users/lcollado/R/x86_64-pc-linux-gnu-library/3.3.x/recount.bwtool/extdata/jhpce/sum.sh /dcl01/leek/data/bwtool/bwtool-1.0/bwtool sumsF6CAT/recount.bwtool-2017-02-25.bed /dcl01/leek/data/sra/v2/batch_91/coverage_bigwigs/DRR023541.bw sumsF6CAT/DRR023541.sum.tsv
bash /users/lcollado/R/x86_64-pc-linux-gnu-library/3.3.x/recount.bwtool/extdata/jhpce/sum.sh /dcl01/leek/data/bwtool/bwtool-1.0/bwtool sumsF6CAT/recount.bwtool-2017-02-25.bed /dcl01/leek/data/sra/v2/batch_72/coverage_bigwigs/DRR023542.bw sumsF6CAT/DRR023542.sum.tsv
bash /users/lcollado/R/x86_64-pc-linux-gnu-library/3.3.x/recount.bwtool/extdata/jhpce/sum.sh /dcl01/leek/data/bwtool/bwtool-1.0/bwtool sumsF6CAT/recount.bwtool-2017-02-25.bed /dcl01/leek/data/sra/v2/batch_63/coverage_bigwigs/DRR023543.bw sumsF6CAT/DRR023543.sum.tsv
bash /users/lcollado/R/x86_64-pc-linux-gnu-library/3.3.x/recount.bwtool/extdata/jhpce/sum.sh /dcl01/leek/data/bwtool/bwtool-1.0/bwtool sumsF6CAT/recount.bwtool-2017-02-25.bed /dcl01/leek/data/sra/v2/batch_28/coverage_bigwigs/DRR023544.bw sumsF6CAT/DRR023544.sum.tsv
bash /users/lcollado/R/x86_64-pc-linux-gnu-library/3.3.x/recount.bwtool/extdata/jhpce/sum.sh /dcl01/leek/data/bwtool/bwtool-1.0/bwtool sumsF6CAT/recount.bwtool-2017-02-25.bed /dcl01/leek/data/sra/v2/batch_87/coverage_bigwigs/DRR023545.bw sumsF6CAT/DRR023545.sum.tsv
bash /users/lcollado/R/x86_64-pc-linux-gnu-library/3.3.x/recount.bwtool/extdata/jhpce/sum.sh /dcl01/leek/data/bwtool/bwtool-1.0/bwtool sumsF6CAT/recount.bwtool-2017-02-25.bed /dcl01/leek/data/sra/v2/batch_41/coverage_bigwigs/DRR023546.bw sumsF6CAT/DRR023546.sum.tsv
bash /users/lcollado/R/x86_64-pc-linux-gnu-library/3.3.x/recount.bwtool/extdata/jhpce/sum.sh /dcl01/leek/data/bwtool/bwtool-1.0/bwtool sumsF6CAT/recount.bwtool-2017-02-25.bed /dcl01/leek/data/sra/v2/batch_23/coverage_bigwigs/DRR023547.bw sumsF6CAT/DRR023547.sum.tsv
bash /users/lcollado/R/x86_64-pc-linux-gnu-library/3.3.x/recount.bwtool/extdata/jhpce/sum.sh /dcl01/leek/data/bwtool/bwtool-1.0/bwtool sumsF6CAT/recount.bwtool-2017-02-25.bed /dcl01/leek/data/sra/v2/batch_69/coverage_bigwigs/DRR023548.bw sumsF6CAT/DRR023548.sum.tsv
bash /users/lcollado/R/x86_64-pc-linux-gnu-library/3.3.x/recount.bwtool/extdata/jhpce/sum.sh /dcl01/leek/data/bwtool/bwtool-1.0/bwtool sumsF6CAT/recount.bwtool-2017-02-25.bed /dcl01/leek/data/sra/v2/batch_25/coverage_bigwigs/DRR023549.bw sumsF6CAT/DRR023549.sum.tsv
bash /users/lcollado/R/x86_64-pc-linux-gnu-library/3.3.x/recount.bwtool/extdata/jhpce/sum.sh /dcl01/leek/data/bwtool/bwtool-1.0/bwtool sumsF6CAT/recount.bwtool-2017-02-25.bed /dcl01/leek/data/sra/v2/batch_0/coverage_bigwigs/DRR023550.bw sumsF6CAT/DRR023550.sum.tsv
bash /users/lcollado/R/x86_64-pc-linux-gnu-library/3.3.x/recount.bwtool/extdata/jhpce/sum.sh /dcl01/leek/data/bwtool/bwtool-1.0/bwtool sumsF6CAT/recount.bwtool-2017-02-25.bed /dcl01/leek/data/sra/v2/batch_19/coverage_bigwigs/DRR023551.bw sumsF6CAT/DRR023551.sum.tsv
bash /users/lcollado/R/x86_64-pc-linux-gnu-library/3.3.x/recount.bwtool/extdata/jhpce/sum.sh /dcl01/leek/data/bwtool/bwtool-1.0/bwtool sumsF6CAT/recount.bwtool-2017-02-25.bed /dcl01/leek/data/sra/v2/batch_91/coverage_bigwigs/DRR023552.bw sumsF6CAT/DRR023552.sum.tsv
bash /users/lcollado/R/x86_64-pc-linux-gnu-library/3.3.x/recount.bwtool/extdata/jhpce/sum.sh /dcl01/leek/data/bwtool/bwtool-1.0/bwtool sumsF6CAT/recount.bwtool-2017-02-25.bed /dcl01/leek/data/sra/v2/batch_64/coverage_bigwigs/DRR023553.bw sumsF6CAT/DRR023553.sum.tsv
bash /users/lcollado/R/x86_64-pc-linux-gnu-library/3.3.x/recount.bwtool/extdata/jhpce/sum.sh /dcl01/leek/data/bwtool/bwtool-1.0/bwtool sumsF6CAT/recount.bwtool-2017-02-25.bed /dcl01/leek/data/sra/v2/batch_93/coverage_bigwigs/DRR023554.bw sumsF6CAT/DRR023554.sum.tsv
bash /users/lcollado/R/x86_64-pc-linux-gnu-library/3.3.x/recount.bwtool/extdata/jhpce/sum.sh /dcl01/leek/data/bwtool/bwtool-1.0/bwtool sumsF6CAT/recount.bwtool-2017-02-25.bed /dcl01/leek/data/sra/v2/batch_38/coverage_bigwigs/DRR023555.bw sumsF6CAT/DRR023555.sum.tsv
bash /users/lcollado/R/x86_64-pc-linux-gnu-library/3.3.x/recount.bwtool/extdata/jhpce/sum.sh /dcl01/leek/data/bwtool/bwtool-1.0/bwtool sumsF6CAT/recount.bwtool-2017-02-25.bed /dcl01/leek/data/sra/v2/batch_77/coverage_bigwigs/DRR023556.bw sumsF6CAT/DRR023556.sum.tsv
bash /users/lcollado/R/x86_64-pc-linux-gnu-library/3.3.x/recount.bwtool/extdata/jhpce/sum.sh /dcl01/leek/data/bwtool/bwtool-1.0/bwtool sumsF6CAT/recount.bwtool-2017-02-25.bed /dcl01/leek/data/sra/v2/batch_40/coverage_bigwigs/DRR023557.bw sumsF6CAT/DRR023557.sum.tsv
bash /users/lcollado/R/x86_64-pc-linux-gnu-library/3.3.x/recount.bwtool/extdata/jhpce/sum.sh /dcl01/leek/data/bwtool/bwtool-1.0/bwtool sumsF6CAT/recount.bwtool-2017-02-25.bed /dcl01/leek/data/sra/v2/batch_70/coverage_bigwigs/DRR023558.bw sumsF6CAT/DRR023558.sum.tsv
bash /users/lcollado/R/x86_64-pc-linux-gnu-library/3.3.x/recount.bwtool/extdata/jhpce/sum.sh /dcl01/leek/data/bwtool/bwtool-1.0/bwtool sumsF6CAT/recount.bwtool-2017-02-25.bed /dcl01/leek/data/sra/v2/batch_45/coverage_bigwigs/DRR023559.bw sumsF6CAT/DRR023559.sum.tsv
bash /users/lcollado/R/x86_64-pc-linux-gnu-library/3.3.x/recount.bwtool/extdata/jhpce/sum.sh /dcl01/leek/data/bwtool/bwtool-1.0/bwtool sumsF6CAT/recount.bwtool-2017-02-25.bed /dcl01/leek/data/sra/v2/batch_48/coverage_bigwigs/DRR023560.bw sumsF6CAT/DRR023560.sum.tsv
bash /users/lcollado/R/x86_64-pc-linux-gnu-library/3.3.x/recount.bwtool/extdata/jhpce/sum.sh /dcl01/leek/data/bwtool/bwtool-1.0/bwtool sumsF6CAT/recount.bwtool-2017-02-25.bed /dcl01/leek/data/sra/v2/batch_79/coverage_bigwigs/DRR023561.bw sumsF6CAT/DRR023561.sum.tsv
bash /users/lcollado/R/x86_64-pc-linux-gnu-library/3.3.x/recount.bwtool/extdata/jhpce/sum.sh /dcl01/leek/data/bwtool/bwtool-1.0/bwtool sumsF6CAT/recount.bwtool-2017-02-25.bed /dcl01/leek/data/sra/v2/batch_71/coverage_bigwigs/DRR023562.bw sumsF6CAT/DRR023562.sum.tsv
bash /users/lcollado/R/x86_64-pc-linux-gnu-library/3.3.x/recount.bwtool/extdata/jhpce/sum.sh /dcl01/leek/data/bwtool/bwtool-1.0/bwtool sumsF6CAT/recount.bwtool-2017-02-25.bed /dcl01/leek/data/sra/v2/batch_84/coverage_bigwigs/DRR023563.bw sumsF6CAT/DRR023563.sum.tsv
bash /users/lcollado/R/x86_64-pc-linux-gnu-library/3.3.x/recount.bwtool/extdata/jhpce/sum.sh /dcl01/leek/data/bwtool/bwtool-1.0/bwtool sumsF6CAT/recount.bwtool-2017-02-25.bed /dcl01/leek/data/sra/v2/batch_30/coverage_bigwigs/DRR023564.bw sumsF6CAT/DRR023564.sum.tsv
bash /users/lcollado/R/x86_64-pc-linux-gnu-library/3.3.x/recount.bwtool/extdata/jhpce/sum.sh /dcl01/leek/data/bwtool/bwtool-1.0/bwtool sumsF6CAT/recount.bwtool-2017-02-25.bed /dcl01/leek/data/sra/v2/batch_34/coverage_bigwigs/DRR023565.bw sumsF6CAT/DRR023565.sum.tsv
bash /users/lcollado/R/x86_64-pc-linux-gnu-library/3.3.x/recount.bwtool/extdata/jhpce/sum.sh /dcl01/leek/data/bwtool/bwtool-1.0/bwtool sumsF6CAT/recount.bwtool-2017-02-25.bed /dcl01/leek/data/sra/v2/batch_66/coverage_bigwigs/DRR023566.bw sumsF6CAT/DRR023566.sum.tsv
bash /users/lcollado/R/x86_64-pc-linux-gnu-library/3.3.x/recount.bwtool/extdata/jhpce/sum.sh /dcl01/leek/data/bwtool/bwtool-1.0/bwtool sumsF6CAT/recount.bwtool-2017-02-25.bed /dcl01/leek/data/sra/v2/batch_9/coverage_bigwigs/DRR023567.bw sumsF6CAT/DRR023567.sum.tsv
bash /users/lcollado/R/x86_64-pc-linux-gnu-library/3.3.x/recount.bwtool/extdata/jhpce/sum.sh /dcl01/leek/data/bwtool/bwtool-1.0/bwtool sumsF6CAT/recount.bwtool-2017-02-25.bed /dcl01/leek/data/sra/v2/batch_42/coverage_bigwigs/DRR023568.bw sumsF6CAT/DRR023568.sum.tsv
bash /users/lcollado/R/x86_64-pc-linux-gnu-library/3.3.x/recount.bwtool/extdata/jhpce/sum.sh /dcl01/leek/data/bwtool/bwtool-1.0/bwtool sumsF6CAT/recount.bwtool-2017-02-25.bed /dcl01/leek/data/sra/v2/batch_66/coverage_bigwigs/DRR023569.bw sumsF6CAT/DRR023569.sum.tsv
bash /users/lcollado/R/x86_64-pc-linux-gnu-library/3.3.x/recount.bwtool/extdata/jhpce/sum.sh /dcl01/leek/data/bwtool/bwtool-1.0/bwtool sumsF6CAT/recount.bwtool-2017-02-25.bed /dcl01/leek/data/sra/v2/batch_17/coverage_bigwigs/DRR023570.bw sumsF6CAT/DRR023570.sum.tsv
bash /users/lcollado/R/x86_64-pc-linux-gnu-library/3.3.x/recount.bwtool/extdata/jhpce/sum.sh /dcl01/leek/data/bwtool/bwtool-1.0/bwtool sumsF6CAT/recount.bwtool-2017-02-25.bed /dcl01/leek/data/sra/v2/batch_50/coverage_bigwigs/DRR023571.bw sumsF6CAT/DRR023571.sum.tsv
bash /users/lcollado/R/x86_64-pc-linux-gnu-library/3.3.x/recount.bwtool/extdata/jhpce/sum.sh /dcl01/leek/data/bwtool/bwtool-1.0/bwtool sumsF6CAT/recount.bwtool-2017-02-25.bed /dcl01/leek/data/sra/v2/batch_20/coverage_bigwigs/DRR023572.bw sumsF6CAT/DRR023572.sum.tsv
bash /users/lcollado/R/x86_64-pc-linux-gnu-library/3.3.x/recount.bwtool/extdata/jhpce/sum.sh /dcl01/leek/data/bwtool/bwtool-1.0/bwtool sumsF6CAT/recount.bwtool-2017-02-25.bed /dcl01/leek/data/sra/v2/batch_92/coverage_bigwigs/DRR023573.bw sumsF6CAT/DRR023573.sum.tsv
bash /users/lcollado/R/x86_64-pc-linux-gnu-library/3.3.x/recount.bwtool/extdata/jhpce/sum.sh /dcl01/leek/data/bwtool/bwtool-1.0/bwtool sumsF6CAT/recount.bwtool-2017-02-25.bed /dcl01/leek/data/sra/v2/batch_18/coverage_bigwigs/DRR023574.bw sumsF6CAT/DRR023574.sum.tsv
bash /users/lcollado/R/x86_64-pc-linux-gnu-library/3.3.x/recount.bwtool/extdata/jhpce/sum.sh /dcl01/leek/data/bwtool/bwtool-1.0/bwtool sumsF6CAT/recount.bwtool-2017-02-25.bed /dcl01/leek/data/sra/v2/batch_37/coverage_bigwigs/DRR023575.bw sumsF6CAT/DRR023575.sum.tsv
bash /users/lcollado/R/x86_64-pc-linux-gnu-library/3.3.x/recount.bwtool/extdata/jhpce/sum.sh /dcl01/leek/data/bwtool/bwtool-1.0/bwtool sumsF6CAT/recount.bwtool-2017-02-25.bed /dcl01/leek/data/sra/v2/batch_61/coverage_bigwigs/DRR023576.bw sumsF6CAT/DRR023576.sum.tsv
bash /users/lcollado/R/x86_64-pc-linux-gnu-library/3.3.x/recount.bwtool/extdata/jhpce/sum.sh /dcl01/leek/data/bwtool/bwtool-1.0/bwtool sumsF6CAT/recount.bwtool-2017-02-25.bed /dcl01/leek/data/sra/v2/batch_30/coverage_bigwigs/DRR023577.bw sumsF6CAT/DRR023577.sum.tsv
bash /users/lcollado/R/x86_64-pc-linux-gnu-library/3.3.x/recount.bwtool/extdata/jhpce/sum.sh /dcl01/leek/data/bwtool/bwtool-1.0/bwtool sumsF6CAT/recount.bwtool-2017-02-25.bed /dcl01/leek/data/sra/v2/batch_56/coverage_bigwigs/DRR023578.bw sumsF6CAT/DRR023578.sum.tsv
bash /users/lcollado/R/x86_64-pc-linux-gnu-library/3.3.x/recount.bwtool/extdata/jhpce/sum.sh /dcl01/leek/data/bwtool/bwtool-1.0/bwtool sumsF6CAT/recount.bwtool-2017-02-25.bed /dcl01/leek/data/sra/v2/batch_36/coverage_bigwigs/DRR023579.bw sumsF6CAT/DRR023579.sum.tsv
bash /users/lcollado/R/x86_64-pc-linux-gnu-library/3.3.x/recount.bwtool/extdata/jhpce/sum.sh /dcl01/leek/data/bwtool/bwtool-1.0/bwtool sumsF6CAT/recount.bwtool-2017-02-25.bed /dcl01/leek/data/sra/v2/batch_53/coverage_bigwigs/DRR023580.bw sumsF6CAT/DRR023580.sum.tsv
bash /users/lcollado/R/x86_64-pc-linux-gnu-library/3.3.x/recount.bwtool/extdata/jhpce/sum.sh /dcl01/leek/data/bwtool/bwtool-1.0/bwtool sumsF6CAT/recount.bwtool-2017-02-25.bed /dcl01/leek/data/sra/v2/batch_44/coverage_bigwigs/DRR023581.bw sumsF6CAT/DRR023581.sum.tsv
bash /users/lcollado/R/x86_64-pc-linux-gnu-library/3.3.x/recount.bwtool/extdata/jhpce/sum.sh /dcl01/leek/data/bwtool/bwtool-1.0/bwtool sumsF6CAT/recount.bwtool-2017-02-25.bed /dcl01/leek/data/sra/v2/batch_3/coverage_bigwigs/DRR023582.bw sumsF6CAT/DRR023582.sum.tsv
bash /users/lcollado/R/x86_64-pc-linux-gnu-library/3.3.x/recount.bwtool/extdata/jhpce/sum.sh /dcl01/leek/data/bwtool/bwtool-1.0/bwtool sumsF6CAT/recount.bwtool-2017-02-25.bed /dcl01/leek/data/sra/v2/batch_46/coverage_bigwigs/DRR023583.bw sumsF6CAT/DRR023583.sum.tsv
bash /users/lcollado/R/x86_64-pc-linux-gnu-library/3.3.x/recount.bwtool/extdata/jhpce/sum.sh /dcl01/leek/data/bwtool/bwtool-1.0/bwtool sumsF6CAT/recount.bwtool-2017-02-25.bed /dcl01/leek/data/sra/v2/batch_38/coverage_bigwigs/DRR023584.bw sumsF6CAT/DRR023584.sum.tsv
bash /users/lcollado/R/x86_64-pc-linux-gnu-library/3.3.x/recount.bwtool/extdata/jhpce/sum.sh /dcl01/leek/data/bwtool/bwtool-1.0/bwtool sumsF6CAT/recount.bwtool-2017-02-25.bed /dcl01/leek/data/sra/v2/batch_51/coverage_bigwigs/DRR023585.bw sumsF6CAT/DRR023585.sum.tsv
bash /users/lcollado/R/x86_64-pc-linux-gnu-library/3.3.x/recount.bwtool/extdata/jhpce/sum.sh /dcl01/leek/data/bwtool/bwtool-1.0/bwtool sumsF6CAT/recount.bwtool-2017-02-25.bed /dcl01/leek/data/sra/v2/batch_8/coverage_bigwigs/DRR023586.bw sumsF6CAT/DRR023586.sum.tsv
bash /users/lcollado/R/x86_64-pc-linux-gnu-library/3.3.x/recount.bwtool/extdata/jhpce/sum.sh /dcl01/leek/data/bwtool/bwtool-1.0/bwtool sumsF6CAT/recount.bwtool-2017-02-25.bed /dcl01/leek/data/sra/v2/batch_83/coverage_bigwigs/DRR023587.bw sumsF6CAT/DRR023587.sum.tsv
bash /users/lcollado/R/x86_64-pc-linux-gnu-library/3.3.x/recount.bwtool/extdata/jhpce/sum.sh /dcl01/leek/data/bwtool/bwtool-1.0/bwtool sumsF6CAT/recount.bwtool-2017-02-25.bed /dcl01/leek/data/sra/v2/batch_32/coverage_bigwigs/DRR023588.bw sumsF6CAT/DRR023588.sum.tsv
bash /users/lcollado/R/x86_64-pc-linux-gnu-library/3.3.x/recount.bwtool/extdata/jhpce/sum.sh /dcl01/leek/data/bwtool/bwtool-1.0/bwtool sumsF6CAT/recount.bwtool-2017-02-25.bed /dcl01/leek/data/sra/v2/batch_68/coverage_bigwigs/DRR023589.bw sumsF6CAT/DRR023589.sum.tsv
bash /users/lcollado/R/x86_64-pc-linux-gnu-library/3.3.x/recount.bwtool/extdata/jhpce/sum.sh /dcl01/leek/data/bwtool/bwtool-1.0/bwtool sumsF6CAT/recount.bwtool-2017-02-25.bed /dcl01/leek/data/sra/v2/batch_97/coverage_bigwigs/DRR023590.bw sumsF6CAT/DRR023590.sum.tsv
bash /users/lcollado/R/x86_64-pc-linux-gnu-library/3.3.x/recount.bwtool/extdata/jhpce/sum.sh /dcl01/leek/data/bwtool/bwtool-1.0/bwtool sumsF6CAT/recount.bwtool-2017-02-25.bed /dcl01/leek/data/sra/v2/batch_72/coverage_bigwigs/DRR023591.bw sumsF6CAT/DRR023591.sum.tsv
bash /users/lcollado/R/x86_64-pc-linux-gnu-library/3.3.x/recount.bwtool/extdata/jhpce/sum.sh /dcl01/leek/data/bwtool/bwtool-1.0/bwtool sumsF6CAT/recount.bwtool-2017-02-25.bed /dcl01/leek/data/sra/v2/batch_2/coverage_bigwigs/DRR023592.bw sumsF6CAT/DRR023592.sum.tsv
bash /users/lcollado/R/x86_64-pc-linux-gnu-library/3.3.x/recount.bwtool/extdata/jhpce/sum.sh /dcl01/leek/data/bwtool/bwtool-1.0/bwtool sumsF6CAT/recount.bwtool-2017-02-25.bed /dcl01/leek/data/sra/v2/batch_27/coverage_bigwigs/DRR023593.bw sumsF6CAT/DRR023593.sum.tsv
bash /users/lcollado/R/x86_64-pc-linux-gnu-library/3.3.x/recount.bwtool/extdata/jhpce/sum.sh /dcl01/leek/data/bwtool/bwtool-1.0/bwtool sumsF6CAT/recount.bwtool-2017-02-25.bed /dcl01/leek/data/sra/v2/batch_24/coverage_bigwigs/DRR023594.bw sumsF6CAT/DRR023594.sum.tsv
bash /users/lcollado/R/x86_64-pc-linux-gnu-library/3.3.x/recount.bwtool/extdata/jhpce/sum.sh /dcl01/leek/data/bwtool/bwtool-1.0/bwtool sumsF6CAT/recount.bwtool-2017-02-25.bed /dcl01/leek/data/sra/v2/batch_70/coverage_bigwigs/DRR023595.bw sumsF6CAT/DRR023595.sum.tsv
bash /users/lcollado/R/x86_64-pc-linux-gnu-library/3.3.x/recount.bwtool/extdata/jhpce/sum.sh /dcl01/leek/data/bwtool/bwtool-1.0/bwtool sumsF6CAT/recount.bwtool-2017-02-25.bed /dcl01/leek/data/sra/v2/batch_21/coverage_bigwigs/DRR023596.bw sumsF6CAT/DRR023596.sum.tsv
bash /users/lcollado/R/x86_64-pc-linux-gnu-library/3.3.x/recount.bwtool/extdata/jhpce/sum.sh /dcl01/leek/data/bwtool/bwtool-1.0/bwtool sumsF6CAT/recount.bwtool-2017-02-25.bed /dcl01/leek/data/sra/v2/batch_51/coverage_bigwigs/DRR023597.bw sumsF6CAT/DRR023597.sum.tsv
bash /users/lcollado/R/x86_64-pc-linux-gnu-library/3.3.x/recount.bwtool/extdata/jhpce/sum.sh /dcl01/leek/data/bwtool/bwtool-1.0/bwtool sumsF6CAT/recount.bwtool-2017-02-25.bed /dcl01/leek/data/sra/v2/batch_29/coverage_bigwigs/DRR023598.bw sumsF6CAT/DRR023598.sum.tsv
bash /users/lcollado/R/x86_64-pc-linux-gnu-library/3.3.x/recount.bwtool/extdata/jhpce/sum.sh /dcl01/leek/data/bwtool/bwtool-1.0/bwtool sumsF6CAT/recount.bwtool-2017-02-25.bed /dcl01/leek/data/sra/v2/batch_8/coverage_bigwigs/DRR023599.bw sumsF6CAT/DRR023599.sum.tsv
bash /users/lcollado/R/x86_64-pc-linux-gnu-library/3.3.x/recount.bwtool/extdata/jhpce/sum.sh /dcl01/leek/data/bwtool/bwtool-1.0/bwtool sumsF6CAT/recount.bwtool-2017-02-25.bed /dcl01/leek/data/sra/v2/batch_93/coverage_bigwigs/DRR023600.bw sumsF6CAT/DRR023600.sum.tsv
bash /users/lcollado/R/x86_64-pc-linux-gnu-library/3.3.x/recount.bwtool/extdata/jhpce/sum.sh /dcl01/leek/data/bwtool/bwtool-1.0/bwtool sumsF6CAT/recount.bwtool-2017-02-25.bed /dcl01/leek/data/sra/v2/batch_93/coverage_bigwigs/DRR023601.bw sumsF6CAT/DRR023601.sum.tsv
bash /users/lcollado/R/x86_64-pc-linux-gnu-library/3.3.x/recount.bwtool/extdata/jhpce/sum.sh /dcl01/leek/data/bwtool/bwtool-1.0/bwtool sumsF6CAT/recount.bwtool-2017-02-25.bed /dcl01/leek/data/sra/v2/batch_71/coverage_bigwigs/DRR023602.bw sumsF6CAT/DRR023602.sum.tsv
bash /users/lcollado/R/x86_64-pc-linux-gnu-library/3.3.x/recount.bwtool/extdata/jhpce/sum.sh /dcl01/leek/data/bwtool/bwtool-1.0/bwtool sumsF6CAT/recount.bwtool-2017-02-25.bed /dcl01/leek/data/sra/v2/batch_28/coverage_bigwigs/DRR023603.bw sumsF6CAT/DRR023603.sum.tsv
bash /users/lcollado/R/x86_64-pc-linux-gnu-library/3.3.x/recount.bwtool/extdata/jhpce/sum.sh /dcl01/leek/data/bwtool/bwtool-1.0/bwtool sumsF6CAT/recount.bwtool-2017-02-25.bed /dcl01/leek/data/sra/v2/batch_55/coverage_bigwigs/DRR023604.bw sumsF6CAT/DRR023604.sum.tsv
bash /users/lcollado/R/x86_64-pc-linux-gnu-library/3.3.x/recount.bwtool/extdata/jhpce/sum.sh /dcl01/leek/data/bwtool/bwtool-1.0/bwtool sumsF6CAT/recount.bwtool-2017-02-25.bed /dcl01/leek/data/sra/v2/batch_82/coverage_bigwigs/DRR023605.bw sumsF6CAT/DRR023605.sum.tsv
bash /users/lcollado/R/x86_64-pc-linux-gnu-library/3.3.x/recount.bwtool/extdata/jhpce/sum.sh /dcl01/leek/data/bwtool/bwtool-1.0/bwtool sumsF6CAT/recount.bwtool-2017-02-25.bed /dcl01/leek/data/sra/v2/batch_22/coverage_bigwigs/DRR023606.bw sumsF6CAT/DRR023606.sum.tsv
bash /users/lcollado/R/x86_64-pc-linux-gnu-library/3.3.x/recount.bwtool/extdata/jhpce/sum.sh /dcl01/leek/data/bwtool/bwtool-1.0/bwtool sumsF6CAT/recount.bwtool-2017-02-25.bed /dcl01/leek/data/sra/v2/batch_0/coverage_bigwigs/DRR023607.bw sumsF6CAT/DRR023607.sum.tsv
bash /users/lcollado/R/x86_64-pc-linux-gnu-library/3.3.x/recount.bwtool/extdata/jhpce/sum.sh /dcl01/leek/data/bwtool/bwtool-1.0/bwtool sumsF6CAT/recount.bwtool-2017-02-25.bed /dcl01/leek/data/sra/v2/batch_78/coverage_bigwigs/DRR023608.bw sumsF6CAT/DRR023608.sum.tsv
bash /users/lcollado/R/x86_64-pc-linux-gnu-library/3.3.x/recount.bwtool/extdata/jhpce/sum.sh /dcl01/leek/data/bwtool/bwtool-1.0/bwtool sumsF6CAT/recount.bwtool-2017-02-25.bed /dcl01/leek/data/sra/v2/batch_83/coverage_bigwigs/DRR023609.bw sumsF6CAT/DRR023609.sum.tsv
bash /users/lcollado/R/x86_64-pc-linux-gnu-library/3.3.x/recount.bwtool/extdata/jhpce/sum.sh /dcl01/leek/data/bwtool/bwtool-1.0/bwtool sumsF6CAT/recount.bwtool-2017-02-25.bed /dcl01/leek/data/sra/v2/batch_15/coverage_bigwigs/DRR023610.bw sumsF6CAT/DRR023610.sum.tsv
bash /users/lcollado/R/x86_64-pc-linux-gnu-library/3.3.x/recount.bwtool/extdata/jhpce/sum.sh /dcl01/leek/data/bwtool/bwtool-1.0/bwtool sumsF6CAT/recount.bwtool-2017-02-25.bed /dcl01/leek/data/sra/v2/batch_60/coverage_bigwigs/DRR023611.bw sumsF6CAT/DRR023611.sum.tsv
bash /users/lcollado/R/x86_64-pc-linux-gnu-library/3.3.x/recount.bwtool/extdata/jhpce/sum.sh /dcl01/leek/data/bwtool/bwtool-1.0/bwtool sumsF6CAT/recount.bwtool-2017-02-25.bed /dcl01/leek/data/sra/v2/batch_36/coverage_bigwigs/DRR023612.bw sumsF6CAT/DRR023612.sum.tsv
bash /users/lcollado/R/x86_64-pc-linux-gnu-library/3.3.x/recount.bwtool/extdata/jhpce/sum.sh /dcl01/leek/data/bwtool/bwtool-1.0/bwtool sumsF6CAT/recount.bwtool-2017-02-25.bed /dcl01/leek/data/sra/v2/batch_16/coverage_bigwigs/DRR023613.bw sumsF6CAT/DRR023613.sum.tsv
bash /users/lcollado/R/x86_64-pc-linux-gnu-library/3.3.x/recount.bwtool/extdata/jhpce/sum.sh /dcl01/leek/data/bwtool/bwtool-1.0/bwtool sumsF6CAT/recount.bwtool-2017-02-25.bed /dcl01/leek/data/sra/v2/batch_26/coverage_bigwigs/DRR023614.bw sumsF6CAT/DRR023614.sum.tsv
bash /users/lcollado/R/x86_64-pc-linux-gnu-library/3.3.x/recount.bwtool/extdata/jhpce/sum.sh /dcl01/leek/data/bwtool/bwtool-1.0/bwtool sumsF6CAT/recount.bwtool-2017-02-25.bed /dcl01/leek/data/sra/v2/batch_73/coverage_bigwigs/DRR023615.bw sumsF6CAT/DRR023615.sum.tsv
bash /users/lcollado/R/x86_64-pc-linux-gnu-library/3.3.x/recount.bwtool/extdata/jhpce/sum.sh /dcl01/leek/data/bwtool/bwtool-1.0/bwtool sumsF6CAT/recount.bwtool-2017-02-25.bed /dcl01/leek/data/sra/v2/batch_81/coverage_bigwigs/DRR023616.bw sumsF6CAT/DRR023616.sum.tsv
bash /users/lcollado/R/x86_64-pc-linux-gnu-library/3.3.x/recount.bwtool/extdata/jhpce/sum.sh /dcl01/leek/data/bwtool/bwtool-1.0/bwtool sumsF6CAT/recount.bwtool-2017-02-25.bed /dcl01/leek/data/sra/v2/batch_23/coverage_bigwigs/DRR023617.bw sumsF6CAT/DRR023617.sum.tsv
bash /users/lcollado/R/x86_64-pc-linux-gnu-library/3.3.x/recount.bwtool/extdata/jhpce/sum.sh /dcl01/leek/data/bwtool/bwtool-1.0/bwtool sumsF6CAT/recount.bwtool-2017-02-25.bed /dcl01/leek/data/sra/v2/batch_0/coverage_bigwigs/DRR023619.bw sumsF6CAT/DRR023619.sum.tsv
bash /users/lcollado/R/x86_64-pc-linux-gnu-library/3.3.x/recount.bwtool/extdata/jhpce/sum.sh /dcl01/leek/data/bwtool/bwtool-1.0/bwtool sumsF6CAT/recount.bwtool-2017-02-25.bed /dcl01/leek/data/sra/v2/batch_20/coverage_bigwigs/DRR023620.bw sumsF6CAT/DRR023620.sum.tsv
bash /users/lcollado/R/x86_64-pc-linux-gnu-library/3.3.x/recount.bwtool/extdata/jhpce/sum.sh /dcl01/leek/data/bwtool/bwtool-1.0/bwtool sumsF6CAT/recount.bwtool-2017-02-25.bed /dcl01/leek/data/sra/v2/batch_89/coverage_bigwigs/DRR023621.bw sumsF6CAT/DRR023621.sum.tsv
bash /users/lcollado/R/x86_64-pc-linux-gnu-library/3.3.x/recount.bwtool/extdata/jhpce/sum.sh /dcl01/leek/data/bwtool/bwtool-1.0/bwtool sumsF6CAT/recount.bwtool-2017-02-25.bed /dcl01/leek/data/sra/v2/batch_41/coverage_bigwigs/DRR023622.bw sumsF6CAT/DRR023622.sum.tsv
bash /users/lcollado/R/x86_64-pc-linux-gnu-library/3.3.x/recount.bwtool/extdata/jhpce/sum.sh /dcl01/leek/data/bwtool/bwtool-1.0/bwtool sumsF6CAT/recount.bwtool-2017-02-25.bed /dcl01/leek/data/sra/v2/batch_1/coverage_bigwigs/DRR023623.bw sumsF6CAT/DRR023623.sum.tsv
bash /users/lcollado/R/x86_64-pc-linux-gnu-library/3.3.x/recount.bwtool/extdata/jhpce/sum.sh /dcl01/leek/data/bwtool/bwtool-1.0/bwtool sumsF6CAT/recount.bwtool-2017-02-25.bed /dcl01/leek/data/sra/v2/batch_48/coverage_bigwigs/DRR023624.bw sumsF6CAT/DRR023624.sum.tsv
bash /users/lcollado/R/x86_64-pc-linux-gnu-library/3.3.x/recount.bwtool/extdata/jhpce/sum.sh /dcl01/leek/data/bwtool/bwtool-1.0/bwtool sumsF6CAT/recount.bwtool-2017-02-25.bed /dcl01/leek/data/sra/v2/batch_71/coverage_bigwigs/DRR023625.bw sumsF6CAT/DRR023625.sum.tsv
bash /users/lcollado/R/x86_64-pc-linux-gnu-library/3.3.x/recount.bwtool/extdata/jhpce/sum.sh /dcl01/leek/data/bwtool/bwtool-1.0/bwtool sumsF6CAT/recount.bwtool-2017-02-25.bed /dcl01/leek/data/sra/v2/batch_8/coverage_bigwigs/DRR023626.bw sumsF6CAT/DRR023626.sum.tsv
bash /users/lcollado/R/x86_64-pc-linux-gnu-library/3.3.x/recount.bwtool/extdata/jhpce/sum.sh /dcl01/leek/data/bwtool/bwtool-1.0/bwtool sumsF6CAT/recount.bwtool-2017-02-25.bed /dcl01/leek/data/sra/v2/batch_59/coverage_bigwigs/DRR023627.bw sumsF6CAT/DRR023627.sum.tsv
bash /users/lcollado/R/x86_64-pc-linux-gnu-library/3.3.x/recount.bwtool/extdata/jhpce/sum.sh /dcl01/leek/data/bwtool/bwtool-1.0/bwtool sumsF6CAT/recount.bwtool-2017-02-25.bed /dcl01/leek/data/sra/v2/batch_1/coverage_bigwigs/DRR023628.bw sumsF6CAT/DRR023628.sum.tsv
bash /users/lcollado/R/x86_64-pc-linux-gnu-library/3.3.x/recount.bwtool/extdata/jhpce/sum.sh /dcl01/leek/data/bwtool/bwtool-1.0/bwtool sumsF6CAT/recount.bwtool-2017-02-25.bed /dcl01/leek/data/sra/v2/batch_45/coverage_bigwigs/DRR023629.bw sumsF6CAT/DRR023629.sum.tsv
bash /users/lcollado/R/x86_64-pc-linux-gnu-library/3.3.x/recount.bwtool/extdata/jhpce/sum.sh /dcl01/leek/data/bwtool/bwtool-1.0/bwtool sumsF6CAT/recount.bwtool-2017-02-25.bed /dcl01/leek/data/sra/v2/batch_33/coverage_bigwigs/DRR023630.bw sumsF6CAT/DRR023630.sum.tsv
bash /users/lcollado/R/x86_64-pc-linux-gnu-library/3.3.x/recount.bwtool/extdata/jhpce/sum.sh /dcl01/leek/data/bwtool/bwtool-1.0/bwtool sumsF6CAT/recount.bwtool-2017-02-25.bed /dcl01/leek/data/sra/v2/batch_87/coverage_bigwigs/DRR023631.bw sumsF6CAT/DRR023631.sum.tsv
bash /users/lcollado/R/x86_64-pc-linux-gnu-library/3.3.x/recount.bwtool/extdata/jhpce/sum.sh /dcl01/leek/data/bwtool/bwtool-1.0/bwtool sumsF6CAT/recount.bwtool-2017-02-25.bed /dcl01/leek/data/sra/v2/batch_70/coverage_bigwigs/DRR023632.bw sumsF6CAT/DRR023632.sum.tsv
bash /users/lcollado/R/x86_64-pc-linux-gnu-library/3.3.x/recount.bwtool/extdata/jhpce/sum.sh /dcl01/leek/data/bwtool/bwtool-1.0/bwtool sumsF6CAT/recount.bwtool-2017-02-25.bed /dcl01/leek/data/sra/v2/batch_47/coverage_bigwigs/DRR023633.bw sumsF6CAT/DRR023633.sum.tsv
bash /users/lcollado/R/x86_64-pc-linux-gnu-library/3.3.x/recount.bwtool/extdata/jhpce/sum.sh /dcl01/leek/data/bwtool/bwtool-1.0/bwtool sumsF6CAT/recount.bwtool-2017-02-25.bed /dcl01/leek/data/sra/v2/batch_66/coverage_bigwigs/DRR023635.bw sumsF6CAT/DRR023635.sum.tsv
bash /users/lcollado/R/x86_64-pc-linux-gnu-library/3.3.x/recount.bwtool/extdata/jhpce/sum.sh /dcl01/leek/data/bwtool/bwtool-1.0/bwtool sumsF6CAT/recount.bwtool-2017-02-25.bed /dcl01/leek/data/sra/v2/batch_62/coverage_bigwigs/DRR023636.bw sumsF6CAT/DRR023636.sum.tsv
bash /users/lcollado/R/x86_64-pc-linux-gnu-library/3.3.x/recount.bwtool/extdata/jhpce/sum.sh /dcl01/leek/data/bwtool/bwtool-1.0/bwtool sumsF6CAT/recount.bwtool-2017-02-25.bed /dcl01/leek/data/sra/v2/batch_24/coverage_bigwigs/DRR023637.bw sumsF6CAT/DRR023637.sum.tsv
bash /users/lcollado/R/x86_64-pc-linux-gnu-library/3.3.x/recount.bwtool/extdata/jhpce/sum.sh /dcl01/leek/data/bwtool/bwtool-1.0/bwtool sumsF6CAT/recount.bwtool-2017-02-25.bed /dcl01/leek/data/sra/v2/batch_4/coverage_bigwigs/DRR023638.bw sumsF6CAT/DRR023638.sum.tsv
bash /users/lcollado/R/x86_64-pc-linux-gnu-library/3.3.x/recount.bwtool/extdata/jhpce/sum.sh /dcl01/leek/data/bwtool/bwtool-1.0/bwtool sumsF6CAT/recount.bwtool-2017-02-25.bed /dcl01/leek/data/sra/v2/batch_91/coverage_bigwigs/DRR023639.bw sumsF6CAT/DRR023639.sum.tsv
bash /users/lcollado/R/x86_64-pc-linux-gnu-library/3.3.x/recount.bwtool/extdata/jhpce/sum.sh /dcl01/leek/data/bwtool/bwtool-1.0/bwtool sumsF6CAT/recount.bwtool-2017-02-25.bed /dcl01/leek/data/sra/v2/batch_3/coverage_bigwigs/DRR023640.bw sumsF6CAT/DRR023640.sum.tsv
bash /users/lcollado/R/x86_64-pc-linux-gnu-library/3.3.x/recount.bwtool/extdata/jhpce/sum.sh /dcl01/leek/data/bwtool/bwtool-1.0/bwtool sumsF6CAT/recount.bwtool-2017-02-25.bed /dcl01/leek/data/sra/v2/batch_73/coverage_bigwigs/DRR023641.bw sumsF6CAT/DRR023641.sum.tsv
bash /users/lcollado/R/x86_64-pc-linux-gnu-library/3.3.x/recount.bwtool/extdata/jhpce/sum.sh /dcl01/leek/data/bwtool/bwtool-1.0/bwtool sumsF6CAT/recount.bwtool-2017-02-25.bed /dcl01/leek/data/sra/v2/batch_63/coverage_bigwigs/DRR023642.bw sumsF6CAT/DRR023642.sum.tsv
bash /users/lcollado/R/x86_64-pc-linux-gnu-library/3.3.x/recount.bwtool/extdata/jhpce/sum.sh /dcl01/leek/data/bwtool/bwtool-1.0/bwtool sumsF6CAT/recount.bwtool-2017-02-25.bed /dcl01/leek/data/sra/v2/batch_8/coverage_bigwigs/DRR023643.bw sumsF6CAT/DRR023643.sum.tsv
bash /users/lcollado/R/x86_64-pc-linux-gnu-library/3.3.x/recount.bwtool/extdata/jhpce/sum.sh /dcl01/leek/data/bwtool/bwtool-1.0/bwtool sumsF6CAT/recount.bwtool-2017-02-25.bed /dcl01/leek/data/sra/v2/batch_66/coverage_bigwigs/DRR023644.bw sumsF6CAT/DRR023644.sum.tsv
bash /users/lcollado/R/x86_64-pc-linux-gnu-library/3.3.x/recount.bwtool/extdata/jhpce/sum.sh /dcl01/leek/data/bwtool/bwtool-1.0/bwtool sumsF6CAT/recount.bwtool-2017-02-25.bed /dcl01/leek/data/sra/v2/batch_22/coverage_bigwigs/DRR023645.bw sumsF6CAT/DRR023645.sum.tsv
bash /users/lcollado/R/x86_64-pc-linux-gnu-library/3.3.x/recount.bwtool/extdata/jhpce/sum.sh /dcl01/leek/data/bwtool/bwtool-1.0/bwtool sumsF6CAT/recount.bwtool-2017-02-25.bed /dcl01/leek/data/sra/v2/batch_20/coverage_bigwigs/DRR023646.bw sumsF6CAT/DRR023646.sum.tsv
bash /users/lcollado/R/x86_64-pc-linux-gnu-library/3.3.x/recount.bwtool/extdata/jhpce/sum.sh /dcl01/leek/data/bwtool/bwtool-1.0/bwtool sumsF6CAT/recount.bwtool-2017-02-25.bed /dcl01/leek/data/sra/v2/batch_7/coverage_bigwigs/DRR023647.bw sumsF6CAT/DRR023647.sum.tsv
bash /users/lcollado/R/x86_64-pc-linux-gnu-library/3.3.x/recount.bwtool/extdata/jhpce/sum.sh /dcl01/leek/data/bwtool/bwtool-1.0/bwtool sumsF6CAT/recount.bwtool-2017-02-25.bed /dcl01/leek/data/sra/v2/batch_76/coverage_bigwigs/DRR023648.bw sumsF6CAT/DRR023648.sum.tsv
bash /users/lcollado/R/x86_64-pc-linux-gnu-library/3.3.x/recount.bwtool/extdata/jhpce/sum.sh /dcl01/leek/data/bwtool/bwtool-1.0/bwtool sumsF6CAT/recount.bwtool-2017-02-25.bed /dcl01/leek/data/sra/v2/batch_44/coverage_bigwigs/DRR023649.bw sumsF6CAT/DRR023649.sum.tsv
bash /users/lcollado/R/x86_64-pc-linux-gnu-library/3.3.x/recount.bwtool/extdata/jhpce/sum.sh /dcl01/leek/data/bwtool/bwtool-1.0/bwtool sumsF6CAT/recount.bwtool-2017-02-25.bed /dcl01/leek/data/sra/v2/batch_17/coverage_bigwigs/DRR023650.bw sumsF6CAT/DRR023650.sum.tsv
bash /users/lcollado/R/x86_64-pc-linux-gnu-library/3.3.x/recount.bwtool/extdata/jhpce/sum.sh /dcl01/leek/data/bwtool/bwtool-1.0/bwtool sumsF6CAT/recount.bwtool-2017-02-25.bed /dcl01/leek/data/sra/v2/batch_42/coverage_bigwigs/DRR023651.bw sumsF6CAT/DRR023651.sum.tsv
bash /users/lcollado/R/x86_64-pc-linux-gnu-library/3.3.x/recount.bwtool/extdata/jhpce/sum.sh /dcl01/leek/data/bwtool/bwtool-1.0/bwtool sumsF6CAT/recount.bwtool-2017-02-25.bed /dcl01/leek/data/sra/v2/batch_41/coverage_bigwigs/DRR023652.bw sumsF6CAT/DRR023652.sum.tsv
bash /users/lcollado/R/x86_64-pc-linux-gnu-library/3.3.x/recount.bwtool/extdata/jhpce/sum.sh /dcl01/leek/data/bwtool/bwtool-1.0/bwtool sumsF6CAT/recount.bwtool-2017-02-25.bed /dcl01/leek/data/sra/v2/batch_79/coverage_bigwigs/DRR023653.bw sumsF6CAT/DRR023653.sum.tsv
bash /users/lcollado/R/x86_64-pc-linux-gnu-library/3.3.x/recount.bwtool/extdata/jhpce/sum.sh /dcl01/leek/data/bwtool/bwtool-1.0/bwtool sumsF6CAT/recount.bwtool-2017-02-25.bed /dcl01/leek/data/sra/v2/batch_15/coverage_bigwigs/DRR023654.bw sumsF6CAT/DRR023654.sum.tsv
bash /users/lcollado/R/x86_64-pc-linux-gnu-library/3.3.x/recount.bwtool/extdata/jhpce/sum.sh /dcl01/leek/data/bwtool/bwtool-1.0/bwtool sumsF6CAT/recount.bwtool-2017-02-25.bed /dcl01/leek/data/sra/v2/batch_18/coverage_bigwigs/DRR023655.bw sumsF6CAT/DRR023655.sum.tsv
bash /users/lcollado/R/x86_64-pc-linux-gnu-library/3.3.x/recount.bwtool/extdata/jhpce/sum.sh /dcl01/leek/data/bwtool/bwtool-1.0/bwtool sumsF6CAT/recount.bwtool-2017-02-25.bed /dcl01/leek/data/sra/v2/batch_50/coverage_bigwigs/DRR023656.bw sumsF6CAT/DRR023656.sum.tsv
bash /users/lcollado/R/x86_64-pc-linux-gnu-library/3.3.x/recount.bwtool/extdata/jhpce/sum.sh /dcl01/leek/data/bwtool/bwtool-1.0/bwtool sumsF6CAT/recount.bwtool-2017-02-25.bed /dcl01/leek/data/sra/v2/batch_33/coverage_bigwigs/DRR023657.bw sumsF6CAT/DRR023657.sum.tsv
bash /users/lcollado/R/x86_64-pc-linux-gnu-library/3.3.x/recount.bwtool/extdata/jhpce/sum.sh /dcl01/leek/data/bwtool/bwtool-1.0/bwtool sumsF6CAT/recount.bwtool-2017-02-25.bed /dcl01/leek/data/sra/v2/batch_98/coverage_bigwigs/DRR023658.bw sumsF6CAT/DRR023658.sum.tsv
bash /users/lcollado/R/x86_64-pc-linux-gnu-library/3.3.x/recount.bwtool/extdata/jhpce/sum.sh /dcl01/leek/data/bwtool/bwtool-1.0/bwtool sumsF6CAT/recount.bwtool-2017-02-25.bed /dcl01/leek/data/sra/v2/batch_43/coverage_bigwigs/DRR023659.bw sumsF6CAT/DRR023659.sum.tsv
bash /users/lcollado/R/x86_64-pc-linux-gnu-library/3.3.x/recount.bwtool/extdata/jhpce/sum.sh /dcl01/leek/data/bwtool/bwtool-1.0/bwtool sumsF6CAT/recount.bwtool-2017-02-25.bed /dcl01/leek/data/sra/v2/batch_51/coverage_bigwigs/DRR023660.bw sumsF6CAT/DRR023660.sum.tsv
bash /users/lcollado/R/x86_64-pc-linux-gnu-library/3.3.x/recount.bwtool/extdata/jhpce/sum.sh /dcl01/leek/data/bwtool/bwtool-1.0/bwtool sumsF6CAT/recount.bwtool-2017-02-25.bed /dcl01/leek/data/sra/v2/batch_86/coverage_bigwigs/DRR023661.bw sumsF6CAT/DRR023661.sum.tsv
bash /users/lcollado/R/x86_64-pc-linux-gnu-library/3.3.x/recount.bwtool/extdata/jhpce/sum.sh /dcl01/leek/data/bwtool/bwtool-1.0/bwtool sumsF6CAT/recount.bwtool-2017-02-25.bed /dcl01/leek/data/sra/v2/batch_1/coverage_bigwigs/DRR023662.bw sumsF6CAT/DRR023662.sum.tsv
bash /users/lcollado/R/x86_64-pc-linux-gnu-library/3.3.x/recount.bwtool/extdata/jhpce/sum.sh /dcl01/leek/data/bwtool/bwtool-1.0/bwtool sumsF6CAT/recount.bwtool-2017-02-25.bed /dcl01/leek/data/sra/v2/batch_48/coverage_bigwigs/DRR023663.bw sumsF6CAT/DRR023663.sum.tsv
bash /users/lcollado/R/x86_64-pc-linux-gnu-library/3.3.x/recount.bwtool/extdata/jhpce/sum.sh /dcl01/leek/data/bwtool/bwtool-1.0/bwtool sumsF6CAT/recount.bwtool-2017-02-25.bed /dcl01/leek/data/sra/v2/batch_0/coverage_bigwigs/DRR023664.bw sumsF6CAT/DRR023664.sum.tsv
bash /users/lcollado/R/x86_64-pc-linux-gnu-library/3.3.x/recount.bwtool/extdata/jhpce/sum.sh /dcl01/leek/data/bwtool/bwtool-1.0/bwtool sumsF6CAT/recount.bwtool-2017-02-25.bed /dcl01/leek/data/sra/v2/batch_28/coverage_bigwigs/DRR023665.bw sumsF6CAT/DRR023665.sum.tsv
bash /users/lcollado/R/x86_64-pc-linux-gnu-library/3.3.x/recount.bwtool/extdata/jhpce/sum.sh /dcl01/leek/data/bwtool/bwtool-1.0/bwtool sumsF6CAT/recount.bwtool-2017-02-25.bed /dcl01/leek/data/sra/v2/batch_37/coverage_bigwigs/DRR023666.bw sumsF6CAT/DRR023666.sum.tsv
bash /users/lcollado/R/x86_64-pc-linux-gnu-library/3.3.x/recount.bwtool/extdata/jhpce/sum.sh /dcl01/leek/data/bwtool/bwtool-1.0/bwtool sumsF6CAT/recount.bwtool-2017-02-25.bed /dcl01/leek/data/sra/v2/batch_43/coverage_bigwigs/DRR023667.bw sumsF6CAT/DRR023667.sum.tsv
bash /users/lcollado/R/x86_64-pc-linux-gnu-library/3.3.x/recount.bwtool/extdata/jhpce/sum.sh /dcl01/leek/data/bwtool/bwtool-1.0/bwtool sumsF6CAT/recount.bwtool-2017-02-25.bed /dcl01/leek/data/sra/v2/batch_92/coverage_bigwigs/DRR023668.bw sumsF6CAT/DRR023668.sum.tsv
bash /users/lcollado/R/x86_64-pc-linux-gnu-library/3.3.x/recount.bwtool/extdata/jhpce/sum.sh /dcl01/leek/data/bwtool/bwtool-1.0/bwtool sumsF6CAT/recount.bwtool-2017-02-25.bed /dcl01/leek/data/sra/v2/batch_41/coverage_bigwigs/DRR023669.bw sumsF6CAT/DRR023669.sum.tsv
bash /users/lcollado/R/x86_64-pc-linux-gnu-library/3.3.x/recount.bwtool/extdata/jhpce/sum.sh /dcl01/leek/data/bwtool/bwtool-1.0/bwtool sumsF6CAT/recount.bwtool-2017-02-25.bed /dcl01/leek/data/sra/v2/batch_62/coverage_bigwigs/DRR023670.bw sumsF6CAT/DRR023670.sum.tsv
bash /users/lcollado/R/x86_64-pc-linux-gnu-library/3.3.x/recount.bwtool/extdata/jhpce/sum.sh /dcl01/leek/data/bwtool/bwtool-1.0/bwtool sumsF6CAT/recount.bwtool-2017-02-25.bed /dcl01/leek/data/sra/v2/batch_14/coverage_bigwigs/DRR023671.bw sumsF6CAT/DRR023671.sum.tsv
bash /users/lcollado/R/x86_64-pc-linux-gnu-library/3.3.x/recount.bwtool/extdata/jhpce/sum.sh /dcl01/leek/data/bwtool/bwtool-1.0/bwtool sumsF6CAT/recount.bwtool-2017-02-25.bed /dcl01/leek/data/sra/v2/batch_5/coverage_bigwigs/DRR023672.bw sumsF6CAT/DRR023672.sum.tsv
bash /users/lcollado/R/x86_64-pc-linux-gnu-library/3.3.x/recount.bwtool/extdata/jhpce/sum.sh /dcl01/leek/data/bwtool/bwtool-1.0/bwtool sumsF6CAT/recount.bwtool-2017-02-25.bed /dcl01/leek/data/sra/v2/batch_52/coverage_bigwigs/DRR023673.bw sumsF6CAT/DRR023673.sum.tsv
bash /users/lcollado/R/x86_64-pc-linux-gnu-library/3.3.x/recount.bwtool/extdata/jhpce/sum.sh /dcl01/leek/data/bwtool/bwtool-1.0/bwtool sumsF6CAT/recount.bwtool-2017-02-25.bed /dcl01/leek/data/sra/v2/batch_31/coverage_bigwigs/DRR023674.bw sumsF6CAT/DRR023674.sum.tsv
bash /users/lcollado/R/x86_64-pc-linux-gnu-library/3.3.x/recount.bwtool/extdata/jhpce/sum.sh /dcl01/leek/data/bwtool/bwtool-1.0/bwtool sumsF6CAT/recount.bwtool-2017-02-25.bed /dcl01/leek/data/sra/v2/batch_41/coverage_bigwigs/DRR023675.bw sumsF6CAT/DRR023675.sum.tsv
bash /users/lcollado/R/x86_64-pc-linux-gnu-library/3.3.x/recount.bwtool/extdata/jhpce/sum.sh /dcl01/leek/data/bwtool/bwtool-1.0/bwtool sumsF6CAT/recount.bwtool-2017-02-25.bed /dcl01/leek/data/sra/v2/batch_87/coverage_bigwigs/DRR023676.bw sumsF6CAT/DRR023676.sum.tsv
bash /users/lcollado/R/x86_64-pc-linux-gnu-library/3.3.x/recount.bwtool/extdata/jhpce/sum.sh /dcl01/leek/data/bwtool/bwtool-1.0/bwtool sumsF6CAT/recount.bwtool-2017-02-25.bed /dcl01/leek/data/sra/v2/batch_98/coverage_bigwigs/DRR023677.bw sumsF6CAT/DRR023677.sum.tsv
bash /users/lcollado/R/x86_64-pc-linux-gnu-library/3.3.x/recount.bwtool/extdata/jhpce/sum.sh /dcl01/leek/data/bwtool/bwtool-1.0/bwtool sumsF6CAT/recount.bwtool-2017-02-25.bed /dcl01/leek/data/sra/v2/batch_60/coverage_bigwigs/DRR023678.bw sumsF6CAT/DRR023678.sum.tsv
bash /users/lcollado/R/x86_64-pc-linux-gnu-library/3.3.x/recount.bwtool/extdata/jhpce/sum.sh /dcl01/leek/data/bwtool/bwtool-1.0/bwtool sumsF6CAT/recount.bwtool-2017-02-25.bed /dcl01/leek/data/sra/v2/batch_91/coverage_bigwigs/DRR023683.bw sumsF6CAT/DRR023683.sum.tsv
bash /users/lcollado/R/x86_64-pc-linux-gnu-library/3.3.x/recount.bwtool/extdata/jhpce/sum.sh /dcl01/leek/data/bwtool/bwtool-1.0/bwtool sumsF6CAT/recount.bwtool-2017-02-25.bed /dcl01/leek/data/sra/v2/batch_58/coverage_bigwigs/DRR023684.bw sumsF6CAT/DRR023684.sum.tsv
bash /users/lcollado/R/x86_64-pc-linux-gnu-library/3.3.x/recount.bwtool/extdata/jhpce/sum.sh /dcl01/leek/data/bwtool/bwtool-1.0/bwtool sumsF6CAT/recount.bwtool-2017-02-25.bed /dcl01/leek/data/sra/v2/batch_23/coverage_bigwigs/DRR023685.bw sumsF6CAT/DRR023685.sum.tsv
bash /users/lcollado/R/x86_64-pc-linux-gnu-library/3.3.x/recount.bwtool/extdata/jhpce/sum.sh /dcl01/leek/data/bwtool/bwtool-1.0/bwtool sumsF6CAT/recount.bwtool-2017-02-25.bed /dcl01/leek/data/sra/v2/batch_94/coverage_bigwigs/DRR023686.bw sumsF6CAT/DRR023686.sum.tsv
bash /users/lcollado/R/x86_64-pc-linux-gnu-library/3.3.x/recount.bwtool/extdata/jhpce/sum.sh /dcl01/leek/data/bwtool/bwtool-1.0/bwtool sumsF6CAT/recount.bwtool-2017-02-25.bed /dcl01/leek/data/sra/v2/batch_96/coverage_bigwigs/DRR023687.bw sumsF6CAT/DRR023687.sum.tsv
bash /users/lcollado/R/x86_64-pc-linux-gnu-library/3.3.x/recount.bwtool/extdata/jhpce/sum.sh /dcl01/leek/data/bwtool/bwtool-1.0/bwtool sumsF6CAT/recount.bwtool-2017-02-25.bed /dcl01/leek/data/sra/v2/batch_24/coverage_bigwigs/DRR023688.bw sumsF6CAT/DRR023688.sum.tsv
bash /users/lcollado/R/x86_64-pc-linux-gnu-library/3.3.x/recount.bwtool/extdata/jhpce/sum.sh /dcl01/leek/data/bwtool/bwtool-1.0/bwtool sumsF6CAT/recount.bwtool-2017-02-25.bed /dcl01/leek/data/sra/v2/batch_89/coverage_bigwigs/DRR023689.bw sumsF6CAT/DRR023689.sum.tsv
bash /users/lcollado/R/x86_64-pc-linux-gnu-library/3.3.x/recount.bwtool/extdata/jhpce/sum.sh /dcl01/leek/data/bwtool/bwtool-1.0/bwtool sumsF6CAT/recount.bwtool-2017-02-25.bed /dcl01/leek/data/sra/v2/batch_33/coverage_bigwigs/DRR023690.bw sumsF6CAT/DRR023690.sum.tsv
bash /users/lcollado/R/x86_64-pc-linux-gnu-library/3.3.x/recount.bwtool/extdata/jhpce/sum.sh /dcl01/leek/data/bwtool/bwtool-1.0/bwtool sumsF6CAT/recount.bwtool-2017-02-25.bed /dcl01/leek/data/sra/v2/batch_78/coverage_bigwigs/DRR023691.bw sumsF6CAT/DRR023691.sum.tsv
bash /users/lcollado/R/x86_64-pc-linux-gnu-library/3.3.x/recount.bwtool/extdata/jhpce/sum.sh /dcl01/leek/data/bwtool/bwtool-1.0/bwtool sumsF6CAT/recount.bwtool-2017-02-25.bed /dcl01/leek/data/sra/v2/batch_80/coverage_bigwigs/DRR023692.bw sumsF6CAT/DRR023692.sum.tsv
bash /users/lcollado/R/x86_64-pc-linux-gnu-library/3.3.x/recount.bwtool/extdata/jhpce/sum.sh /dcl01/leek/data/bwtool/bwtool-1.0/bwtool sumsF6CAT/recount.bwtool-2017-02-25.bed /dcl01/leek/data/sra/v2/batch_32/coverage_bigwigs/DRR023693.bw sumsF6CAT/DRR023693.sum.tsv
bash /users/lcollado/R/x86_64-pc-linux-gnu-library/3.3.x/recount.bwtool/extdata/jhpce/sum.sh /dcl01/leek/data/bwtool/bwtool-1.0/bwtool sumsF6CAT/recount.bwtool-2017-02-25.bed /dcl01/leek/data/sra/v2/batch_73/coverage_bigwigs/DRR023694.bw sumsF6CAT/DRR023694.sum.tsv
bash /users/lcollado/R/x86_64-pc-linux-gnu-library/3.3.x/recount.bwtool/extdata/jhpce/sum.sh /dcl01/leek/data/bwtool/bwtool-1.0/bwtool sumsF6CAT/recount.bwtool-2017-02-25.bed /dcl01/leek/data/sra/v2/batch_77/coverage_bigwigs/DRR023695.bw sumsF6CAT/DRR023695.sum.tsv
bash /users/lcollado/R/x86_64-pc-linux-gnu-library/3.3.x/recount.bwtool/extdata/jhpce/sum.sh /dcl01/leek/data/bwtool/bwtool-1.0/bwtool sumsF6CAT/recount.bwtool-2017-02-25.bed /dcl01/leek/data/sra/v2/batch_51/coverage_bigwigs/DRR023696.bw sumsF6CAT/DRR023696.sum.tsv
bash /users/lcollado/R/x86_64-pc-linux-gnu-library/3.3.x/recount.bwtool/extdata/jhpce/sum.sh /dcl01/leek/data/bwtool/bwtool-1.0/bwtool sumsF6CAT/recount.bwtool-2017-02-25.bed /dcl01/leek/data/sra/v2/batch_38/coverage_bigwigs/DRR023697.bw sumsF6CAT/DRR023697.sum.tsv
bash /users/lcollado/R/x86_64-pc-linux-gnu-library/3.3.x/recount.bwtool/extdata/jhpce/sum.sh /dcl01/leek/data/bwtool/bwtool-1.0/bwtool sumsF6CAT/recount.bwtool-2017-02-25.bed /dcl01/leek/data/sra/v2/batch_81/coverage_bigwigs/DRR023698.bw sumsF6CAT/DRR023698.sum.tsv
bash /users/lcollado/R/x86_64-pc-linux-gnu-library/3.3.x/recount.bwtool/extdata/jhpce/sum.sh /dcl01/leek/data/bwtool/bwtool-1.0/bwtool sumsF6CAT/recount.bwtool-2017-02-25.bed /dcl01/leek/data/sra/v2/batch_20/coverage_bigwigs/DRR023699.bw sumsF6CAT/DRR023699.sum.tsv
bash /users/lcollado/R/x86_64-pc-linux-gnu-library/3.3.x/recount.bwtool/extdata/jhpce/sum.sh /dcl01/leek/data/bwtool/bwtool-1.0/bwtool sumsF6CAT/recount.bwtool-2017-02-25.bed /dcl01/leek/data/sra/v2/batch_50/coverage_bigwigs/DRR023700.bw sumsF6CAT/DRR023700.sum.tsv
bash /users/lcollado/R/x86_64-pc-linux-gnu-library/3.3.x/recount.bwtool/extdata/jhpce/sum.sh /dcl01/leek/data/bwtool/bwtool-1.0/bwtool sumsF6CAT/recount.bwtool-2017-02-25.bed /dcl01/leek/data/sra/v2/batch_47/coverage_bigwigs/DRR016694.bw sumsF6CAT/DRR016694.sum.tsv
bash /users/lcollado/R/x86_64-pc-linux-gnu-library/3.3.x/recount.bwtool/extdata/jhpce/sum.sh /dcl01/leek/data/bwtool/bwtool-1.0/bwtool sumsF6CAT/recount.bwtool-2017-02-25.bed /dcl01/leek/data/sra/v2/batch_70/coverage_bigwigs/DRR016695.bw sumsF6CAT/DRR016695.sum.tsv
bash /users/lcollado/R/x86_64-pc-linux-gnu-library/3.3.x/recount.bwtool/extdata/jhpce/sum.sh /dcl01/leek/data/bwtool/bwtool-1.0/bwtool sumsF6CAT/recount.bwtool-2017-02-25.bed /dcl01/leek/data/sra/v2/batch_35/coverage_bigwigs/DRR016696.bw sumsF6CAT/DRR016696.sum.tsv
bash /users/lcollado/R/x86_64-pc-linux-gnu-library/3.3.x/recount.bwtool/extdata/jhpce/sum.sh /dcl01/leek/data/bwtool/bwtool-1.0/bwtool sumsF6CAT/recount.bwtool-2017-02-25.bed /dcl01/leek/data/sra/v2/batch_8/coverage_bigwigs/DRR016697.bw sumsF6CAT/DRR016697.sum.tsv
bash /users/lcollado/R/x86_64-pc-linux-gnu-library/3.3.x/recount.bwtool/extdata/jhpce/sum.sh /dcl01/leek/data/bwtool/bwtool-1.0/bwtool sumsF6CAT/recount.bwtool-2017-02-25.bed /dcl01/leek/data/sra/v2/batch_13/coverage_bigwigs/DRR016698.bw sumsF6CAT/DRR016698.sum.tsv
bash /users/lcollado/R/x86_64-pc-linux-gnu-library/3.3.x/recount.bwtool/extdata/jhpce/sum.sh /dcl01/leek/data/bwtool/bwtool-1.0/bwtool sumsF6CAT/recount.bwtool-2017-02-25.bed /dcl01/leek/data/sra/v2/batch_18/coverage_bigwigs/DRR016699.bw sumsF6CAT/DRR016699.sum.tsv
bash /users/lcollado/R/x86_64-pc-linux-gnu-library/3.3.x/recount.bwtool/extdata/jhpce/sum.sh /dcl01/leek/data/bwtool/bwtool-1.0/bwtool sumsF6CAT/recount.bwtool-2017-02-25.bed /dcl01/leek/data/sra/v2/batch_37/coverage_bigwigs/DRR016700.bw sumsF6CAT/DRR016700.sum.tsv
bash /users/lcollado/R/x86_64-pc-linux-gnu-library/3.3.x/recount.bwtool/extdata/jhpce/sum.sh /dcl01/leek/data/bwtool/bwtool-1.0/bwtool sumsF6CAT/recount.bwtool-2017-02-25.bed /dcl01/leek/data/sra/v2/batch_9/coverage_bigwigs/DRR016701.bw sumsF6CAT/DRR016701.sum.tsv
bash /users/lcollado/R/x86_64-pc-linux-gnu-library/3.3.x/recount.bwtool/extdata/jhpce/sum.sh /dcl01/leek/data/bwtool/bwtool-1.0/bwtool sumsF6CAT/recount.bwtool-2017-02-25.bed /dcl01/leek/data/sra/v2/batch_6/coverage_bigwigs/DRR016702.bw sumsF6CAT/DRR016702.sum.tsv
bash /users/lcollado/R/x86_64-pc-linux-gnu-library/3.3.x/recount.bwtool/extdata/jhpce/sum.sh /dcl01/leek/data/bwtool/bwtool-1.0/bwtool sumsF6CAT/recount.bwtool-2017-02-25.bed /dcl01/leek/data/sra/v2/batch_57/coverage_bigwigs/DRR016703.bw sumsF6CAT/DRR016703.sum.tsv
bash /users/lcollado/R/x86_64-pc-linux-gnu-library/3.3.x/recount.bwtool/extdata/jhpce/sum.sh /dcl01/leek/data/bwtool/bwtool-1.0/bwtool sumsF6CAT/recount.bwtool-2017-02-25.bed /dcl01/leek/data/sra/v2/batch_27/coverage_bigwigs/DRR016704.bw sumsF6CAT/DRR016704.sum.tsv
bash /users/lcollado/R/x86_64-pc-linux-gnu-library/3.3.x/recount.bwtool/extdata/jhpce/sum.sh /dcl01/leek/data/bwtool/bwtool-1.0/bwtool sumsF6CAT/recount.bwtool-2017-02-25.bed /dcl01/leek/data/sra/v2/batch_40/coverage_bigwigs/DRR016705.bw sumsF6CAT/DRR016705.sum.tsv
bash /users/lcollado/R/x86_64-pc-linux-gnu-library/3.3.x/recount.bwtool/extdata/jhpce/sum.sh /dcl01/leek/data/bwtool/bwtool-1.0/bwtool sumsF6CAT/recount.bwtool-2017-02-25.bed /dcl01/leek/data/sra/v2/batch_91/coverage_bigwigs/DRR016706.bw sumsF6CAT/DRR016706.sum.tsv
bash /users/lcollado/R/x86_64-pc-linux-gnu-library/3.3.x/recount.bwtool/extdata/jhpce/sum.sh /dcl01/leek/data/bwtool/bwtool-1.0/bwtool sumsF6CAT/recount.bwtool-2017-02-25.bed /dcl01/leek/data/sra/v2/batch_50/coverage_bigwigs/DRR016707.bw sumsF6CAT/DRR016707.sum.tsv
bash /users/lcollado/R/x86_64-pc-linux-gnu-library/3.3.x/recount.bwtool/extdata/jhpce/sum.sh /dcl01/leek/data/bwtool/bwtool-1.0/bwtool sumsF6CAT/recount.bwtool-2017-02-25.bed /dcl01/leek/data/sra/v2/batch_74/coverage_bigwigs/DRR016708.bw sumsF6CAT/DRR016708.sum.tsv
bash /users/lcollado/R/x86_64-pc-linux-gnu-library/3.3.x/recount.bwtool/extdata/jhpce/sum.sh /dcl01/leek/data/bwtool/bwtool-1.0/bwtool sumsF6CAT/recount.bwtool-2017-02-25.bed /dcl01/leek/data/sra/v2/batch_14/coverage_bigwigs/DRR016709.bw sumsF6CAT/DRR016709.sum.tsv
bash /users/lcollado/R/x86_64-pc-linux-gnu-library/3.3.x/recount.bwtool/extdata/jhpce/sum.sh /dcl01/leek/data/bwtool/bwtool-1.0/bwtool sumsF6CAT/recount.bwtool-2017-02-25.bed /dcl01/leek/data/sra/v2/batch_34/coverage_bigwigs/DRR016710.bw sumsF6CAT/DRR016710.sum.tsv
bash /users/lcollado/R/x86_64-pc-linux-gnu-library/3.3.x/recount.bwtool/extdata/jhpce/sum.sh /dcl01/leek/data/bwtool/bwtool-1.0/bwtool sumsF6CAT/recount.bwtool-2017-02-25.bed /dcl01/leek/data/sra/v2/batch_90/coverage_bigwigs/DRR016711.bw sumsF6CAT/DRR016711.sum.tsv
bash /users/lcollado/R/x86_64-pc-linux-gnu-library/3.3.x/recount.bwtool/extdata/jhpce/sum.sh /dcl01/leek/data/bwtool/bwtool-1.0/bwtool sumsF6CAT/recount.bwtool-2017-02-25.bed /dcl01/leek/data/sra/v2/batch_56/coverage_bigwigs/DRR016712.bw sumsF6CAT/DRR016712.sum.tsv
bash /users/lcollado/R/x86_64-pc-linux-gnu-library/3.3.x/recount.bwtool/extdata/jhpce/sum.sh /dcl01/leek/data/bwtool/bwtool-1.0/bwtool sumsF6CAT/recount.bwtool-2017-02-25.bed /dcl01/leek/data/sra/v2/batch_96/coverage_bigwigs/DRR016713.bw sumsF6CAT/DRR016713.sum.tsv
bash /users/lcollado/R/x86_64-pc-linux-gnu-library/3.3.x/recount.bwtool/extdata/jhpce/sum.sh /dcl01/leek/data/bwtool/bwtool-1.0/bwtool sumsF6CAT/recount.bwtool-2017-02-25.bed /dcl01/leek/data/sra/v2/batch_24/coverage_bigwigs/DRR016714.bw sumsF6CAT/DRR016714.sum.tsv
bash /users/lcollado/R/x86_64-pc-linux-gnu-library/3.3.x/recount.bwtool/extdata/jhpce/sum.sh /dcl01/leek/data/bwtool/bwtool-1.0/bwtool sumsF6CAT/recount.bwtool-2017-02-25.bed /dcl01/leek/data/sra/v2/batch_42/coverage_bigwigs/DRR016715.bw sumsF6CAT/DRR016715.sum.tsv
bash /users/lcollado/R/x86_64-pc-linux-gnu-library/3.3.x/recount.bwtool/extdata/jhpce/sum.sh /dcl01/leek/data/bwtool/bwtool-1.0/bwtool sumsF6CAT/recount.bwtool-2017-02-25.bed /dcl01/leek/data/sra/v2/batch_76/coverage_bigwigs/DRR016716.bw sumsF6CAT/DRR016716.sum.tsv
bash /users/lcollado/R/x86_64-pc-linux-gnu-library/3.3.x/recount.bwtool/extdata/jhpce/sum.sh /dcl01/leek/data/bwtool/bwtool-1.0/bwtool sumsF6CAT/recount.bwtool-2017-02-25.bed /dcl01/leek/data/sra/v2/batch_34/coverage_bigwigs/DRR016717.bw sumsF6CAT/DRR016717.sum.tsv
bash /users/lcollado/R/x86_64-pc-linux-gnu-library/3.3.x/recount.bwtool/extdata/jhpce/sum.sh /dcl01/leek/data/bwtool/bwtool-1.0/bwtool sumsF6CAT/recount.bwtool-2017-02-25.bed /dcl01/leek/data/sra/v2/batch_85/coverage_bigwigs/DRR016718.bw sumsF6CAT/DRR016718.sum.tsv
bash /users/lcollado/R/x86_64-pc-linux-gnu-library/3.3.x/recount.bwtool/extdata/jhpce/sum.sh /dcl01/leek/data/bwtool/bwtool-1.0/bwtool sumsF6CAT/recount.bwtool-2017-02-25.bed /dcl01/leek/data/sra/v2/batch_24/coverage_bigwigs/DRR016719.bw sumsF6CAT/DRR016719.sum.tsv
bash /users/lcollado/R/x86_64-pc-linux-gnu-library/3.3.x/recount.bwtool/extdata/jhpce/sum.sh /dcl01/leek/data/bwtool/bwtool-1.0/bwtool sumsF6CAT/recount.bwtool-2017-02-25.bed /dcl01/leek/data/sra/v2/batch_30/coverage_bigwigs/DRR021368.bw sumsF6CAT/DRR021368.sum.tsv
bash /users/lcollado/R/x86_64-pc-linux-gnu-library/3.3.x/recount.bwtool/extdata/jhpce/sum.sh /dcl01/leek/data/bwtool/bwtool-1.0/bwtool sumsF6CAT/recount.bwtool-2017-02-25.bed /dcl01/leek/data/sra/v2/batch_59/coverage_bigwigs/DRR021558.bw sumsF6CAT/DRR021558.sum.tsv
bash /users/lcollado/R/x86_64-pc-linux-gnu-library/3.3.x/recount.bwtool/extdata/jhpce/sum.sh /dcl01/leek/data/bwtool/bwtool-1.0/bwtool sumsF6CAT/recount.bwtool-2017-02-25.bed /dcl01/leek/data/sra/v2/batch_92/coverage_bigwigs/DRR028133.bw sumsF6CAT/DRR028133.sum.tsv
bash /users/lcollado/R/x86_64-pc-linux-gnu-library/3.3.x/recount.bwtool/extdata/jhpce/sum.sh /dcl01/leek/data/bwtool/bwtool-1.0/bwtool sumsF6CAT/recount.bwtool-2017-02-25.bed /dcl01/leek/data/sra/v2/batch_84/coverage_bigwigs/DRR028134.bw sumsF6CAT/DRR028134.sum.tsv
bash /users/lcollado/R/x86_64-pc-linux-gnu-library/3.3.x/recount.bwtool/extdata/jhpce/sum.sh /dcl01/leek/data/bwtool/bwtool-1.0/bwtool sumsF6CAT/recount.bwtool-2017-02-25.bed /dcl01/leek/data/sra/v2/batch_67/coverage_bigwigs/DRR028135.bw sumsF6CAT/DRR028135.sum.tsv
bash /users/lcollado/R/x86_64-pc-linux-gnu-library/3.3.x/recount.bwtool/extdata/jhpce/sum.sh /dcl01/leek/data/bwtool/bwtool-1.0/bwtool sumsF6CAT/recount.bwtool-2017-02-25.bed /dcl01/leek/data/sra/v2/batch_86/coverage_bigwigs/DRR028136.bw sumsF6CAT/DRR028136.sum.tsv
bash /users/lcollado/R/x86_64-pc-linux-gnu-library/3.3.x/recount.bwtool/extdata/jhpce/sum.sh /dcl01/leek/data/bwtool/bwtool-1.0/bwtool sumsF6CAT/recount.bwtool-2017-02-25.bed /dcl01/leek/data/sra/v2/batch_32/coverage_bigwigs/DRR028137.bw sumsF6CAT/DRR028137.sum.tsv
bash /users/lcollado/R/x86_64-pc-linux-gnu-library/3.3.x/recount.bwtool/extdata/jhpce/sum.sh /dcl01/leek/data/bwtool/bwtool-1.0/bwtool sumsF6CAT/recount.bwtool-2017-02-25.bed /dcl01/leek/data/sra/v2/batch_41/coverage_bigwigs/DRR028138.bw sumsF6CAT/DRR028138.sum.tsv
bash /users/lcollado/R/x86_64-pc-linux-gnu-library/3.3.x/recount.bwtool/extdata/jhpce/sum.sh /dcl01/leek/data/bwtool/bwtool-1.0/bwtool sumsF6CAT/recount.bwtool-2017-02-25.bed /dcl01/leek/data/sra/v2/batch_55/coverage_bigwigs/DRR028139.bw sumsF6CAT/DRR028139.sum.tsv
bash /users/lcollado/R/x86_64-pc-linux-gnu-library/3.3.x/recount.bwtool/extdata/jhpce/sum.sh /dcl01/leek/data/bwtool/bwtool-1.0/bwtool sumsF6CAT/recount.bwtool-2017-02-25.bed /dcl01/leek/data/sra/v2/batch_13/coverage_bigwigs/DRR028140.bw sumsF6CAT/DRR028140.sum.tsv
bash /users/lcollado/R/x86_64-pc-linux-gnu-library/3.3.x/recount.bwtool/extdata/jhpce/sum.sh /dcl01/leek/data/bwtool/bwtool-1.0/bwtool sumsF6CAT/recount.bwtool-2017-02-25.bed /dcl01/leek/data/sra/v2/batch_21/coverage_bigwigs/DRR028141.bw sumsF6CAT/DRR028141.sum.tsv
bash /users/lcollado/R/x86_64-pc-linux-gnu-library/3.3.x/recount.bwtool/extdata/jhpce/sum.sh /dcl01/leek/data/bwtool/bwtool-1.0/bwtool sumsF6CAT/recount.bwtool-2017-02-25.bed /dcl01/leek/data/sra/v2/batch_82/coverage_bigwigs/DRR028142.bw sumsF6CAT/DRR028142.sum.tsv
bash /users/lcollado/R/x86_64-pc-linux-gnu-library/3.3.x/recount.bwtool/extdata/jhpce/sum.sh /dcl01/leek/data/bwtool/bwtool-1.0/bwtool sumsF6CAT/recount.bwtool-2017-02-25.bed /dcl01/leek/data/sra/v2/batch_59/coverage_bigwigs/DRR028143.bw sumsF6CAT/DRR028143.sum.tsv
bash /users/lcollado/R/x86_64-pc-linux-gnu-library/3.3.x/recount.bwtool/extdata/jhpce/sum.sh /dcl01/leek/data/bwtool/bwtool-1.0/bwtool sumsF6CAT/recount.bwtool-2017-02-25.bed /dcl01/leek/data/sra/v2/batch_8/coverage_bigwigs/DRR028144.bw sumsF6CAT/DRR028144.sum.tsv
bash /users/lcollado/R/x86_64-pc-linux-gnu-library/3.3.x/recount.bwtool/extdata/jhpce/sum.sh /dcl01/leek/data/bwtool/bwtool-1.0/bwtool sumsF6CAT/recount.bwtool-2017-02-25.bed /dcl01/leek/data/sra/v2/batch_26/coverage_bigwigs/DRR028145.bw sumsF6CAT/DRR028145.sum.tsv
bash /users/lcollado/R/x86_64-pc-linux-gnu-library/3.3.x/recount.bwtool/extdata/jhpce/sum.sh /dcl01/leek/data/bwtool/bwtool-1.0/bwtool sumsF6CAT/recount.bwtool-2017-02-25.bed /dcl01/leek/data/sra/v2/batch_97/coverage_bigwigs/DRR028146.bw sumsF6CAT/DRR028146.sum.tsv
bash /users/lcollado/R/x86_64-pc-linux-gnu-library/3.3.x/recount.bwtool/extdata/jhpce/sum.sh /dcl01/leek/data/bwtool/bwtool-1.0/bwtool sumsF6CAT/recount.bwtool-2017-02-25.bed /dcl01/leek/data/sra/v2/batch_2/coverage_bigwigs/DRR028147.bw sumsF6CAT/DRR028147.sum.tsv
bash /users/lcollado/R/x86_64-pc-linux-gnu-library/3.3.x/recount.bwtool/extdata/jhpce/sum.sh /dcl01/leek/data/bwtool/bwtool-1.0/bwtool sumsF6CAT/recount.bwtool-2017-02-25.bed /dcl01/leek/data/sra/v2/batch_47/coverage_bigwigs/DRR028148.bw sumsF6CAT/DRR028148.sum.tsv
bash /users/lcollado/R/x86_64-pc-linux-gnu-library/3.3.x/recount.bwtool/extdata/jhpce/sum.sh /dcl01/leek/data/bwtool/bwtool-1.0/bwtool sumsF6CAT/recount.bwtool-2017-02-25.bed /dcl01/leek/data/sra/v2/batch_88/coverage_bigwigs/DRR028149.bw sumsF6CAT/DRR028149.sum.tsv
bash /users/lcollado/R/x86_64-pc-linux-gnu-library/3.3.x/recount.bwtool/extdata/jhpce/sum.sh /dcl01/leek/data/bwtool/bwtool-1.0/bwtool sumsF6CAT/recount.bwtool-2017-02-25.bed /dcl01/leek/data/sra/v2/batch_19/coverage_bigwigs/DRR028150.bw sumsF6CAT/DRR028150.sum.tsv
bash /users/lcollado/R/x86_64-pc-linux-gnu-library/3.3.x/recount.bwtool/extdata/jhpce/sum.sh /dcl01/leek/data/bwtool/bwtool-1.0/bwtool sumsF6CAT/recount.bwtool-2017-02-25.bed /dcl01/leek/data/sra/v2/batch_80/coverage_bigwigs/DRR028151.bw sumsF6CAT/DRR028151.sum.tsv
bash /users/lcollado/R/x86_64-pc-linux-gnu-library/3.3.x/recount.bwtool/extdata/jhpce/sum.sh /dcl01/leek/data/bwtool/bwtool-1.0/bwtool sumsF6CAT/recount.bwtool-2017-02-25.bed /dcl01/leek/data/sra/v2/batch_48/coverage_bigwigs/DRR028152.bw sumsF6CAT/DRR028152.sum.tsv
bash /users/lcollado/R/x86_64-pc-linux-gnu-library/3.3.x/recount.bwtool/extdata/jhpce/sum.sh /dcl01/leek/data/bwtool/bwtool-1.0/bwtool sumsF6CAT/recount.bwtool-2017-02-25.bed /dcl01/leek/data/sra/v2/batch_12/coverage_bigwigs/DRR028153.bw sumsF6CAT/DRR028153.sum.tsv
bash /users/lcollado/R/x86_64-pc-linux-gnu-library/3.3.x/recount.bwtool/extdata/jhpce/sum.sh /dcl01/leek/data/bwtool/bwtool-1.0/bwtool sumsF6CAT/recount.bwtool-2017-02-25.bed /dcl01/leek/data/sra/v2/batch_26/coverage_bigwigs/DRR028154.bw sumsF6CAT/DRR028154.sum.tsv
bash /users/lcollado/R/x86_64-pc-linux-gnu-library/3.3.x/recount.bwtool/extdata/jhpce/sum.sh /dcl01/leek/data/bwtool/bwtool-1.0/bwtool sumsF6CAT/recount.bwtool-2017-02-25.bed /dcl01/leek/data/sra/v2/batch_96/coverage_bigwigs/DRR028155.bw sumsF6CAT/DRR028155.sum.tsv
bash /users/lcollado/R/x86_64-pc-linux-gnu-library/3.3.x/recount.bwtool/extdata/jhpce/sum.sh /dcl01/leek/data/bwtool/bwtool-1.0/bwtool sumsF6CAT/recount.bwtool-2017-02-25.bed /dcl01/leek/data/sra/v2/batch_84/coverage_bigwigs/DRR028156.bw sumsF6CAT/DRR028156.sum.tsv
bash /users/lcollado/R/x86_64-pc-linux-gnu-library/3.3.x/recount.bwtool/extdata/jhpce/sum.sh /dcl01/leek/data/bwtool/bwtool-1.0/bwtool sumsF6CAT/recount.bwtool-2017-02-25.bed /dcl01/leek/data/sra/v2/batch_47/coverage_bigwigs/DRR028157.bw sumsF6CAT/DRR028157.sum.tsv
bash /users/lcollado/R/x86_64-pc-linux-gnu-library/3.3.x/recount.bwtool/extdata/jhpce/sum.sh /dcl01/leek/data/bwtool/bwtool-1.0/bwtool sumsF6CAT/recount.bwtool-2017-02-25.bed /dcl01/leek/data/sra/v2/batch_73/coverage_bigwigs/DRR028158.bw sumsF6CAT/DRR028158.sum.tsv
bash /users/lcollado/R/x86_64-pc-linux-gnu-library/3.3.x/recount.bwtool/extdata/jhpce/sum.sh /dcl01/leek/data/bwtool/bwtool-1.0/bwtool sumsF6CAT/recount.bwtool-2017-02-25.bed /dcl01/leek/data/sra/v2/batch_78/coverage_bigwigs/DRR028159.bw sumsF6CAT/DRR028159.sum.tsv
bash /users/lcollado/R/x86_64-pc-linux-gnu-library/3.3.x/recount.bwtool/extdata/jhpce/sum.sh /dcl01/leek/data/bwtool/bwtool-1.0/bwtool sumsF6CAT/recount.bwtool-2017-02-25.bed /dcl01/leek/data/sra/v2/batch_73/coverage_bigwigs/DRR028160.bw sumsF6CAT/DRR028160.sum.tsv
bash /users/lcollado/R/x86_64-pc-linux-gnu-library/3.3.x/recount.bwtool/extdata/jhpce/sum.sh /dcl01/leek/data/bwtool/bwtool-1.0/bwtool sumsF6CAT/recount.bwtool-2017-02-25.bed /dcl01/leek/data/sra/v2/batch_68/coverage_bigwigs/DRR028161.bw sumsF6CAT/DRR028161.sum.tsv
bash /users/lcollado/R/x86_64-pc-linux-gnu-library/3.3.x/recount.bwtool/extdata/jhpce/sum.sh /dcl01/leek/data/bwtool/bwtool-1.0/bwtool sumsF6CAT/recount.bwtool-2017-02-25.bed /dcl01/leek/data/sra/v2/batch_27/coverage_bigwigs/DRR028162.bw sumsF6CAT/DRR028162.sum.tsv
bash /users/lcollado/R/x86_64-pc-linux-gnu-library/3.3.x/recount.bwtool/extdata/jhpce/sum.sh /dcl01/leek/data/bwtool/bwtool-1.0/bwtool sumsF6CAT/recount.bwtool-2017-02-25.bed /dcl01/leek/data/sra/v2/batch_64/coverage_bigwigs/DRR028163.bw sumsF6CAT/DRR028163.sum.tsv
bash /users/lcollado/R/x86_64-pc-linux-gnu-library/3.3.x/recount.bwtool/extdata/jhpce/sum.sh /dcl01/leek/data/bwtool/bwtool-1.0/bwtool sumsF6CAT/recount.bwtool-2017-02-25.bed /dcl01/leek/data/sra/v2/batch_65/coverage_bigwigs/DRR028164.bw sumsF6CAT/DRR028164.sum.tsv
bash /users/lcollado/R/x86_64-pc-linux-gnu-library/3.3.x/recount.bwtool/extdata/jhpce/sum.sh /dcl01/leek/data/bwtool/bwtool-1.0/bwtool sumsF6CAT/recount.bwtool-2017-02-25.bed /dcl01/leek/data/sra/v2/batch_33/coverage_bigwigs/DRR028165.bw sumsF6CAT/DRR028165.sum.tsv
bash /users/lcollado/R/x86_64-pc-linux-gnu-library/3.3.x/recount.bwtool/extdata/jhpce/sum.sh /dcl01/leek/data/bwtool/bwtool-1.0/bwtool sumsF6CAT/recount.bwtool-2017-02-25.bed /dcl01/leek/data/sra/v2/batch_43/coverage_bigwigs/DRR028166.bw sumsF6CAT/DRR028166.sum.tsv
bash /users/lcollado/R/x86_64-pc-linux-gnu-library/3.3.x/recount.bwtool/extdata/jhpce/sum.sh /dcl01/leek/data/bwtool/bwtool-1.0/bwtool sumsF6CAT/recount.bwtool-2017-02-25.bed /dcl01/leek/data/sra/v2/batch_55/coverage_bigwigs/DRR028167.bw sumsF6CAT/DRR028167.sum.tsv
bash /users/lcollado/R/x86_64-pc-linux-gnu-library/3.3.x/recount.bwtool/extdata/jhpce/sum.sh /dcl01/leek/data/bwtool/bwtool-1.0/bwtool sumsF6CAT/recount.bwtool-2017-02-25.bed /dcl01/leek/data/sra/v2/batch_20/coverage_bigwigs/DRR028168.bw sumsF6CAT/DRR028168.sum.tsv
bash /users/lcollado/R/x86_64-pc-linux-gnu-library/3.3.x/recount.bwtool/extdata/jhpce/sum.sh /dcl01/leek/data/bwtool/bwtool-1.0/bwtool sumsF6CAT/recount.bwtool-2017-02-25.bed /dcl01/leek/data/sra/v2/batch_98/coverage_bigwigs/DRR028169.bw sumsF6CAT/DRR028169.sum.tsv
bash /users/lcollado/R/x86_64-pc-linux-gnu-library/3.3.x/recount.bwtool/extdata/jhpce/sum.sh /dcl01/leek/data/bwtool/bwtool-1.0/bwtool sumsF6CAT/recount.bwtool-2017-02-25.bed /dcl01/leek/data/sra/v2/batch_23/coverage_bigwigs/DRR028170.bw sumsF6CAT/DRR028170.sum.tsv
bash /users/lcollado/R/x86_64-pc-linux-gnu-library/3.3.x/recount.bwtool/extdata/jhpce/sum.sh /dcl01/leek/data/bwtool/bwtool-1.0/bwtool sumsF6CAT/recount.bwtool-2017-02-25.bed /dcl01/leek/data/sra/v2/batch_87/coverage_bigwigs/DRR028171.bw sumsF6CAT/DRR028171.sum.tsv
bash /users/lcollado/R/x86_64-pc-linux-gnu-library/3.3.x/recount.bwtool/extdata/jhpce/sum.sh /dcl01/leek/data/bwtool/bwtool-1.0/bwtool sumsF6CAT/recount.bwtool-2017-02-25.bed /dcl01/leek/data/sra/v2/batch_48/coverage_bigwigs/DRR028172.bw sumsF6CAT/DRR028172.sum.tsv
bash /users/lcollado/R/x86_64-pc-linux-gnu-library/3.3.x/recount.bwtool/extdata/jhpce/sum.sh /dcl01/leek/data/bwtool/bwtool-1.0/bwtool sumsF6CAT/recount.bwtool-2017-02-25.bed /dcl01/leek/data/sra/v2/batch_5/coverage_bigwigs/DRR028173.bw sumsF6CAT/DRR028173.sum.tsv
bash /users/lcollado/R/x86_64-pc-linux-gnu-library/3.3.x/recount.bwtool/extdata/jhpce/sum.sh /dcl01/leek/data/bwtool/bwtool-1.0/bwtool sumsF6CAT/recount.bwtool-2017-02-25.bed /dcl01/leek/data/sra/v2/batch_63/coverage_bigwigs/DRR028174.bw sumsF6CAT/DRR028174.sum.tsv
bash /users/lcollado/R/x86_64-pc-linux-gnu-library/3.3.x/recount.bwtool/extdata/jhpce/sum.sh /dcl01/leek/data/bwtool/bwtool-1.0/bwtool sumsF6CAT/recount.bwtool-2017-02-25.bed /dcl01/leek/data/sra/v2/batch_90/coverage_bigwigs/DRR028175.bw sumsF6CAT/DRR028175.sum.tsv
bash /users/lcollado/R/x86_64-pc-linux-gnu-library/3.3.x/recount.bwtool/extdata/jhpce/sum.sh /dcl01/leek/data/bwtool/bwtool-1.0/bwtool sumsF6CAT/recount.bwtool-2017-02-25.bed /dcl01/leek/data/sra/v2/batch_85/coverage_bigwigs/DRR028176.bw sumsF6CAT/DRR028176.sum.tsv
bash /users/lcollado/R/x86_64-pc-linux-gnu-library/3.3.x/recount.bwtool/extdata/jhpce/sum.sh /dcl01/leek/data/bwtool/bwtool-1.0/bwtool sumsF6CAT/recount.bwtool-2017-02-25.bed /dcl01/leek/data/sra/v2/batch_9/coverage_bigwigs/DRR028177.bw sumsF6CAT/DRR028177.sum.tsv
bash /users/lcollado/R/x86_64-pc-linux-gnu-library/3.3.x/recount.bwtool/extdata/jhpce/sum.sh /dcl01/leek/data/bwtool/bwtool-1.0/bwtool sumsF6CAT/recount.bwtool-2017-02-25.bed /dcl01/leek/data/sra/v2/batch_30/coverage_bigwigs/DRR028178.bw sumsF6CAT/DRR028178.sum.tsv
bash /users/lcollado/R/x86_64-pc-linux-gnu-library/3.3.x/recount.bwtool/extdata/jhpce/sum.sh /dcl01/leek/data/bwtool/bwtool-1.0/bwtool sumsF6CAT/recount.bwtool-2017-02-25.bed /dcl01/leek/data/sra/v2/batch_32/coverage_bigwigs/DRR028179.bw sumsF6CAT/DRR028179.sum.tsv
bash /users/lcollado/R/x86_64-pc-linux-gnu-library/3.3.x/recount.bwtool/extdata/jhpce/sum.sh /dcl01/leek/data/bwtool/bwtool-1.0/bwtool sumsF6CAT/recount.bwtool-2017-02-25.bed /dcl01/leek/data/sra/v2/batch_99/coverage_bigwigs/DRR028180.bw sumsF6CAT/DRR028180.sum.tsv
bash /users/lcollado/R/x86_64-pc-linux-gnu-library/3.3.x/recount.bwtool/extdata/jhpce/sum.sh /dcl01/leek/data/bwtool/bwtool-1.0/bwtool sumsF6CAT/recount.bwtool-2017-02-25.bed /dcl01/leek/data/sra/v2/batch_24/coverage_bigwigs/DRR028181.bw sumsF6CAT/DRR028181.sum.tsv
bash /users/lcollado/R/x86_64-pc-linux-gnu-library/3.3.x/recount.bwtool/extdata/jhpce/sum.sh /dcl01/leek/data/bwtool/bwtool-1.0/bwtool sumsF6CAT/recount.bwtool-2017-02-25.bed /dcl01/leek/data/sra/v2/batch_11/coverage_bigwigs/DRR028182.bw sumsF6CAT/DRR028182.sum.tsv
bash /users/lcollado/R/x86_64-pc-linux-gnu-library/3.3.x/recount.bwtool/extdata/jhpce/sum.sh /dcl01/leek/data/bwtool/bwtool-1.0/bwtool sumsF6CAT/recount.bwtool-2017-02-25.bed /dcl01/leek/data/sra/v2/batch_11/coverage_bigwigs/DRR028183.bw sumsF6CAT/DRR028183.sum.tsv
bash /users/lcollado/R/x86_64-pc-linux-gnu-library/3.3.x/recount.bwtool/extdata/jhpce/sum.sh /dcl01/leek/data/bwtool/bwtool-1.0/bwtool sumsF6CAT/recount.bwtool-2017-02-25.bed /dcl01/leek/data/sra/v2/batch_58/coverage_bigwigs/DRR028184.bw sumsF6CAT/DRR028184.sum.tsv
bash /users/lcollado/R/x86_64-pc-linux-gnu-library/3.3.x/recount.bwtool/extdata/jhpce/sum.sh /dcl01/leek/data/bwtool/bwtool-1.0/bwtool sumsF6CAT/recount.bwtool-2017-02-25.bed /dcl01/leek/data/sra/v2/batch_31/coverage_bigwigs/DRR028185.bw sumsF6CAT/DRR028185.sum.tsv
bash /users/lcollado/R/x86_64-pc-linux-gnu-library/3.3.x/recount.bwtool/extdata/jhpce/sum.sh /dcl01/leek/data/bwtool/bwtool-1.0/bwtool sumsF6CAT/recount.bwtool-2017-02-25.bed /dcl01/leek/data/sra/v2/batch_99/coverage_bigwigs/DRR028186.bw sumsF6CAT/DRR028186.sum.tsv
bash /users/lcollado/R/x86_64-pc-linux-gnu-library/3.3.x/recount.bwtool/extdata/jhpce/sum.sh /dcl01/leek/data/bwtool/bwtool-1.0/bwtool sumsF6CAT/recount.bwtool-2017-02-25.bed /dcl01/leek/data/sra/v2/batch_9/coverage_bigwigs/DRR028187.bw sumsF6CAT/DRR028187.sum.tsv
bash /users/lcollado/R/x86_64-pc-linux-gnu-library/3.3.x/recount.bwtool/extdata/jhpce/sum.sh /dcl01/leek/data/bwtool/bwtool-1.0/bwtool sumsF6CAT/recount.bwtool-2017-02-25.bed /dcl01/leek/data/sra/v2/batch_84/coverage_bigwigs/DRR028188.bw sumsF6CAT/DRR028188.sum.tsv
bash /users/lcollado/R/x86_64-pc-linux-gnu-library/3.3.x/recount.bwtool/extdata/jhpce/sum.sh /dcl01/leek/data/bwtool/bwtool-1.0/bwtool sumsF6CAT/recount.bwtool-2017-02-25.bed /dcl01/leek/data/sra/v2/batch_66/coverage_bigwigs/DRR028190.bw sumsF6CAT/DRR028190.sum.tsv
bash /users/lcollado/R/x86_64-pc-linux-gnu-library/3.3.x/recount.bwtool/extdata/jhpce/sum.sh /dcl01/leek/data/bwtool/bwtool-1.0/bwtool sumsF6CAT/recount.bwtool-2017-02-25.bed /dcl01/leek/data/sra/v2/batch_69/coverage_bigwigs/DRR028191.bw sumsF6CAT/DRR028191.sum.tsv
bash /users/lcollado/R/x86_64-pc-linux-gnu-library/3.3.x/recount.bwtool/extdata/jhpce/sum.sh /dcl01/leek/data/bwtool/bwtool-1.0/bwtool sumsF6CAT/recount.bwtool-2017-02-25.bed /dcl01/leek/data/sra/v2/batch_54/coverage_bigwigs/DRR028192.bw sumsF6CAT/DRR028192.sum.tsv
bash /users/lcollado/R/x86_64-pc-linux-gnu-library/3.3.x/recount.bwtool/extdata/jhpce/sum.sh /dcl01/leek/data/bwtool/bwtool-1.0/bwtool sumsF6CAT/recount.bwtool-2017-02-25.bed /dcl01/leek/data/sra/v2/batch_74/coverage_bigwigs/DRR028193.bw sumsF6CAT/DRR028193.sum.tsv
bash /users/lcollado/R/x86_64-pc-linux-gnu-library/3.3.x/recount.bwtool/extdata/jhpce/sum.sh /dcl01/leek/data/bwtool/bwtool-1.0/bwtool sumsF6CAT/recount.bwtool-2017-02-25.bed /dcl01/leek/data/sra/v2/batch_72/coverage_bigwigs/DRR028194.bw sumsF6CAT/DRR028194.sum.tsv
bash /users/lcollado/R/x86_64-pc-linux-gnu-library/3.3.x/recount.bwtool/extdata/jhpce/sum.sh /dcl01/leek/data/bwtool/bwtool-1.0/bwtool sumsF6CAT/recount.bwtool-2017-02-25.bed /dcl01/leek/data/sra/v2/batch_12/coverage_bigwigs/DRR028195.bw sumsF6CAT/DRR028195.sum.tsv
bash /users/lcollado/R/x86_64-pc-linux-gnu-library/3.3.x/recount.bwtool/extdata/jhpce/sum.sh /dcl01/leek/data/bwtool/bwtool-1.0/bwtool sumsF6CAT/recount.bwtool-2017-02-25.bed /dcl01/leek/data/sra/v2/batch_85/coverage_bigwigs/DRR028196.bw sumsF6CAT/DRR028196.sum.tsv
bash /users/lcollado/R/x86_64-pc-linux-gnu-library/3.3.x/recount.bwtool/extdata/jhpce/sum.sh /dcl01/leek/data/bwtool/bwtool-1.0/bwtool sumsF6CAT/recount.bwtool-2017-02-25.bed /dcl01/leek/data/sra/v2/batch_39/coverage_bigwigs/DRR028197.bw sumsF6CAT/DRR028197.sum.tsv
bash /users/lcollado/R/x86_64-pc-linux-gnu-library/3.3.x/recount.bwtool/extdata/jhpce/sum.sh /dcl01/leek/data/bwtool/bwtool-1.0/bwtool sumsF6CAT/recount.bwtool-2017-02-25.bed /dcl01/leek/data/sra/v2/batch_48/coverage_bigwigs/DRR028198.bw sumsF6CAT/DRR028198.sum.tsv
bash /users/lcollado/R/x86_64-pc-linux-gnu-library/3.3.x/recount.bwtool/extdata/jhpce/sum.sh /dcl01/leek/data/bwtool/bwtool-1.0/bwtool sumsF6CAT/recount.bwtool-2017-02-25.bed /dcl01/leek/data/sra/v2/batch_76/coverage_bigwigs/DRR028199.bw sumsF6CAT/DRR028199.sum.tsv
bash /users/lcollado/R/x86_64-pc-linux-gnu-library/3.3.x/recount.bwtool/extdata/jhpce/sum.sh /dcl01/leek/data/bwtool/bwtool-1.0/bwtool sumsF6CAT/recount.bwtool-2017-02-25.bed /dcl01/leek/data/sra/v2/batch_55/coverage_bigwigs/DRR028200.bw sumsF6CAT/DRR028200.sum.tsv
bash /users/lcollado/R/x86_64-pc-linux-gnu-library/3.3.x/recount.bwtool/extdata/jhpce/sum.sh /dcl01/leek/data/bwtool/bwtool-1.0/bwtool sumsF6CAT/recount.bwtool-2017-02-25.bed /dcl01/leek/data/sra/v2/batch_68/coverage_bigwigs/DRR028201.bw sumsF6CAT/DRR028201.sum.tsv
bash /users/lcollado/R/x86_64-pc-linux-gnu-library/3.3.x/recount.bwtool/extdata/jhpce/sum.sh /dcl01/leek/data/bwtool/bwtool-1.0/bwtool sumsF6CAT/recount.bwtool-2017-02-25.bed /dcl01/leek/data/sra/v2/batch_95/coverage_bigwigs/DRR028202.bw sumsF6CAT/DRR028202.sum.tsv
bash /users/lcollado/R/x86_64-pc-linux-gnu-library/3.3.x/recount.bwtool/extdata/jhpce/sum.sh /dcl01/leek/data/bwtool/bwtool-1.0/bwtool sumsF6CAT/recount.bwtool-2017-02-25.bed /dcl01/leek/data/sra/v2/batch_4/coverage_bigwigs/DRR028203.bw sumsF6CAT/DRR028203.sum.tsv
bash /users/lcollado/R/x86_64-pc-linux-gnu-library/3.3.x/recount.bwtool/extdata/jhpce/sum.sh /dcl01/leek/data/bwtool/bwtool-1.0/bwtool sumsF6CAT/recount.bwtool-2017-02-25.bed /dcl01/leek/data/sra/v2/batch_12/coverage_bigwigs/DRR028204.bw sumsF6CAT/DRR028204.sum.tsv
bash /users/lcollado/R/x86_64-pc-linux-gnu-library/3.3.x/recount.bwtool/extdata/jhpce/sum.sh /dcl01/leek/data/bwtool/bwtool-1.0/bwtool sumsF6CAT/recount.bwtool-2017-02-25.bed /dcl01/leek/data/sra/v2/batch_52/coverage_bigwigs/DRR028206.bw sumsF6CAT/DRR028206.sum.tsv
bash /users/lcollado/R/x86_64-pc-linux-gnu-library/3.3.x/recount.bwtool/extdata/jhpce/sum.sh /dcl01/leek/data/bwtool/bwtool-1.0/bwtool sumsF6CAT/recount.bwtool-2017-02-25.bed /dcl01/leek/data/sra/v2/batch_24/coverage_bigwigs/DRR028207.bw sumsF6CAT/DRR028207.sum.tsv
bash /users/lcollado/R/x86_64-pc-linux-gnu-library/3.3.x/recount.bwtool/extdata/jhpce/sum.sh /dcl01/leek/data/bwtool/bwtool-1.0/bwtool sumsF6CAT/recount.bwtool-2017-02-25.bed /dcl01/leek/data/sra/v2/batch_5/coverage_bigwigs/DRR028208.bw sumsF6CAT/DRR028208.sum.tsv
bash /users/lcollado/R/x86_64-pc-linux-gnu-library/3.3.x/recount.bwtool/extdata/jhpce/sum.sh /dcl01/leek/data/bwtool/bwtool-1.0/bwtool sumsF6CAT/recount.bwtool-2017-02-25.bed /dcl01/leek/data/sra/v2/batch_48/coverage_bigwigs/DRR028209.bw sumsF6CAT/DRR028209.sum.tsv
bash /users/lcollado/R/x86_64-pc-linux-gnu-library/3.3.x/recount.bwtool/extdata/jhpce/sum.sh /dcl01/leek/data/bwtool/bwtool-1.0/bwtool sumsF6CAT/recount.bwtool-2017-02-25.bed /dcl01/leek/data/sra/v2/batch_61/coverage_bigwigs/DRR028210.bw sumsF6CAT/DRR028210.sum.tsv
bash /users/lcollado/R/x86_64-pc-linux-gnu-library/3.3.x/recount.bwtool/extdata/jhpce/sum.sh /dcl01/leek/data/bwtool/bwtool-1.0/bwtool sumsF6CAT/recount.bwtool-2017-02-25.bed /dcl01/leek/data/sra/v2/batch_14/coverage_bigwigs/DRR028211.bw sumsF6CAT/DRR028211.sum.tsv
bash /users/lcollado/R/x86_64-pc-linux-gnu-library/3.3.x/recount.bwtool/extdata/jhpce/sum.sh /dcl01/leek/data/bwtool/bwtool-1.0/bwtool sumsF6CAT/recount.bwtool-2017-02-25.bed /dcl01/leek/data/sra/v2/batch_64/coverage_bigwigs/DRR028212.bw sumsF6CAT/DRR028212.sum.tsv
bash /users/lcollado/R/x86_64-pc-linux-gnu-library/3.3.x/recount.bwtool/extdata/jhpce/sum.sh /dcl01/leek/data/bwtool/bwtool-1.0/bwtool sumsF6CAT/recount.bwtool-2017-02-25.bed /dcl01/leek/data/sra/v2/batch_10/coverage_bigwigs/DRR028213.bw sumsF6CAT/DRR028213.sum.tsv
bash /users/lcollado/R/x86_64-pc-linux-gnu-library/3.3.x/recount.bwtool/extdata/jhpce/sum.sh /dcl01/leek/data/bwtool/bwtool-1.0/bwtool sumsF6CAT/recount.bwtool-2017-02-25.bed /dcl01/leek/data/sra/v2/batch_34/coverage_bigwigs/DRR028214.bw sumsF6CAT/DRR028214.sum.tsv
bash /users/lcollado/R/x86_64-pc-linux-gnu-library/3.3.x/recount.bwtool/extdata/jhpce/sum.sh /dcl01/leek/data/bwtool/bwtool-1.0/bwtool sumsF6CAT/recount.bwtool-2017-02-25.bed /dcl01/leek/data/sra/v2/batch_3/coverage_bigwigs/DRR028215.bw sumsF6CAT/DRR028215.sum.tsv
bash /users/lcollado/R/x86_64-pc-linux-gnu-library/3.3.x/recount.bwtool/extdata/jhpce/sum.sh /dcl01/leek/data/bwtool/bwtool-1.0/bwtool sumsF6CAT/recount.bwtool-2017-02-25.bed /dcl01/leek/data/sra/v2/batch_41/coverage_bigwigs/DRR028216.bw sumsF6CAT/DRR028216.sum.tsv
bash /users/lcollado/R/x86_64-pc-linux-gnu-library/3.3.x/recount.bwtool/extdata/jhpce/sum.sh /dcl01/leek/data/bwtool/bwtool-1.0/bwtool sumsF6CAT/recount.bwtool-2017-02-25.bed /dcl01/leek/data/sra/v2/batch_65/coverage_bigwigs/DRR028217.bw sumsF6CAT/DRR028217.sum.tsv
bash /users/lcollado/R/x86_64-pc-linux-gnu-library/3.3.x/recount.bwtool/extdata/jhpce/sum.sh /dcl01/leek/data/bwtool/bwtool-1.0/bwtool sumsF6CAT/recount.bwtool-2017-02-25.bed /dcl01/leek/data/sra/v2/batch_71/coverage_bigwigs/DRR028218.bw sumsF6CAT/DRR028218.sum.tsv
bash /users/lcollado/R/x86_64-pc-linux-gnu-library/3.3.x/recount.bwtool/extdata/jhpce/sum.sh /dcl01/leek/data/bwtool/bwtool-1.0/bwtool sumsF6CAT/recount.bwtool-2017-02-25.bed /dcl01/leek/data/sra/v2/batch_89/coverage_bigwigs/DRR028219.bw sumsF6CAT/DRR028219.sum.tsv
bash /users/lcollado/R/x86_64-pc-linux-gnu-library/3.3.x/recount.bwtool/extdata/jhpce/sum.sh /dcl01/leek/data/bwtool/bwtool-1.0/bwtool sumsF6CAT/recount.bwtool-2017-02-25.bed /dcl01/leek/data/sra/v2/batch_83/coverage_bigwigs/DRR028220.bw sumsF6CAT/DRR028220.sum.tsv
bash /users/lcollado/R/x86_64-pc-linux-gnu-library/3.3.x/recount.bwtool/extdata/jhpce/sum.sh /dcl01/leek/data/bwtool/bwtool-1.0/bwtool sumsF6CAT/recount.bwtool-2017-02-25.bed /dcl01/leek/data/sra/v2/batch_40/coverage_bigwigs/DRR028221.bw sumsF6CAT/DRR028221.sum.tsv
bash /users/lcollado/R/x86_64-pc-linux-gnu-library/3.3.x/recount.bwtool/extdata/jhpce/sum.sh /dcl01/leek/data/bwtool/bwtool-1.0/bwtool sumsF6CAT/recount.bwtool-2017-02-25.bed /dcl01/leek/data/sra/v2/batch_48/coverage_bigwigs/DRR028222.bw sumsF6CAT/DRR028222.sum.tsv
bash /users/lcollado/R/x86_64-pc-linux-gnu-library/3.3.x/recount.bwtool/extdata/jhpce/sum.sh /dcl01/leek/data/bwtool/bwtool-1.0/bwtool sumsF6CAT/recount.bwtool-2017-02-25.bed /dcl01/leek/data/sra/v2/batch_72/coverage_bigwigs/DRR028223.bw sumsF6CAT/DRR028223.sum.tsv
bash /users/lcollado/R/x86_64-pc-linux-gnu-library/3.3.x/recount.bwtool/extdata/jhpce/sum.sh /dcl01/leek/data/bwtool/bwtool-1.0/bwtool sumsF6CAT/recount.bwtool-2017-02-25.bed /dcl01/leek/data/sra/v2/batch_20/coverage_bigwigs/DRR028224.bw sumsF6CAT/DRR028224.sum.tsv
bash /users/lcollado/R/x86_64-pc-linux-gnu-library/3.3.x/recount.bwtool/extdata/jhpce/sum.sh /dcl01/leek/data/bwtool/bwtool-1.0/bwtool sumsF6CAT/recount.bwtool-2017-02-25.bed /dcl01/leek/data/sra/v2/batch_1/coverage_bigwigs/DRR028225.bw sumsF6CAT/DRR028225.sum.tsv
bash /users/lcollado/R/x86_64-pc-linux-gnu-library/3.3.x/recount.bwtool/extdata/jhpce/sum.sh /dcl01/leek/data/bwtool/bwtool-1.0/bwtool sumsF6CAT/recount.bwtool-2017-02-25.bed /dcl01/leek/data/sra/v2/batch_71/coverage_bigwigs/DRR028226.bw sumsF6CAT/DRR028226.sum.tsv
bash /users/lcollado/R/x86_64-pc-linux-gnu-library/3.3.x/recount.bwtool/extdata/jhpce/sum.sh /dcl01/leek/data/bwtool/bwtool-1.0/bwtool sumsF6CAT/recount.bwtool-2017-02-25.bed /dcl01/leek/data/sra/v2/batch_97/coverage_bigwigs/DRR028227.bw sumsF6CAT/DRR028227.sum.tsv
bash /users/lcollado/R/x86_64-pc-linux-gnu-library/3.3.x/recount.bwtool/extdata/jhpce/sum.sh /dcl01/leek/data/bwtool/bwtool-1.0/bwtool sumsF6CAT/recount.bwtool-2017-02-25.bed /dcl01/leek/data/sra/v2/batch_33/coverage_bigwigs/DRR028228.bw sumsF6CAT/DRR028228.sum.tsv
bash /users/lcollado/R/x86_64-pc-linux-gnu-library/3.3.x/recount.bwtool/extdata/jhpce/sum.sh /dcl01/leek/data/bwtool/bwtool-1.0/bwtool sumsF6CAT/recount.bwtool-2017-02-25.bed /dcl01/leek/data/sra/v2/batch_71/coverage_bigwigs/DRR021559.bw sumsF6CAT/DRR021559.sum.tsv
bash /users/lcollado/R/x86_64-pc-linux-gnu-library/3.3.x/recount.bwtool/extdata/jhpce/sum.sh /dcl01/leek/data/bwtool/bwtool-1.0/bwtool sumsF6CAT/recount.bwtool-2017-02-25.bed /dcl01/leek/data/sra/v2/batch_16/coverage_bigwigs/DRR028229.bw sumsF6CAT/DRR028229.sum.tsv
bash /users/lcollado/R/x86_64-pc-linux-gnu-library/3.3.x/recount.bwtool/extdata/jhpce/sum.sh /dcl01/leek/data/bwtool/bwtool-1.0/bwtool sumsF6CAT/recount.bwtool-2017-02-25.bed /dcl01/leek/data/sra/v2/batch_84/coverage_bigwigs/DRR028230.bw sumsF6CAT/DRR028230.sum.tsv
bash /users/lcollado/R/x86_64-pc-linux-gnu-library/3.3.x/recount.bwtool/extdata/jhpce/sum.sh /dcl01/leek/data/bwtool/bwtool-1.0/bwtool sumsF6CAT/recount.bwtool-2017-02-25.bed /dcl01/leek/data/sra/v2/batch_57/coverage_bigwigs/DRR028231.bw sumsF6CAT/DRR028231.sum.tsv
bash /users/lcollado/R/x86_64-pc-linux-gnu-library/3.3.x/recount.bwtool/extdata/jhpce/sum.sh /dcl01/leek/data/bwtool/bwtool-1.0/bwtool sumsF6CAT/recount.bwtool-2017-02-25.bed /dcl01/leek/data/sra/v2/batch_53/coverage_bigwigs/DRR028232.bw sumsF6CAT/DRR028232.sum.tsv
bash /users/lcollado/R/x86_64-pc-linux-gnu-library/3.3.x/recount.bwtool/extdata/jhpce/sum.sh /dcl01/leek/data/bwtool/bwtool-1.0/bwtool sumsF6CAT/recount.bwtool-2017-02-25.bed /dcl01/leek/data/sra/v2/batch_79/coverage_bigwigs/DRR028233.bw sumsF6CAT/DRR028233.sum.tsv
bash /users/lcollado/R/x86_64-pc-linux-gnu-library/3.3.x/recount.bwtool/extdata/jhpce/sum.sh /dcl01/leek/data/bwtool/bwtool-1.0/bwtool sumsF6CAT/recount.bwtool-2017-02-25.bed /dcl01/leek/data/sra/v2/batch_34/coverage_bigwigs/DRR028234.bw sumsF6CAT/DRR028234.sum.tsv
bash /users/lcollado/R/x86_64-pc-linux-gnu-library/3.3.x/recount.bwtool/extdata/jhpce/sum.sh /dcl01/leek/data/bwtool/bwtool-1.0/bwtool sumsF6CAT/recount.bwtool-2017-02-25.bed /dcl01/leek/data/sra/v2/batch_76/coverage_bigwigs/DRR028235.bw sumsF6CAT/DRR028235.sum.tsv
bash /users/lcollado/R/x86_64-pc-linux-gnu-library/3.3.x/recount.bwtool/extdata/jhpce/sum.sh /dcl01/leek/data/bwtool/bwtool-1.0/bwtool sumsF6CAT/recount.bwtool-2017-02-25.bed /dcl01/leek/data/sra/v2/batch_24/coverage_bigwigs/DRR028236.bw sumsF6CAT/DRR028236.sum.tsv
bash /users/lcollado/R/x86_64-pc-linux-gnu-library/3.3.x/recount.bwtool/extdata/jhpce/sum.sh /dcl01/leek/data/bwtool/bwtool-1.0/bwtool sumsF6CAT/recount.bwtool-2017-02-25.bed /dcl01/leek/data/sra/v2/batch_73/coverage_bigwigs/DRR028237.bw sumsF6CAT/DRR028237.sum.tsv
bash /users/lcollado/R/x86_64-pc-linux-gnu-library/3.3.x/recount.bwtool/extdata/jhpce/sum.sh /dcl01/leek/data/bwtool/bwtool-1.0/bwtool sumsF6CAT/recount.bwtool-2017-02-25.bed /dcl01/leek/data/sra/v2/batch_93/coverage_bigwigs/DRR028238.bw sumsF6CAT/DRR028238.sum.tsv
bash /users/lcollado/R/x86_64-pc-linux-gnu-library/3.3.x/recount.bwtool/extdata/jhpce/sum.sh /dcl01/leek/data/bwtool/bwtool-1.0/bwtool sumsF6CAT/recount.bwtool-2017-02-25.bed /dcl01/leek/data/sra/v2/batch_71/coverage_bigwigs/DRR028239.bw sumsF6CAT/DRR028239.sum.tsv
bash /users/lcollado/R/x86_64-pc-linux-gnu-library/3.3.x/recount.bwtool/extdata/jhpce/sum.sh /dcl01/leek/data/bwtool/bwtool-1.0/bwtool sumsF6CAT/recount.bwtool-2017-02-25.bed /dcl01/leek/data/sra/v2/batch_29/coverage_bigwigs/DRR028240.bw sumsF6CAT/DRR028240.sum.tsv
bash /users/lcollado/R/x86_64-pc-linux-gnu-library/3.3.x/recount.bwtool/extdata/jhpce/sum.sh /dcl01/leek/data/bwtool/bwtool-1.0/bwtool sumsF6CAT/recount.bwtool-2017-02-25.bed /dcl01/leek/data/sra/v2/batch_4/coverage_bigwigs/DRR028241.bw sumsF6CAT/DRR028241.sum.tsv
bash /users/lcollado/R/x86_64-pc-linux-gnu-library/3.3.x/recount.bwtool/extdata/jhpce/sum.sh /dcl01/leek/data/bwtool/bwtool-1.0/bwtool sumsF6CAT/recount.bwtool-2017-02-25.bed /dcl01/leek/data/sra/v2/batch_27/coverage_bigwigs/DRR028242.bw sumsF6CAT/DRR028242.sum.tsv
bash /users/lcollado/R/x86_64-pc-linux-gnu-library/3.3.x/recount.bwtool/extdata/jhpce/sum.sh /dcl01/leek/data/bwtool/bwtool-1.0/bwtool sumsF6CAT/recount.bwtool-2017-02-25.bed /dcl01/leek/data/sra/v2/batch_11/coverage_bigwigs/DRR028243.bw sumsF6CAT/DRR028243.sum.tsv
bash /users/lcollado/R/x86_64-pc-linux-gnu-library/3.3.x/recount.bwtool/extdata/jhpce/sum.sh /dcl01/leek/data/bwtool/bwtool-1.0/bwtool sumsF6CAT/recount.bwtool-2017-02-25.bed /dcl01/leek/data/sra/v2/batch_83/coverage_bigwigs/DRR028244.bw sumsF6CAT/DRR028244.sum.tsv
bash /users/lcollado/R/x86_64-pc-linux-gnu-library/3.3.x/recount.bwtool/extdata/jhpce/sum.sh /dcl01/leek/data/bwtool/bwtool-1.0/bwtool sumsF6CAT/recount.bwtool-2017-02-25.bed /dcl01/leek/data/sra/v2/batch_47/coverage_bigwigs/DRR028245.bw sumsF6CAT/DRR028245.sum.tsv
bash /users/lcollado/R/x86_64-pc-linux-gnu-library/3.3.x/recount.bwtool/extdata/jhpce/sum.sh /dcl01/leek/data/bwtool/bwtool-1.0/bwtool sumsF6CAT/recount.bwtool-2017-02-25.bed /dcl01/leek/data/sra/v2/batch_52/coverage_bigwigs/DRR028246.bw sumsF6CAT/DRR028246.sum.tsv
bash /users/lcollado/R/x86_64-pc-linux-gnu-library/3.3.x/recount.bwtool/extdata/jhpce/sum.sh /dcl01/leek/data/bwtool/bwtool-1.0/bwtool sumsF6CAT/recount.bwtool-2017-02-25.bed /dcl01/leek/data/sra/v2/batch_99/coverage_bigwigs/DRR028247.bw sumsF6CAT/DRR028247.sum.tsv
bash /users/lcollado/R/x86_64-pc-linux-gnu-library/3.3.x/recount.bwtool/extdata/jhpce/sum.sh /dcl01/leek/data/bwtool/bwtool-1.0/bwtool sumsF6CAT/recount.bwtool-2017-02-25.bed /dcl01/leek/data/sra/v2/batch_50/coverage_bigwigs/DRR028248.bw sumsF6CAT/DRR028248.sum.tsv
bash /users/lcollado/R/x86_64-pc-linux-gnu-library/3.3.x/recount.bwtool/extdata/jhpce/sum.sh /dcl01/leek/data/bwtool/bwtool-1.0/bwtool sumsF6CAT/recount.bwtool-2017-02-25.bed /dcl01/leek/data/sra/v2/batch_11/coverage_bigwigs/DRR028249.bw sumsF6CAT/DRR028249.sum.tsv
bash /users/lcollado/R/x86_64-pc-linux-gnu-library/3.3.x/recount.bwtool/extdata/jhpce/sum.sh /dcl01/leek/data/bwtool/bwtool-1.0/bwtool sumsF6CAT/recount.bwtool-2017-02-25.bed /dcl01/leek/data/sra/v2/batch_44/coverage_bigwigs/DRR028250.bw sumsF6CAT/DRR028250.sum.tsv
bash /users/lcollado/R/x86_64-pc-linux-gnu-library/3.3.x/recount.bwtool/extdata/jhpce/sum.sh /dcl01/leek/data/bwtool/bwtool-1.0/bwtool sumsF6CAT/recount.bwtool-2017-02-25.bed /dcl01/leek/data/sra/v2/batch_59/coverage_bigwigs/DRR028251.bw sumsF6CAT/DRR028251.sum.tsv
bash /users/lcollado/R/x86_64-pc-linux-gnu-library/3.3.x/recount.bwtool/extdata/jhpce/sum.sh /dcl01/leek/data/bwtool/bwtool-1.0/bwtool sumsF6CAT/recount.bwtool-2017-02-25.bed /dcl01/leek/data/sra/v2/batch_11/coverage_bigwigs/DRR028252.bw sumsF6CAT/DRR028252.sum.tsv
bash /users/lcollado/R/x86_64-pc-linux-gnu-library/3.3.x/recount.bwtool/extdata/jhpce/sum.sh /dcl01/leek/data/bwtool/bwtool-1.0/bwtool sumsF6CAT/recount.bwtool-2017-02-25.bed /dcl01/leek/data/sra/v2/batch_82/coverage_bigwigs/DRR028253.bw sumsF6CAT/DRR028253.sum.tsv
bash /users/lcollado/R/x86_64-pc-linux-gnu-library/3.3.x/recount.bwtool/extdata/jhpce/sum.sh /dcl01/leek/data/bwtool/bwtool-1.0/bwtool sumsF6CAT/recount.bwtool-2017-02-25.bed /dcl01/leek/data/sra/v2/batch_70/coverage_bigwigs/DRR028254.bw sumsF6CAT/DRR028254.sum.tsv
bash /users/lcollado/R/x86_64-pc-linux-gnu-library/3.3.x/recount.bwtool/extdata/jhpce/sum.sh /dcl01/leek/data/bwtool/bwtool-1.0/bwtool sumsF6CAT/recount.bwtool-2017-02-25.bed /dcl01/leek/data/sra/v2/batch_44/coverage_bigwigs/DRR028255.bw sumsF6CAT/DRR028255.sum.tsv
bash /users/lcollado/R/x86_64-pc-linux-gnu-library/3.3.x/recount.bwtool/extdata/jhpce/sum.sh /dcl01/leek/data/bwtool/bwtool-1.0/bwtool sumsF6CAT/recount.bwtool-2017-02-25.bed /dcl01/leek/data/sra/v2/batch_7/coverage_bigwigs/DRR028256.bw sumsF6CAT/DRR028256.sum.tsv
bash /users/lcollado/R/x86_64-pc-linux-gnu-library/3.3.x/recount.bwtool/extdata/jhpce/sum.sh /dcl01/leek/data/bwtool/bwtool-1.0/bwtool sumsF6CAT/recount.bwtool-2017-02-25.bed /dcl01/leek/data/sra/v2/batch_96/coverage_bigwigs/DRR028257.bw sumsF6CAT/DRR028257.sum.tsv
bash /users/lcollado/R/x86_64-pc-linux-gnu-library/3.3.x/recount.bwtool/extdata/jhpce/sum.sh /dcl01/leek/data/bwtool/bwtool-1.0/bwtool sumsF6CAT/recount.bwtool-2017-02-25.bed /dcl01/leek/data/sra/v2/batch_87/coverage_bigwigs/DRR028258.bw sumsF6CAT/DRR028258.sum.tsv
bash /users/lcollado/R/x86_64-pc-linux-gnu-library/3.3.x/recount.bwtool/extdata/jhpce/sum.sh /dcl01/leek/data/bwtool/bwtool-1.0/bwtool sumsF6CAT/recount.bwtool-2017-02-25.bed /dcl01/leek/data/sra/v2/batch_31/coverage_bigwigs/DRR028259.bw sumsF6CAT/DRR028259.sum.tsv
bash /users/lcollado/R/x86_64-pc-linux-gnu-library/3.3.x/recount.bwtool/extdata/jhpce/sum.sh /dcl01/leek/data/bwtool/bwtool-1.0/bwtool sumsF6CAT/recount.bwtool-2017-02-25.bed /dcl01/leek/data/sra/v2/batch_55/coverage_bigwigs/DRR028260.bw sumsF6CAT/DRR028260.sum.tsv
bash /users/lcollado/R/x86_64-pc-linux-gnu-library/3.3.x/recount.bwtool/extdata/jhpce/sum.sh /dcl01/leek/data/bwtool/bwtool-1.0/bwtool sumsF6CAT/recount.bwtool-2017-02-25.bed /dcl01/leek/data/sra/v2/batch_44/coverage_bigwigs/DRR028261.bw sumsF6CAT/DRR028261.sum.tsv
bash /users/lcollado/R/x86_64-pc-linux-gnu-library/3.3.x/recount.bwtool/extdata/jhpce/sum.sh /dcl01/leek/data/bwtool/bwtool-1.0/bwtool sumsF6CAT/recount.bwtool-2017-02-25.bed /dcl01/leek/data/sra/v2/batch_71/coverage_bigwigs/DRR028262.bw sumsF6CAT/DRR028262.sum.tsv
bash /users/lcollado/R/x86_64-pc-linux-gnu-library/3.3.x/recount.bwtool/extdata/jhpce/sum.sh /dcl01/leek/data/bwtool/bwtool-1.0/bwtool sumsF6CAT/recount.bwtool-2017-02-25.bed /dcl01/leek/data/sra/v2/batch_53/coverage_bigwigs/DRR028263.bw sumsF6CAT/DRR028263.sum.tsv
bash /users/lcollado/R/x86_64-pc-linux-gnu-library/3.3.x/recount.bwtool/extdata/jhpce/sum.sh /dcl01/leek/data/bwtool/bwtool-1.0/bwtool sumsF6CAT/recount.bwtool-2017-02-25.bed /dcl01/leek/data/sra/v2/batch_14/coverage_bigwigs/DRR028264.bw sumsF6CAT/DRR028264.sum.tsv
bash /users/lcollado/R/x86_64-pc-linux-gnu-library/3.3.x/recount.bwtool/extdata/jhpce/sum.sh /dcl01/leek/data/bwtool/bwtool-1.0/bwtool sumsF6CAT/recount.bwtool-2017-02-25.bed /dcl01/leek/data/sra/v2/batch_45/coverage_bigwigs/DRR028265.bw sumsF6CAT/DRR028265.sum.tsv
bash /users/lcollado/R/x86_64-pc-linux-gnu-library/3.3.x/recount.bwtool/extdata/jhpce/sum.sh /dcl01/leek/data/bwtool/bwtool-1.0/bwtool sumsF6CAT/recount.bwtool-2017-02-25.bed /dcl01/leek/data/sra/v2/batch_52/coverage_bigwigs/DRR028266.bw sumsF6CAT/DRR028266.sum.tsv
bash /users/lcollado/R/x86_64-pc-linux-gnu-library/3.3.x/recount.bwtool/extdata/jhpce/sum.sh /dcl01/leek/data/bwtool/bwtool-1.0/bwtool sumsF6CAT/recount.bwtool-2017-02-25.bed /dcl01/leek/data/sra/v2/batch_63/coverage_bigwigs/DRR028267.bw sumsF6CAT/DRR028267.sum.tsv
bash /users/lcollado/R/x86_64-pc-linux-gnu-library/3.3.x/recount.bwtool/extdata/jhpce/sum.sh /dcl01/leek/data/bwtool/bwtool-1.0/bwtool sumsF6CAT/recount.bwtool-2017-02-25.bed /dcl01/leek/data/sra/v2/batch_25/coverage_bigwigs/DRR028268.bw sumsF6CAT/DRR028268.sum.tsv
bash /users/lcollado/R/x86_64-pc-linux-gnu-library/3.3.x/recount.bwtool/extdata/jhpce/sum.sh /dcl01/leek/data/bwtool/bwtool-1.0/bwtool sumsF6CAT/recount.bwtool-2017-02-25.bed /dcl01/leek/data/sra/v2/batch_3/coverage_bigwigs/DRR028269.bw sumsF6CAT/DRR028269.sum.tsv
bash /users/lcollado/R/x86_64-pc-linux-gnu-library/3.3.x/recount.bwtool/extdata/jhpce/sum.sh /dcl01/leek/data/bwtool/bwtool-1.0/bwtool sumsF6CAT/recount.bwtool-2017-02-25.bed /dcl01/leek/data/sra/v2/batch_81/coverage_bigwigs/DRR028270.bw sumsF6CAT/DRR028270.sum.tsv
bash /users/lcollado/R/x86_64-pc-linux-gnu-library/3.3.x/recount.bwtool/extdata/jhpce/sum.sh /dcl01/leek/data/bwtool/bwtool-1.0/bwtool sumsF6CAT/recount.bwtool-2017-02-25.bed /dcl01/leek/data/sra/v2/batch_70/coverage_bigwigs/DRR028271.bw sumsF6CAT/DRR028271.sum.tsv
bash /users/lcollado/R/x86_64-pc-linux-gnu-library/3.3.x/recount.bwtool/extdata/jhpce/sum.sh /dcl01/leek/data/bwtool/bwtool-1.0/bwtool sumsF6CAT/recount.bwtool-2017-02-25.bed /dcl01/leek/data/sra/v2/batch_7/coverage_bigwigs/DRR028272.bw sumsF6CAT/DRR028272.sum.tsv
bash /users/lcollado/R/x86_64-pc-linux-gnu-library/3.3.x/recount.bwtool/extdata/jhpce/sum.sh /dcl01/leek/data/bwtool/bwtool-1.0/bwtool sumsF6CAT/recount.bwtool-2017-02-25.bed /dcl01/leek/data/sra/v2/batch_90/coverage_bigwigs/DRR028273.bw sumsF6CAT/DRR028273.sum.tsv
bash /users/lcollado/R/x86_64-pc-linux-gnu-library/3.3.x/recount.bwtool/extdata/jhpce/sum.sh /dcl01/leek/data/bwtool/bwtool-1.0/bwtool sumsF6CAT/recount.bwtool-2017-02-25.bed /dcl01/leek/data/sra/v2/batch_56/coverage_bigwigs/DRR028274.bw sumsF6CAT/DRR028274.sum.tsv
bash /users/lcollado/R/x86_64-pc-linux-gnu-library/3.3.x/recount.bwtool/extdata/jhpce/sum.sh /dcl01/leek/data/bwtool/bwtool-1.0/bwtool sumsF6CAT/recount.bwtool-2017-02-25.bed /dcl01/leek/data/sra/v2/batch_98/coverage_bigwigs/DRR028275.bw sumsF6CAT/DRR028275.sum.tsv
bash /users/lcollado/R/x86_64-pc-linux-gnu-library/3.3.x/recount.bwtool/extdata/jhpce/sum.sh /dcl01/leek/data/bwtool/bwtool-1.0/bwtool sumsF6CAT/recount.bwtool-2017-02-25.bed /dcl01/leek/data/sra/v2/batch_5/coverage_bigwigs/DRR028276.bw sumsF6CAT/DRR028276.sum.tsv
bash /users/lcollado/R/x86_64-pc-linux-gnu-library/3.3.x/recount.bwtool/extdata/jhpce/sum.sh /dcl01/leek/data/bwtool/bwtool-1.0/bwtool sumsF6CAT/recount.bwtool-2017-02-25.bed /dcl01/leek/data/sra/v2/batch_93/coverage_bigwigs/DRR028277.bw sumsF6CAT/DRR028277.sum.tsv
bash /users/lcollado/R/x86_64-pc-linux-gnu-library/3.3.x/recount.bwtool/extdata/jhpce/sum.sh /dcl01/leek/data/bwtool/bwtool-1.0/bwtool sumsF6CAT/recount.bwtool-2017-02-25.bed /dcl01/leek/data/sra/v2/batch_7/coverage_bigwigs/DRR028278.bw sumsF6CAT/DRR028278.sum.tsv
bash /users/lcollado/R/x86_64-pc-linux-gnu-library/3.3.x/recount.bwtool/extdata/jhpce/sum.sh /dcl01/leek/data/bwtool/bwtool-1.0/bwtool sumsF6CAT/recount.bwtool-2017-02-25.bed /dcl01/leek/data/sra/v2/batch_94/coverage_bigwigs/DRR028279.bw sumsF6CAT/DRR028279.sum.tsv
bash /users/lcollado/R/x86_64-pc-linux-gnu-library/3.3.x/recount.bwtool/extdata/jhpce/sum.sh /dcl01/leek/data/bwtool/bwtool-1.0/bwtool sumsF6CAT/recount.bwtool-2017-02-25.bed /dcl01/leek/data/sra/v2/batch_19/coverage_bigwigs/DRR028280.bw sumsF6CAT/DRR028280.sum.tsv
bash /users/lcollado/R/x86_64-pc-linux-gnu-library/3.3.x/recount.bwtool/extdata/jhpce/sum.sh /dcl01/leek/data/bwtool/bwtool-1.0/bwtool sumsF6CAT/recount.bwtool-2017-02-25.bed /dcl01/leek/data/sra/v2/batch_42/coverage_bigwigs/DRR028281.bw sumsF6CAT/DRR028281.sum.tsv
bash /users/lcollado/R/x86_64-pc-linux-gnu-library/3.3.x/recount.bwtool/extdata/jhpce/sum.sh /dcl01/leek/data/bwtool/bwtool-1.0/bwtool sumsF6CAT/recount.bwtool-2017-02-25.bed /dcl01/leek/data/sra/v2/batch_5/coverage_bigwigs/DRR028282.bw sumsF6CAT/DRR028282.sum.tsv
bash /users/lcollado/R/x86_64-pc-linux-gnu-library/3.3.x/recount.bwtool/extdata/jhpce/sum.sh /dcl01/leek/data/bwtool/bwtool-1.0/bwtool sumsF6CAT/recount.bwtool-2017-02-25.bed /dcl01/leek/data/sra/v2/batch_55/coverage_bigwigs/DRR028283.bw sumsF6CAT/DRR028283.sum.tsv
bash /users/lcollado/R/x86_64-pc-linux-gnu-library/3.3.x/recount.bwtool/extdata/jhpce/sum.sh /dcl01/leek/data/bwtool/bwtool-1.0/bwtool sumsF6CAT/recount.bwtool-2017-02-25.bed /dcl01/leek/data/sra/v2/batch_11/coverage_bigwigs/DRR028284.bw sumsF6CAT/DRR028284.sum.tsv
bash /users/lcollado/R/x86_64-pc-linux-gnu-library/3.3.x/recount.bwtool/extdata/jhpce/sum.sh /dcl01/leek/data/bwtool/bwtool-1.0/bwtool sumsF6CAT/recount.bwtool-2017-02-25.bed /dcl01/leek/data/sra/v2/batch_88/coverage_bigwigs/DRR028285.bw sumsF6CAT/DRR028285.sum.tsv
bash /users/lcollado/R/x86_64-pc-linux-gnu-library/3.3.x/recount.bwtool/extdata/jhpce/sum.sh /dcl01/leek/data/bwtool/bwtool-1.0/bwtool sumsF6CAT/recount.bwtool-2017-02-25.bed /dcl01/leek/data/sra/v2/batch_33/coverage_bigwigs/DRR028286.bw sumsF6CAT/DRR028286.sum.tsv
bash /users/lcollado/R/x86_64-pc-linux-gnu-library/3.3.x/recount.bwtool/extdata/jhpce/sum.sh /dcl01/leek/data/bwtool/bwtool-1.0/bwtool sumsF6CAT/recount.bwtool-2017-02-25.bed /dcl01/leek/data/sra/v2/batch_69/coverage_bigwigs/DRR028287.bw sumsF6CAT/DRR028287.sum.tsv
bash /users/lcollado/R/x86_64-pc-linux-gnu-library/3.3.x/recount.bwtool/extdata/jhpce/sum.sh /dcl01/leek/data/bwtool/bwtool-1.0/bwtool sumsF6CAT/recount.bwtool-2017-02-25.bed /dcl01/leek/data/sra/v2/batch_84/coverage_bigwigs/DRR028288.bw sumsF6CAT/DRR028288.sum.tsv
bash /users/lcollado/R/x86_64-pc-linux-gnu-library/3.3.x/recount.bwtool/extdata/jhpce/sum.sh /dcl01/leek/data/bwtool/bwtool-1.0/bwtool sumsF6CAT/recount.bwtool-2017-02-25.bed /dcl01/leek/data/sra/v2/batch_15/coverage_bigwigs/DRR028289.bw sumsF6CAT/DRR028289.sum.tsv
bash /users/lcollado/R/x86_64-pc-linux-gnu-library/3.3.x/recount.bwtool/extdata/jhpce/sum.sh /dcl01/leek/data/bwtool/bwtool-1.0/bwtool sumsF6CAT/recount.bwtool-2017-02-25.bed /dcl01/leek/data/sra/v2/batch_14/coverage_bigwigs/DRR028290.bw sumsF6CAT/DRR028290.sum.tsv
bash /users/lcollado/R/x86_64-pc-linux-gnu-library/3.3.x/recount.bwtool/extdata/jhpce/sum.sh /dcl01/leek/data/bwtool/bwtool-1.0/bwtool sumsF6CAT/recount.bwtool-2017-02-25.bed /dcl01/leek/data/sra/v2/batch_10/coverage_bigwigs/DRR028291.bw sumsF6CAT/DRR028291.sum.tsv
bash /users/lcollado/R/x86_64-pc-linux-gnu-library/3.3.x/recount.bwtool/extdata/jhpce/sum.sh /dcl01/leek/data/bwtool/bwtool-1.0/bwtool sumsF6CAT/recount.bwtool-2017-02-25.bed /dcl01/leek/data/sra/v2/batch_88/coverage_bigwigs/DRR028292.bw sumsF6CAT/DRR028292.sum.tsv
bash /users/lcollado/R/x86_64-pc-linux-gnu-library/3.3.x/recount.bwtool/extdata/jhpce/sum.sh /dcl01/leek/data/bwtool/bwtool-1.0/bwtool sumsF6CAT/recount.bwtool-2017-02-25.bed /dcl01/leek/data/sra/v2/batch_47/coverage_bigwigs/DRR028293.bw sumsF6CAT/DRR028293.sum.tsv
bash /users/lcollado/R/x86_64-pc-linux-gnu-library/3.3.x/recount.bwtool/extdata/jhpce/sum.sh /dcl01/leek/data/bwtool/bwtool-1.0/bwtool sumsF6CAT/recount.bwtool-2017-02-25.bed /dcl01/leek/data/sra/v2/batch_80/coverage_bigwigs/DRR028294.bw sumsF6CAT/DRR028294.sum.tsv
bash /users/lcollado/R/x86_64-pc-linux-gnu-library/3.3.x/recount.bwtool/extdata/jhpce/sum.sh /dcl01/leek/data/bwtool/bwtool-1.0/bwtool sumsF6CAT/recount.bwtool-2017-02-25.bed /dcl01/leek/data/sra/v2/batch_32/coverage_bigwigs/DRR028295.bw sumsF6CAT/DRR028295.sum.tsv
bash /users/lcollado/R/x86_64-pc-linux-gnu-library/3.3.x/recount.bwtool/extdata/jhpce/sum.sh /dcl01/leek/data/bwtool/bwtool-1.0/bwtool sumsF6CAT/recount.bwtool-2017-02-25.bed /dcl01/leek/data/sra/v2/batch_36/coverage_bigwigs/DRR028296.bw sumsF6CAT/DRR028296.sum.tsv
bash /users/lcollado/R/x86_64-pc-linux-gnu-library/3.3.x/recount.bwtool/extdata/jhpce/sum.sh /dcl01/leek/data/bwtool/bwtool-1.0/bwtool sumsF6CAT/recount.bwtool-2017-02-25.bed /dcl01/leek/data/sra/v2/batch_20/coverage_bigwigs/DRR028297.bw sumsF6CAT/DRR028297.sum.tsv
bash /users/lcollado/R/x86_64-pc-linux-gnu-library/3.3.x/recount.bwtool/extdata/jhpce/sum.sh /dcl01/leek/data/bwtool/bwtool-1.0/bwtool sumsF6CAT/recount.bwtool-2017-02-25.bed /dcl01/leek/data/sra/v2/batch_24/coverage_bigwigs/DRR028298.bw sumsF6CAT/DRR028298.sum.tsv
bash /users/lcollado/R/x86_64-pc-linux-gnu-library/3.3.x/recount.bwtool/extdata/jhpce/sum.sh /dcl01/leek/data/bwtool/bwtool-1.0/bwtool sumsF6CAT/recount.bwtool-2017-02-25.bed /dcl01/leek/data/sra/v2/batch_78/coverage_bigwigs/DRR028299.bw sumsF6CAT/DRR028299.sum.tsv
bash /users/lcollado/R/x86_64-pc-linux-gnu-library/3.3.x/recount.bwtool/extdata/jhpce/sum.sh /dcl01/leek/data/bwtool/bwtool-1.0/bwtool sumsF6CAT/recount.bwtool-2017-02-25.bed /dcl01/leek/data/sra/v2/batch_2/coverage_bigwigs/DRR028300.bw sumsF6CAT/DRR028300.sum.tsv
bash /users/lcollado/R/x86_64-pc-linux-gnu-library/3.3.x/recount.bwtool/extdata/jhpce/sum.sh /dcl01/leek/data/bwtool/bwtool-1.0/bwtool sumsF6CAT/recount.bwtool-2017-02-25.bed /dcl01/leek/data/sra/v2/batch_62/coverage_bigwigs/DRR028301.bw sumsF6CAT/DRR028301.sum.tsv
bash /users/lcollado/R/x86_64-pc-linux-gnu-library/3.3.x/recount.bwtool/extdata/jhpce/sum.sh /dcl01/leek/data/bwtool/bwtool-1.0/bwtool sumsF6CAT/recount.bwtool-2017-02-25.bed /dcl01/leek/data/sra/v2/batch_50/coverage_bigwigs/DRR028302.bw sumsF6CAT/DRR028302.sum.tsv
bash /users/lcollado/R/x86_64-pc-linux-gnu-library/3.3.x/recount.bwtool/extdata/jhpce/sum.sh /dcl01/leek/data/bwtool/bwtool-1.0/bwtool sumsF6CAT/recount.bwtool-2017-02-25.bed /dcl01/leek/data/sra/v2/batch_89/coverage_bigwigs/DRR028303.bw sumsF6CAT/DRR028303.sum.tsv
bash /users/lcollado/R/x86_64-pc-linux-gnu-library/3.3.x/recount.bwtool/extdata/jhpce/sum.sh /dcl01/leek/data/bwtool/bwtool-1.0/bwtool sumsF6CAT/recount.bwtool-2017-02-25.bed /dcl01/leek/data/sra/v2/batch_73/coverage_bigwigs/DRR028304.bw sumsF6CAT/DRR028304.sum.tsv
bash /users/lcollado/R/x86_64-pc-linux-gnu-library/3.3.x/recount.bwtool/extdata/jhpce/sum.sh /dcl01/leek/data/bwtool/bwtool-1.0/bwtool sumsF6CAT/recount.bwtool-2017-02-25.bed /dcl01/leek/data/sra/v2/batch_28/coverage_bigwigs/DRR028305.bw sumsF6CAT/DRR028305.sum.tsv
bash /users/lcollado/R/x86_64-pc-linux-gnu-library/3.3.x/recount.bwtool/extdata/jhpce/sum.sh /dcl01/leek/data/bwtool/bwtool-1.0/bwtool sumsF6CAT/recount.bwtool-2017-02-25.bed /dcl01/leek/data/sra/v2/batch_62/coverage_bigwigs/DRR028306.bw sumsF6CAT/DRR028306.sum.tsv
bash /users/lcollado/R/x86_64-pc-linux-gnu-library/3.3.x/recount.bwtool/extdata/jhpce/sum.sh /dcl01/leek/data/bwtool/bwtool-1.0/bwtool sumsF6CAT/recount.bwtool-2017-02-25.bed /dcl01/leek/data/sra/v2/batch_95/coverage_bigwigs/DRR028307.bw sumsF6CAT/DRR028307.sum.tsv
bash /users/lcollado/R/x86_64-pc-linux-gnu-library/3.3.x/recount.bwtool/extdata/jhpce/sum.sh /dcl01/leek/data/bwtool/bwtool-1.0/bwtool sumsF6CAT/recount.bwtool-2017-02-25.bed /dcl01/leek/data/sra/v2/batch_31/coverage_bigwigs/DRR028308.bw sumsF6CAT/DRR028308.sum.tsv
bash /users/lcollado/R/x86_64-pc-linux-gnu-library/3.3.x/recount.bwtool/extdata/jhpce/sum.sh /dcl01/leek/data/bwtool/bwtool-1.0/bwtool sumsF6CAT/recount.bwtool-2017-02-25.bed /dcl01/leek/data/sra/v2/batch_55/coverage_bigwigs/DRR028309.bw sumsF6CAT/DRR028309.sum.tsv
bash /users/lcollado/R/x86_64-pc-linux-gnu-library/3.3.x/recount.bwtool/extdata/jhpce/sum.sh /dcl01/leek/data/bwtool/bwtool-1.0/bwtool sumsF6CAT/recount.bwtool-2017-02-25.bed /dcl01/leek/data/sra/v2/batch_2/coverage_bigwigs/DRR028311.bw sumsF6CAT/DRR028311.sum.tsv
bash /users/lcollado/R/x86_64-pc-linux-gnu-library/3.3.x/recount.bwtool/extdata/jhpce/sum.sh /dcl01/leek/data/bwtool/bwtool-1.0/bwtool sumsF6CAT/recount.bwtool-2017-02-25.bed /dcl01/leek/data/sra/v2/batch_21/coverage_bigwigs/DRR028312.bw sumsF6CAT/DRR028312.sum.tsv
bash /users/lcollado/R/x86_64-pc-linux-gnu-library/3.3.x/recount.bwtool/extdata/jhpce/sum.sh /dcl01/leek/data/bwtool/bwtool-1.0/bwtool sumsF6CAT/recount.bwtool-2017-02-25.bed /dcl01/leek/data/sra/v2/batch_76/coverage_bigwigs/DRR028313.bw sumsF6CAT/DRR028313.sum.tsv
bash /users/lcollado/R/x86_64-pc-linux-gnu-library/3.3.x/recount.bwtool/extdata/jhpce/sum.sh /dcl01/leek/data/bwtool/bwtool-1.0/bwtool sumsF6CAT/recount.bwtool-2017-02-25.bed /dcl01/leek/data/sra/v2/batch_95/coverage_bigwigs/DRR028314.bw sumsF6CAT/DRR028314.sum.tsv
bash /users/lcollado/R/x86_64-pc-linux-gnu-library/3.3.x/recount.bwtool/extdata/jhpce/sum.sh /dcl01/leek/data/bwtool/bwtool-1.0/bwtool sumsF6CAT/recount.bwtool-2017-02-25.bed /dcl01/leek/data/sra/v2/batch_32/coverage_bigwigs/DRR028315.bw sumsF6CAT/DRR028315.sum.tsv
bash /users/lcollado/R/x86_64-pc-linux-gnu-library/3.3.x/recount.bwtool/extdata/jhpce/sum.sh /dcl01/leek/data/bwtool/bwtool-1.0/bwtool sumsF6CAT/recount.bwtool-2017-02-25.bed /dcl01/leek/data/sra/v2/batch_91/coverage_bigwigs/DRR028316.bw sumsF6CAT/DRR028316.sum.tsv
bash /users/lcollado/R/x86_64-pc-linux-gnu-library/3.3.x/recount.bwtool/extdata/jhpce/sum.sh /dcl01/leek/data/bwtool/bwtool-1.0/bwtool sumsF6CAT/recount.bwtool-2017-02-25.bed /dcl01/leek/data/sra/v2/batch_43/coverage_bigwigs/DRR028317.bw sumsF6CAT/DRR028317.sum.tsv
bash /users/lcollado/R/x86_64-pc-linux-gnu-library/3.3.x/recount.bwtool/extdata/jhpce/sum.sh /dcl01/leek/data/bwtool/bwtool-1.0/bwtool sumsF6CAT/recount.bwtool-2017-02-25.bed /dcl01/leek/data/sra/v2/batch_63/coverage_bigwigs/DRR028318.bw sumsF6CAT/DRR028318.sum.tsv
bash /users/lcollado/R/x86_64-pc-linux-gnu-library/3.3.x/recount.bwtool/extdata/jhpce/sum.sh /dcl01/leek/data/bwtool/bwtool-1.0/bwtool sumsF6CAT/recount.bwtool-2017-02-25.bed /dcl01/leek/data/sra/v2/batch_15/coverage_bigwigs/DRR028319.bw sumsF6CAT/DRR028319.sum.tsv
bash /users/lcollado/R/x86_64-pc-linux-gnu-library/3.3.x/recount.bwtool/extdata/jhpce/sum.sh /dcl01/leek/data/bwtool/bwtool-1.0/bwtool sumsF6CAT/recount.bwtool-2017-02-25.bed /dcl01/leek/data/sra/v2/batch_20/coverage_bigwigs/DRR028320.bw sumsF6CAT/DRR028320.sum.tsv
bash /users/lcollado/R/x86_64-pc-linux-gnu-library/3.3.x/recount.bwtool/extdata/jhpce/sum.sh /dcl01/leek/data/bwtool/bwtool-1.0/bwtool sumsF6CAT/recount.bwtool-2017-02-25.bed /dcl01/leek/data/sra/v2/batch_44/coverage_bigwigs/DRR028321.bw sumsF6CAT/DRR028321.sum.tsv
bash /users/lcollado/R/x86_64-pc-linux-gnu-library/3.3.x/recount.bwtool/extdata/jhpce/sum.sh /dcl01/leek/data/bwtool/bwtool-1.0/bwtool sumsF6CAT/recount.bwtool-2017-02-25.bed /dcl01/leek/data/sra/v2/batch_12/coverage_bigwigs/DRR028322.bw sumsF6CAT/DRR028322.sum.tsv
bash /users/lcollado/R/x86_64-pc-linux-gnu-library/3.3.x/recount.bwtool/extdata/jhpce/sum.sh /dcl01/leek/data/bwtool/bwtool-1.0/bwtool sumsF6CAT/recount.bwtool-2017-02-25.bed /dcl01/leek/data/sra/v2/batch_28/coverage_bigwigs/DRR028323.bw sumsF6CAT/DRR028323.sum.tsv
bash /users/lcollado/R/x86_64-pc-linux-gnu-library/3.3.x/recount.bwtool/extdata/jhpce/sum.sh /dcl01/leek/data/bwtool/bwtool-1.0/bwtool sumsF6CAT/recount.bwtool-2017-02-25.bed /dcl01/leek/data/sra/v2/batch_91/coverage_bigwigs/DRR028324.bw sumsF6CAT/DRR028324.sum.tsv
bash /users/lcollado/R/x86_64-pc-linux-gnu-library/3.3.x/recount.bwtool/extdata/jhpce/sum.sh /dcl01/leek/data/bwtool/bwtool-1.0/bwtool sumsF6CAT/recount.bwtool-2017-02-25.bed /dcl01/leek/data/sra/v2/batch_98/coverage_bigwigs/DRR023030.bw sumsF6CAT/DRR023030.sum.tsv
bash /users/lcollado/R/x86_64-pc-linux-gnu-library/3.3.x/recount.bwtool/extdata/jhpce/sum.sh /dcl01/leek/data/bwtool/bwtool-1.0/bwtool sumsF6CAT/recount.bwtool-2017-02-25.bed /dcl01/leek/data/sra/v2/batch_82/coverage_bigwigs/DRR028517.bw sumsF6CAT/DRR028517.sum.tsv
bash /users/lcollado/R/x86_64-pc-linux-gnu-library/3.3.x/recount.bwtool/extdata/jhpce/sum.sh /dcl01/leek/data/bwtool/bwtool-1.0/bwtool sumsF6CAT/recount.bwtool-2017-02-25.bed /dcl01/leek/data/sra/v2/batch_91/coverage_bigwigs/DRR028519.bw sumsF6CAT/DRR028519.sum.tsv
bash /users/lcollado/R/x86_64-pc-linux-gnu-library/3.3.x/recount.bwtool/extdata/jhpce/sum.sh /dcl01/leek/data/bwtool/bwtool-1.0/bwtool sumsF6CAT/recount.bwtool-2017-02-25.bed /dcl01/leek/data/sra/v2/batch_72/coverage_bigwigs/DRR028520.bw sumsF6CAT/DRR028520.sum.tsv
bash /users/lcollado/R/x86_64-pc-linux-gnu-library/3.3.x/recount.bwtool/extdata/jhpce/sum.sh /dcl01/leek/data/bwtool/bwtool-1.0/bwtool sumsF6CAT/recount.bwtool-2017-02-25.bed /dcl01/leek/data/sra/v2/batch_43/coverage_bigwigs/DRR028521.bw sumsF6CAT/DRR028521.sum.tsv
bash /users/lcollado/R/x86_64-pc-linux-gnu-library/3.3.x/recount.bwtool/extdata/jhpce/sum.sh /dcl01/leek/data/bwtool/bwtool-1.0/bwtool sumsF6CAT/recount.bwtool-2017-02-25.bed /dcl01/leek/data/sra/v2/batch_4/coverage_bigwigs/DRR028522.bw sumsF6CAT/DRR028522.sum.tsv
bash /users/lcollado/R/x86_64-pc-linux-gnu-library/3.3.x/recount.bwtool/extdata/jhpce/sum.sh /dcl01/leek/data/bwtool/bwtool-1.0/bwtool sumsF6CAT/recount.bwtool-2017-02-25.bed /dcl01/leek/data/sra/v2/batch_92/coverage_bigwigs/DRR028523.bw sumsF6CAT/DRR028523.sum.tsv
bash /users/lcollado/R/x86_64-pc-linux-gnu-library/3.3.x/recount.bwtool/extdata/jhpce/sum.sh /dcl01/leek/data/bwtool/bwtool-1.0/bwtool sumsF6CAT/recount.bwtool-2017-02-25.bed /dcl01/leek/data/sra/v2/batch_62/coverage_bigwigs/DRR028524.bw sumsF6CAT/DRR028524.sum.tsv
bash /users/lcollado/R/x86_64-pc-linux-gnu-library/3.3.x/recount.bwtool/extdata/jhpce/sum.sh /dcl01/leek/data/bwtool/bwtool-1.0/bwtool sumsF6CAT/recount.bwtool-2017-02-25.bed /dcl01/leek/data/sra/v2/batch_40/coverage_bigwigs/DRR028525.bw sumsF6CAT/DRR028525.sum.tsv
bash /users/lcollado/R/x86_64-pc-linux-gnu-library/3.3.x/recount.bwtool/extdata/jhpce/sum.sh /dcl01/leek/data/bwtool/bwtool-1.0/bwtool sumsF6CAT/recount.bwtool-2017-02-25.bed /dcl01/leek/data/sra/v2/batch_29/coverage_bigwigs/DRR028526.bw sumsF6CAT/DRR028526.sum.tsv
bash /users/lcollado/R/x86_64-pc-linux-gnu-library/3.3.x/recount.bwtool/extdata/jhpce/sum.sh /dcl01/leek/data/bwtool/bwtool-1.0/bwtool sumsF6CAT/recount.bwtool-2017-02-25.bed /dcl01/leek/data/sra/v2/batch_5/coverage_bigwigs/DRR028527.bw sumsF6CAT/DRR028527.sum.tsv
bash /users/lcollado/R/x86_64-pc-linux-gnu-library/3.3.x/recount.bwtool/extdata/jhpce/sum.sh /dcl01/leek/data/bwtool/bwtool-1.0/bwtool sumsF6CAT/recount.bwtool-2017-02-25.bed /dcl01/leek/data/sra/v2/batch_85/coverage_bigwigs/DRR028528.bw sumsF6CAT/DRR028528.sum.tsv
bash /users/lcollado/R/x86_64-pc-linux-gnu-library/3.3.x/recount.bwtool/extdata/jhpce/sum.sh /dcl01/leek/data/bwtool/bwtool-1.0/bwtool sumsF6CAT/recount.bwtool-2017-02-25.bed /dcl01/leek/data/sra/v2/batch_6/coverage_bigwigs/DRR028529.bw sumsF6CAT/DRR028529.sum.tsv
bash /users/lcollado/R/x86_64-pc-linux-gnu-library/3.3.x/recount.bwtool/extdata/jhpce/sum.sh /dcl01/leek/data/bwtool/bwtool-1.0/bwtool sumsF6CAT/recount.bwtool-2017-02-25.bed /dcl01/leek/data/sra/v2/batch_8/coverage_bigwigs/DRR028530.bw sumsF6CAT/DRR028530.sum.tsv
bash /users/lcollado/R/x86_64-pc-linux-gnu-library/3.3.x/recount.bwtool/extdata/jhpce/sum.sh /dcl01/leek/data/bwtool/bwtool-1.0/bwtool sumsF6CAT/recount.bwtool-2017-02-25.bed /dcl01/leek/data/sra/v2/batch_37/coverage_bigwigs/DRR028531.bw sumsF6CAT/DRR028531.sum.tsv
bash /users/lcollado/R/x86_64-pc-linux-gnu-library/3.3.x/recount.bwtool/extdata/jhpce/sum.sh /dcl01/leek/data/bwtool/bwtool-1.0/bwtool sumsF6CAT/recount.bwtool-2017-02-25.bed /dcl01/leek/data/sra/v2/batch_16/coverage_bigwigs/DRR028532.bw sumsF6CAT/DRR028532.sum.tsv
bash /users/lcollado/R/x86_64-pc-linux-gnu-library/3.3.x/recount.bwtool/extdata/jhpce/sum.sh /dcl01/leek/data/bwtool/bwtool-1.0/bwtool sumsF6CAT/recount.bwtool-2017-02-25.bed /dcl01/leek/data/sra/v2/batch_27/coverage_bigwigs/DRR028533.bw sumsF6CAT/DRR028533.sum.tsv
bash /users/lcollado/R/x86_64-pc-linux-gnu-library/3.3.x/recount.bwtool/extdata/jhpce/sum.sh /dcl01/leek/data/bwtool/bwtool-1.0/bwtool sumsF6CAT/recount.bwtool-2017-02-25.bed /dcl01/leek/data/sra/v2/batch_76/coverage_bigwigs/DRR028534.bw sumsF6CAT/DRR028534.sum.tsv
bash /users/lcollado/R/x86_64-pc-linux-gnu-library/3.3.x/recount.bwtool/extdata/jhpce/sum.sh /dcl01/leek/data/bwtool/bwtool-1.0/bwtool sumsF6CAT/recount.bwtool-2017-02-25.bed /dcl01/leek/data/sra/v2/batch_1/coverage_bigwigs/DRR028535.bw sumsF6CAT/DRR028535.sum.tsv
bash /users/lcollado/R/x86_64-pc-linux-gnu-library/3.3.x/recount.bwtool/extdata/jhpce/sum.sh /dcl01/leek/data/bwtool/bwtool-1.0/bwtool sumsF6CAT/recount.bwtool-2017-02-25.bed /dcl01/leek/data/sra/v2/batch_4/coverage_bigwigs/DRR028536.bw sumsF6CAT/DRR028536.sum.tsv
bash /users/lcollado/R/x86_64-pc-linux-gnu-library/3.3.x/recount.bwtool/extdata/jhpce/sum.sh /dcl01/leek/data/bwtool/bwtool-1.0/bwtool sumsF6CAT/recount.bwtool-2017-02-25.bed /dcl01/leek/data/sra/v2/batch_98/coverage_bigwigs/DRR028537.bw sumsF6CAT/DRR028537.sum.tsv
bash /users/lcollado/R/x86_64-pc-linux-gnu-library/3.3.x/recount.bwtool/extdata/jhpce/sum.sh /dcl01/leek/data/bwtool/bwtool-1.0/bwtool sumsF6CAT/recount.bwtool-2017-02-25.bed /dcl01/leek/data/sra/v2/batch_99/coverage_bigwigs/DRR028538.bw sumsF6CAT/DRR028538.sum.tsv
bash /users/lcollado/R/x86_64-pc-linux-gnu-library/3.3.x/recount.bwtool/extdata/jhpce/sum.sh /dcl01/leek/data/bwtool/bwtool-1.0/bwtool sumsF6CAT/recount.bwtool-2017-02-25.bed /dcl01/leek/data/sra/v2/batch_79/coverage_bigwigs/DRR028539.bw sumsF6CAT/DRR028539.sum.tsv
bash /users/lcollado/R/x86_64-pc-linux-gnu-library/3.3.x/recount.bwtool/extdata/jhpce/sum.sh /dcl01/leek/data/bwtool/bwtool-1.0/bwtool sumsF6CAT/recount.bwtool-2017-02-25.bed /dcl01/leek/data/sra/v2/batch_3/coverage_bigwigs/DRR028540.bw sumsF6CAT/DRR028540.sum.tsv
bash /users/lcollado/R/x86_64-pc-linux-gnu-library/3.3.x/recount.bwtool/extdata/jhpce/sum.sh /dcl01/leek/data/bwtool/bwtool-1.0/bwtool sumsF6CAT/recount.bwtool-2017-02-25.bed /dcl01/leek/data/sra/v2/batch_79/coverage_bigwigs/DRR028541.bw sumsF6CAT/DRR028541.sum.tsv
bash /users/lcollado/R/x86_64-pc-linux-gnu-library/3.3.x/recount.bwtool/extdata/jhpce/sum.sh /dcl01/leek/data/bwtool/bwtool-1.0/bwtool sumsF6CAT/recount.bwtool-2017-02-25.bed /dcl01/leek/data/sra/v2/batch_14/coverage_bigwigs/DRR028542.bw sumsF6CAT/DRR028542.sum.tsv
bash /users/lcollado/R/x86_64-pc-linux-gnu-library/3.3.x/recount.bwtool/extdata/jhpce/sum.sh /dcl01/leek/data/bwtool/bwtool-1.0/bwtool sumsF6CAT/recount.bwtool-2017-02-25.bed /dcl01/leek/data/sra/v2/batch_90/coverage_bigwigs/DRR028543.bw sumsF6CAT/DRR028543.sum.tsv
bash /users/lcollado/R/x86_64-pc-linux-gnu-library/3.3.x/recount.bwtool/extdata/jhpce/sum.sh /dcl01/leek/data/bwtool/bwtool-1.0/bwtool sumsF6CAT/recount.bwtool-2017-02-25.bed /dcl01/leek/data/sra/v2/batch_88/coverage_bigwigs/DRR028544.bw sumsF6CAT/DRR028544.sum.tsv
bash /users/lcollado/R/x86_64-pc-linux-gnu-library/3.3.x/recount.bwtool/extdata/jhpce/sum.sh /dcl01/leek/data/bwtool/bwtool-1.0/bwtool sumsF6CAT/recount.bwtool-2017-02-25.bed /dcl01/leek/data/sra/v2/batch_84/coverage_bigwigs/DRR028545.bw sumsF6CAT/DRR028545.sum.tsv
bash /users/lcollado/R/x86_64-pc-linux-gnu-library/3.3.x/recount.bwtool/extdata/jhpce/sum.sh /dcl01/leek/data/bwtool/bwtool-1.0/bwtool sumsF6CAT/recount.bwtool-2017-02-25.bed /dcl01/leek/data/sra/v2/batch_70/coverage_bigwigs/DRR028546.bw sumsF6CAT/DRR028546.sum.tsv
bash /users/lcollado/R/x86_64-pc-linux-gnu-library/3.3.x/recount.bwtool/extdata/jhpce/sum.sh /dcl01/leek/data/bwtool/bwtool-1.0/bwtool sumsF6CAT/recount.bwtool-2017-02-25.bed /dcl01/leek/data/sra/v2/batch_83/coverage_bigwigs/DRR028547.bw sumsF6CAT/DRR028547.sum.tsv
bash /users/lcollado/R/x86_64-pc-linux-gnu-library/3.3.x/recount.bwtool/extdata/jhpce/sum.sh /dcl01/leek/data/bwtool/bwtool-1.0/bwtool sumsF6CAT/recount.bwtool-2017-02-25.bed /dcl01/leek/data/sra/v2/batch_19/coverage_bigwigs/DRR028548.bw sumsF6CAT/DRR028548.sum.tsv
bash /users/lcollado/R/x86_64-pc-linux-gnu-library/3.3.x/recount.bwtool/extdata/jhpce/sum.sh /dcl01/leek/data/bwtool/bwtool-1.0/bwtool sumsF6CAT/recount.bwtool-2017-02-25.bed /dcl01/leek/data/sra/v2/batch_32/coverage_bigwigs/DRR028549.bw sumsF6CAT/DRR028549.sum.tsv
bash /users/lcollado/R/x86_64-pc-linux-gnu-library/3.3.x/recount.bwtool/extdata/jhpce/sum.sh /dcl01/leek/data/bwtool/bwtool-1.0/bwtool sumsF6CAT/recount.bwtool-2017-02-25.bed /dcl01/leek/data/sra/v2/batch_12/coverage_bigwigs/DRR028550.bw sumsF6CAT/DRR028550.sum.tsv
bash /users/lcollado/R/x86_64-pc-linux-gnu-library/3.3.x/recount.bwtool/extdata/jhpce/sum.sh /dcl01/leek/data/bwtool/bwtool-1.0/bwtool sumsF6CAT/recount.bwtool-2017-02-25.bed /dcl01/leek/data/sra/v2/batch_7/coverage_bigwigs/DRR028551.bw sumsF6CAT/DRR028551.sum.tsv
bash /users/lcollado/R/x86_64-pc-linux-gnu-library/3.3.x/recount.bwtool/extdata/jhpce/sum.sh /dcl01/leek/data/bwtool/bwtool-1.0/bwtool sumsF6CAT/recount.bwtool-2017-02-25.bed /dcl01/leek/data/sra/v2/batch_92/coverage_bigwigs/DRR028552.bw sumsF6CAT/DRR028552.sum.tsv
bash /users/lcollado/R/x86_64-pc-linux-gnu-library/3.3.x/recount.bwtool/extdata/jhpce/sum.sh /dcl01/leek/data/bwtool/bwtool-1.0/bwtool sumsF6CAT/recount.bwtool-2017-02-25.bed /dcl01/leek/data/sra/v2/batch_64/coverage_bigwigs/DRR028553.bw sumsF6CAT/DRR028553.sum.tsv
bash /users/lcollado/R/x86_64-pc-linux-gnu-library/3.3.x/recount.bwtool/extdata/jhpce/sum.sh /dcl01/leek/data/bwtool/bwtool-1.0/bwtool sumsF6CAT/recount.bwtool-2017-02-25.bed /dcl01/leek/data/sra/v2/batch_36/coverage_bigwigs/DRR028554.bw sumsF6CAT/DRR028554.sum.tsv
bash /users/lcollado/R/x86_64-pc-linux-gnu-library/3.3.x/recount.bwtool/extdata/jhpce/sum.sh /dcl01/leek/data/bwtool/bwtool-1.0/bwtool sumsF6CAT/recount.bwtool-2017-02-25.bed /dcl01/leek/data/sra/v2/batch_75/coverage_bigwigs/DRR028555.bw sumsF6CAT/DRR028555.sum.tsv
bash /users/lcollado/R/x86_64-pc-linux-gnu-library/3.3.x/recount.bwtool/extdata/jhpce/sum.sh /dcl01/leek/data/bwtool/bwtool-1.0/bwtool sumsF6CAT/recount.bwtool-2017-02-25.bed /dcl01/leek/data/sra/v2/batch_76/coverage_bigwigs/DRR028556.bw sumsF6CAT/DRR028556.sum.tsv
bash /users/lcollado/R/x86_64-pc-linux-gnu-library/3.3.x/recount.bwtool/extdata/jhpce/sum.sh /dcl01/leek/data/bwtool/bwtool-1.0/bwtool sumsF6CAT/recount.bwtool-2017-02-25.bed /dcl01/leek/data/sra/v2/batch_83/coverage_bigwigs/DRR028557.bw sumsF6CAT/DRR028557.sum.tsv
bash /users/lcollado/R/x86_64-pc-linux-gnu-library/3.3.x/recount.bwtool/extdata/jhpce/sum.sh /dcl01/leek/data/bwtool/bwtool-1.0/bwtool sumsF6CAT/recount.bwtool-2017-02-25.bed /dcl01/leek/data/sra/v2/batch_61/coverage_bigwigs/DRR028558.bw sumsF6CAT/DRR028558.sum.tsv
bash /users/lcollado/R/x86_64-pc-linux-gnu-library/3.3.x/recount.bwtool/extdata/jhpce/sum.sh /dcl01/leek/data/bwtool/bwtool-1.0/bwtool sumsF6CAT/recount.bwtool-2017-02-25.bed /dcl01/leek/data/sra/v2/batch_33/coverage_bigwigs/DRR028559.bw sumsF6CAT/DRR028559.sum.tsv
bash /users/lcollado/R/x86_64-pc-linux-gnu-library/3.3.x/recount.bwtool/extdata/jhpce/sum.sh /dcl01/leek/data/bwtool/bwtool-1.0/bwtool sumsF6CAT/recount.bwtool-2017-02-25.bed /dcl01/leek/data/sra/v2/batch_32/coverage_bigwigs/DRR028560.bw sumsF6CAT/DRR028560.sum.tsv
bash /users/lcollado/R/x86_64-pc-linux-gnu-library/3.3.x/recount.bwtool/extdata/jhpce/sum.sh /dcl01/leek/data/bwtool/bwtool-1.0/bwtool sumsF6CAT/recount.bwtool-2017-02-25.bed /dcl01/leek/data/sra/v2/batch_55/coverage_bigwigs/DRR028561.bw sumsF6CAT/DRR028561.sum.tsv
bash /users/lcollado/R/x86_64-pc-linux-gnu-library/3.3.x/recount.bwtool/extdata/jhpce/sum.sh /dcl01/leek/data/bwtool/bwtool-1.0/bwtool sumsF6CAT/recount.bwtool-2017-02-25.bed /dcl01/leek/data/sra/v2/batch_38/coverage_bigwigs/DRR028562.bw sumsF6CAT/DRR028562.sum.tsv
bash /users/lcollado/R/x86_64-pc-linux-gnu-library/3.3.x/recount.bwtool/extdata/jhpce/sum.sh /dcl01/leek/data/bwtool/bwtool-1.0/bwtool sumsF6CAT/recount.bwtool-2017-02-25.bed /dcl01/leek/data/sra/v2/batch_36/coverage_bigwigs/DRR028563.bw sumsF6CAT/DRR028563.sum.tsv
bash /users/lcollado/R/x86_64-pc-linux-gnu-library/3.3.x/recount.bwtool/extdata/jhpce/sum.sh /dcl01/leek/data/bwtool/bwtool-1.0/bwtool sumsF6CAT/recount.bwtool-2017-02-25.bed /dcl01/leek/data/sra/v2/batch_33/coverage_bigwigs/DRR028564.bw sumsF6CAT/DRR028564.sum.tsv
bash /users/lcollado/R/x86_64-pc-linux-gnu-library/3.3.x/recount.bwtool/extdata/jhpce/sum.sh /dcl01/leek/data/bwtool/bwtool-1.0/bwtool sumsF6CAT/recount.bwtool-2017-02-25.bed /dcl01/leek/data/sra/v2/batch_3/coverage_bigwigs/DRR028565.bw sumsF6CAT/DRR028565.sum.tsv
bash /users/lcollado/R/x86_64-pc-linux-gnu-library/3.3.x/recount.bwtool/extdata/jhpce/sum.sh /dcl01/leek/data/bwtool/bwtool-1.0/bwtool sumsF6CAT/recount.bwtool-2017-02-25.bed /dcl01/leek/data/sra/v2/batch_55/coverage_bigwigs/DRR028566.bw sumsF6CAT/DRR028566.sum.tsv
bash /users/lcollado/R/x86_64-pc-linux-gnu-library/3.3.x/recount.bwtool/extdata/jhpce/sum.sh /dcl01/leek/data/bwtool/bwtool-1.0/bwtool sumsF6CAT/recount.bwtool-2017-02-25.bed /dcl01/leek/data/sra/v2/batch_45/coverage_bigwigs/DRR028567.bw sumsF6CAT/DRR028567.sum.tsv
bash /users/lcollado/R/x86_64-pc-linux-gnu-library/3.3.x/recount.bwtool/extdata/jhpce/sum.sh /dcl01/leek/data/bwtool/bwtool-1.0/bwtool sumsF6CAT/recount.bwtool-2017-02-25.bed /dcl01/leek/data/sra/v2/batch_18/coverage_bigwigs/DRR028568.bw sumsF6CAT/DRR028568.sum.tsv
bash /users/lcollado/R/x86_64-pc-linux-gnu-library/3.3.x/recount.bwtool/extdata/jhpce/sum.sh /dcl01/leek/data/bwtool/bwtool-1.0/bwtool sumsF6CAT/recount.bwtool-2017-02-25.bed /dcl01/leek/data/sra/v2/batch_42/coverage_bigwigs/DRR028569.bw sumsF6CAT/DRR028569.sum.tsv
bash /users/lcollado/R/x86_64-pc-linux-gnu-library/3.3.x/recount.bwtool/extdata/jhpce/sum.sh /dcl01/leek/data/bwtool/bwtool-1.0/bwtool sumsF6CAT/recount.bwtool-2017-02-25.bed /dcl01/leek/data/sra/v2/batch_9/coverage_bigwigs/DRR028570.bw sumsF6CAT/DRR028570.sum.tsv
bash /users/lcollado/R/x86_64-pc-linux-gnu-library/3.3.x/recount.bwtool/extdata/jhpce/sum.sh /dcl01/leek/data/bwtool/bwtool-1.0/bwtool sumsF6CAT/recount.bwtool-2017-02-25.bed /dcl01/leek/data/sra/v2/batch_21/coverage_bigwigs/DRR028571.bw sumsF6CAT/DRR028571.sum.tsv
bash /users/lcollado/R/x86_64-pc-linux-gnu-library/3.3.x/recount.bwtool/extdata/jhpce/sum.sh /dcl01/leek/data/bwtool/bwtool-1.0/bwtool sumsF6CAT/recount.bwtool-2017-02-25.bed /dcl01/leek/data/sra/v2/batch_42/coverage_bigwigs/DRR028572.bw sumsF6CAT/DRR028572.sum.tsv
bash /users/lcollado/R/x86_64-pc-linux-gnu-library/3.3.x/recount.bwtool/extdata/jhpce/sum.sh /dcl01/leek/data/bwtool/bwtool-1.0/bwtool sumsF6CAT/recount.bwtool-2017-02-25.bed /dcl01/leek/data/sra/v2/batch_54/coverage_bigwigs/DRR028573.bw sumsF6CAT/DRR028573.sum.tsv
bash /users/lcollado/R/x86_64-pc-linux-gnu-library/3.3.x/recount.bwtool/extdata/jhpce/sum.sh /dcl01/leek/data/bwtool/bwtool-1.0/bwtool sumsF6CAT/recount.bwtool-2017-02-25.bed /dcl01/leek/data/sra/v2/batch_52/coverage_bigwigs/DRR028574.bw sumsF6CAT/DRR028574.sum.tsv
bash /users/lcollado/R/x86_64-pc-linux-gnu-library/3.3.x/recount.bwtool/extdata/jhpce/sum.sh /dcl01/leek/data/bwtool/bwtool-1.0/bwtool sumsF6CAT/recount.bwtool-2017-02-25.bed /dcl01/leek/data/sra/v2/batch_69/coverage_bigwigs/DRR028575.bw sumsF6CAT/DRR028575.sum.tsv
bash /users/lcollado/R/x86_64-pc-linux-gnu-library/3.3.x/recount.bwtool/extdata/jhpce/sum.sh /dcl01/leek/data/bwtool/bwtool-1.0/bwtool sumsF6CAT/recount.bwtool-2017-02-25.bed /dcl01/leek/data/sra/v2/batch_87/coverage_bigwigs/DRR028576.bw sumsF6CAT/DRR028576.sum.tsv
bash /users/lcollado/R/x86_64-pc-linux-gnu-library/3.3.x/recount.bwtool/extdata/jhpce/sum.sh /dcl01/leek/data/bwtool/bwtool-1.0/bwtool sumsF6CAT/recount.bwtool-2017-02-25.bed /dcl01/leek/data/sra/v2/batch_38/coverage_bigwigs/DRR028577.bw sumsF6CAT/DRR028577.sum.tsv
bash /users/lcollado/R/x86_64-pc-linux-gnu-library/3.3.x/recount.bwtool/extdata/jhpce/sum.sh /dcl01/leek/data/bwtool/bwtool-1.0/bwtool sumsF6CAT/recount.bwtool-2017-02-25.bed /dcl01/leek/data/sra/v2/batch_5/coverage_bigwigs/DRR028578.bw sumsF6CAT/DRR028578.sum.tsv
bash /users/lcollado/R/x86_64-pc-linux-gnu-library/3.3.x/recount.bwtool/extdata/jhpce/sum.sh /dcl01/leek/data/bwtool/bwtool-1.0/bwtool sumsF6CAT/recount.bwtool-2017-02-25.bed /dcl01/leek/data/sra/v2/batch_51/coverage_bigwigs/DRR028579.bw sumsF6CAT/DRR028579.sum.tsv
bash /users/lcollado/R/x86_64-pc-linux-gnu-library/3.3.x/recount.bwtool/extdata/jhpce/sum.sh /dcl01/leek/data/bwtool/bwtool-1.0/bwtool sumsF6CAT/recount.bwtool-2017-02-25.bed /dcl01/leek/data/sra/v2/batch_52/coverage_bigwigs/DRR028580.bw sumsF6CAT/DRR028580.sum.tsv
bash /users/lcollado/R/x86_64-pc-linux-gnu-library/3.3.x/recount.bwtool/extdata/jhpce/sum.sh /dcl01/leek/data/bwtool/bwtool-1.0/bwtool sumsF6CAT/recount.bwtool-2017-02-25.bed /dcl01/leek/data/sra/v2/batch_52/coverage_bigwigs/DRR028581.bw sumsF6CAT/DRR028581.sum.tsv
bash /users/lcollado/R/x86_64-pc-linux-gnu-library/3.3.x/recount.bwtool/extdata/jhpce/sum.sh /dcl01/leek/data/bwtool/bwtool-1.0/bwtool sumsF6CAT/recount.bwtool-2017-02-25.bed /dcl01/leek/data/sra/v2/batch_54/coverage_bigwigs/DRR028582.bw sumsF6CAT/DRR028582.sum.tsv
bash /users/lcollado/R/x86_64-pc-linux-gnu-library/3.3.x/recount.bwtool/extdata/jhpce/sum.sh /dcl01/leek/data/bwtool/bwtool-1.0/bwtool sumsF6CAT/recount.bwtool-2017-02-25.bed /dcl01/leek/data/sra/v2/batch_10/coverage_bigwigs/DRR028583.bw sumsF6CAT/DRR028583.sum.tsv
bash /users/lcollado/R/x86_64-pc-linux-gnu-library/3.3.x/recount.bwtool/extdata/jhpce/sum.sh /dcl01/leek/data/bwtool/bwtool-1.0/bwtool sumsF6CAT/recount.bwtool-2017-02-25.bed /dcl01/leek/data/sra/v2/batch_6/coverage_bigwigs/DRR028584.bw sumsF6CAT/DRR028584.sum.tsv
bash /users/lcollado/R/x86_64-pc-linux-gnu-library/3.3.x/recount.bwtool/extdata/jhpce/sum.sh /dcl01/leek/data/bwtool/bwtool-1.0/bwtool sumsF6CAT/recount.bwtool-2017-02-25.bed /dcl01/leek/data/sra/v2/batch_2/coverage_bigwigs/DRR028585.bw sumsF6CAT/DRR028585.sum.tsv
bash /users/lcollado/R/x86_64-pc-linux-gnu-library/3.3.x/recount.bwtool/extdata/jhpce/sum.sh /dcl01/leek/data/bwtool/bwtool-1.0/bwtool sumsF6CAT/recount.bwtool-2017-02-25.bed /dcl01/leek/data/sra/v2/batch_84/coverage_bigwigs/DRR028586.bw sumsF6CAT/DRR028586.sum.tsv
bash /users/lcollado/R/x86_64-pc-linux-gnu-library/3.3.x/recount.bwtool/extdata/jhpce/sum.sh /dcl01/leek/data/bwtool/bwtool-1.0/bwtool sumsF6CAT/recount.bwtool-2017-02-25.bed /dcl01/leek/data/sra/v2/batch_25/coverage_bigwigs/DRR028587.bw sumsF6CAT/DRR028587.sum.tsv
bash /users/lcollado/R/x86_64-pc-linux-gnu-library/3.3.x/recount.bwtool/extdata/jhpce/sum.sh /dcl01/leek/data/bwtool/bwtool-1.0/bwtool sumsF6CAT/recount.bwtool-2017-02-25.bed /dcl01/leek/data/sra/v2/batch_78/coverage_bigwigs/DRR028588.bw sumsF6CAT/DRR028588.sum.tsv
bash /users/lcollado/R/x86_64-pc-linux-gnu-library/3.3.x/recount.bwtool/extdata/jhpce/sum.sh /dcl01/leek/data/bwtool/bwtool-1.0/bwtool sumsF6CAT/recount.bwtool-2017-02-25.bed /dcl01/leek/data/sra/v2/batch_37/coverage_bigwigs/DRR028589.bw sumsF6CAT/DRR028589.sum.tsv
bash /users/lcollado/R/x86_64-pc-linux-gnu-library/3.3.x/recount.bwtool/extdata/jhpce/sum.sh /dcl01/leek/data/bwtool/bwtool-1.0/bwtool sumsF6CAT/recount.bwtool-2017-02-25.bed /dcl01/leek/data/sra/v2/batch_0/coverage_bigwigs/DRR028590.bw sumsF6CAT/DRR028590.sum.tsv
bash /users/lcollado/R/x86_64-pc-linux-gnu-library/3.3.x/recount.bwtool/extdata/jhpce/sum.sh /dcl01/leek/data/bwtool/bwtool-1.0/bwtool sumsF6CAT/recount.bwtool-2017-02-25.bed /dcl01/leek/data/sra/v2/batch_73/coverage_bigwigs/DRR028591.bw sumsF6CAT/DRR028591.sum.tsv
bash /users/lcollado/R/x86_64-pc-linux-gnu-library/3.3.x/recount.bwtool/extdata/jhpce/sum.sh /dcl01/leek/data/bwtool/bwtool-1.0/bwtool sumsF6CAT/recount.bwtool-2017-02-25.bed /dcl01/leek/data/sra/v2/batch_53/coverage_bigwigs/DRR028592.bw sumsF6CAT/DRR028592.sum.tsv
bash /users/lcollado/R/x86_64-pc-linux-gnu-library/3.3.x/recount.bwtool/extdata/jhpce/sum.sh /dcl01/leek/data/bwtool/bwtool-1.0/bwtool sumsF6CAT/recount.bwtool-2017-02-25.bed /dcl01/leek/data/sra/v2/batch_26/coverage_bigwigs/DRR028593.bw sumsF6CAT/DRR028593.sum.tsv
bash /users/lcollado/R/x86_64-pc-linux-gnu-library/3.3.x/recount.bwtool/extdata/jhpce/sum.sh /dcl01/leek/data/bwtool/bwtool-1.0/bwtool sumsF6CAT/recount.bwtool-2017-02-25.bed /dcl01/leek/data/sra/v2/batch_53/coverage_bigwigs/DRR028594.bw sumsF6CAT/DRR028594.sum.tsv
bash /users/lcollado/R/x86_64-pc-linux-gnu-library/3.3.x/recount.bwtool/extdata/jhpce/sum.sh /dcl01/leek/data/bwtool/bwtool-1.0/bwtool sumsF6CAT/recount.bwtool-2017-02-25.bed /dcl01/leek/data/sra/v2/batch_88/coverage_bigwigs/DRR028595.bw sumsF6CAT/DRR028595.sum.tsv
bash /users/lcollado/R/x86_64-pc-linux-gnu-library/3.3.x/recount.bwtool/extdata/jhpce/sum.sh /dcl01/leek/data/bwtool/bwtool-1.0/bwtool sumsF6CAT/recount.bwtool-2017-02-25.bed /dcl01/leek/data/sra/v2/batch_19/coverage_bigwigs/DRR028596.bw sumsF6CAT/DRR028596.sum.tsv
bash /users/lcollado/R/x86_64-pc-linux-gnu-library/3.3.x/recount.bwtool/extdata/jhpce/sum.sh /dcl01/leek/data/bwtool/bwtool-1.0/bwtool sumsF6CAT/recount.bwtool-2017-02-25.bed /dcl01/leek/data/sra/v2/batch_48/coverage_bigwigs/DRR028597.bw sumsF6CAT/DRR028597.sum.tsv
bash /users/lcollado/R/x86_64-pc-linux-gnu-library/3.3.x/recount.bwtool/extdata/jhpce/sum.sh /dcl01/leek/data/bwtool/bwtool-1.0/bwtool sumsF6CAT/recount.bwtool-2017-02-25.bed /dcl01/leek/data/sra/v2/batch_80/coverage_bigwigs/DRR028598.bw sumsF6CAT/DRR028598.sum.tsv
bash /users/lcollado/R/x86_64-pc-linux-gnu-library/3.3.x/recount.bwtool/extdata/jhpce/sum.sh /dcl01/leek/data/bwtool/bwtool-1.0/bwtool sumsF6CAT/recount.bwtool-2017-02-25.bed /dcl01/leek/data/sra/v2/batch_57/coverage_bigwigs/DRR028599.bw sumsF6CAT/DRR028599.sum.tsv
bash /users/lcollado/R/x86_64-pc-linux-gnu-library/3.3.x/recount.bwtool/extdata/jhpce/sum.sh /dcl01/leek/data/bwtool/bwtool-1.0/bwtool sumsF6CAT/recount.bwtool-2017-02-25.bed /dcl01/leek/data/sra/v2/batch_30/coverage_bigwigs/DRR028600.bw sumsF6CAT/DRR028600.sum.tsv
bash /users/lcollado/R/x86_64-pc-linux-gnu-library/3.3.x/recount.bwtool/extdata/jhpce/sum.sh /dcl01/leek/data/bwtool/bwtool-1.0/bwtool sumsF6CAT/recount.bwtool-2017-02-25.bed /dcl01/leek/data/sra/v2/batch_98/coverage_bigwigs/DRR028601.bw sumsF6CAT/DRR028601.sum.tsv
bash /users/lcollado/R/x86_64-pc-linux-gnu-library/3.3.x/recount.bwtool/extdata/jhpce/sum.sh /dcl01/leek/data/bwtool/bwtool-1.0/bwtool sumsF6CAT/recount.bwtool-2017-02-25.bed /dcl01/leek/data/sra/v2/batch_25/coverage_bigwigs/DRR028602.bw sumsF6CAT/DRR028602.sum.tsv
bash /users/lcollado/R/x86_64-pc-linux-gnu-library/3.3.x/recount.bwtool/extdata/jhpce/sum.sh /dcl01/leek/data/bwtool/bwtool-1.0/bwtool sumsF6CAT/recount.bwtool-2017-02-25.bed /dcl01/leek/data/sra/v2/batch_13/coverage_bigwigs/DRR028603.bw sumsF6CAT/DRR028603.sum.tsv
bash /users/lcollado/R/x86_64-pc-linux-gnu-library/3.3.x/recount.bwtool/extdata/jhpce/sum.sh /dcl01/leek/data/bwtool/bwtool-1.0/bwtool sumsF6CAT/recount.bwtool-2017-02-25.bed /dcl01/leek/data/sra/v2/batch_30/coverage_bigwigs/DRR028604.bw sumsF6CAT/DRR028604.sum.tsv
bash /users/lcollado/R/x86_64-pc-linux-gnu-library/3.3.x/recount.bwtool/extdata/jhpce/sum.sh /dcl01/leek/data/bwtool/bwtool-1.0/bwtool sumsF6CAT/recount.bwtool-2017-02-25.bed /dcl01/leek/data/sra/v2/batch_13/coverage_bigwigs/DRR021561.bw sumsF6CAT/DRR021561.sum.tsv
bash /users/lcollado/R/x86_64-pc-linux-gnu-library/3.3.x/recount.bwtool/extdata/jhpce/sum.sh /dcl01/leek/data/bwtool/bwtool-1.0/bwtool sumsF6CAT/recount.bwtool-2017-02-25.bed /dcl01/leek/data/sra/v2/batch_20/coverage_bigwigs/DRR028325.bw sumsF6CAT/DRR028325.sum.tsv
bash /users/lcollado/R/x86_64-pc-linux-gnu-library/3.3.x/recount.bwtool/extdata/jhpce/sum.sh /dcl01/leek/data/bwtool/bwtool-1.0/bwtool sumsF6CAT/recount.bwtool-2017-02-25.bed /dcl01/leek/data/sra/v2/batch_33/coverage_bigwigs/DRR028326.bw sumsF6CAT/DRR028326.sum.tsv
bash /users/lcollado/R/x86_64-pc-linux-gnu-library/3.3.x/recount.bwtool/extdata/jhpce/sum.sh /dcl01/leek/data/bwtool/bwtool-1.0/bwtool sumsF6CAT/recount.bwtool-2017-02-25.bed /dcl01/leek/data/sra/v2/batch_83/coverage_bigwigs/DRR028327.bw sumsF6CAT/DRR028327.sum.tsv
bash /users/lcollado/R/x86_64-pc-linux-gnu-library/3.3.x/recount.bwtool/extdata/jhpce/sum.sh /dcl01/leek/data/bwtool/bwtool-1.0/bwtool sumsF6CAT/recount.bwtool-2017-02-25.bed /dcl01/leek/data/sra/v2/batch_92/coverage_bigwigs/DRR028328.bw sumsF6CAT/DRR028328.sum.tsv
bash /users/lcollado/R/x86_64-pc-linux-gnu-library/3.3.x/recount.bwtool/extdata/jhpce/sum.sh /dcl01/leek/data/bwtool/bwtool-1.0/bwtool sumsF6CAT/recount.bwtool-2017-02-25.bed /dcl01/leek/data/sra/v2/batch_95/coverage_bigwigs/DRR028329.bw sumsF6CAT/DRR028329.sum.tsv
bash /users/lcollado/R/x86_64-pc-linux-gnu-library/3.3.x/recount.bwtool/extdata/jhpce/sum.sh /dcl01/leek/data/bwtool/bwtool-1.0/bwtool sumsF6CAT/recount.bwtool-2017-02-25.bed /dcl01/leek/data/sra/v2/batch_96/coverage_bigwigs/DRR028330.bw sumsF6CAT/DRR028330.sum.tsv
bash /users/lcollado/R/x86_64-pc-linux-gnu-library/3.3.x/recount.bwtool/extdata/jhpce/sum.sh /dcl01/leek/data/bwtool/bwtool-1.0/bwtool sumsF6CAT/recount.bwtool-2017-02-25.bed /dcl01/leek/data/sra/v2/batch_39/coverage_bigwigs/DRR028331.bw sumsF6CAT/DRR028331.sum.tsv
bash /users/lcollado/R/x86_64-pc-linux-gnu-library/3.3.x/recount.bwtool/extdata/jhpce/sum.sh /dcl01/leek/data/bwtool/bwtool-1.0/bwtool sumsF6CAT/recount.bwtool-2017-02-25.bed /dcl01/leek/data/sra/v2/batch_6/coverage_bigwigs/DRR028332.bw sumsF6CAT/DRR028332.sum.tsv
bash /users/lcollado/R/x86_64-pc-linux-gnu-library/3.3.x/recount.bwtool/extdata/jhpce/sum.sh /dcl01/leek/data/bwtool/bwtool-1.0/bwtool sumsF6CAT/recount.bwtool-2017-02-25.bed /dcl01/leek/data/sra/v2/batch_11/coverage_bigwigs/DRR028333.bw sumsF6CAT/DRR028333.sum.tsv
bash /users/lcollado/R/x86_64-pc-linux-gnu-library/3.3.x/recount.bwtool/extdata/jhpce/sum.sh /dcl01/leek/data/bwtool/bwtool-1.0/bwtool sumsF6CAT/recount.bwtool-2017-02-25.bed /dcl01/leek/data/sra/v2/batch_95/coverage_bigwigs/DRR028334.bw sumsF6CAT/DRR028334.sum.tsv
bash /users/lcollado/R/x86_64-pc-linux-gnu-library/3.3.x/recount.bwtool/extdata/jhpce/sum.sh /dcl01/leek/data/bwtool/bwtool-1.0/bwtool sumsF6CAT/recount.bwtool-2017-02-25.bed /dcl01/leek/data/sra/v2/batch_88/coverage_bigwigs/DRR028335.bw sumsF6CAT/DRR028335.sum.tsv
bash /users/lcollado/R/x86_64-pc-linux-gnu-library/3.3.x/recount.bwtool/extdata/jhpce/sum.sh /dcl01/leek/data/bwtool/bwtool-1.0/bwtool sumsF6CAT/recount.bwtool-2017-02-25.bed /dcl01/leek/data/sra/v2/batch_18/coverage_bigwigs/DRR028336.bw sumsF6CAT/DRR028336.sum.tsv
bash /users/lcollado/R/x86_64-pc-linux-gnu-library/3.3.x/recount.bwtool/extdata/jhpce/sum.sh /dcl01/leek/data/bwtool/bwtool-1.0/bwtool sumsF6CAT/recount.bwtool-2017-02-25.bed /dcl01/leek/data/sra/v2/batch_24/coverage_bigwigs/DRR028337.bw sumsF6CAT/DRR028337.sum.tsv
bash /users/lcollado/R/x86_64-pc-linux-gnu-library/3.3.x/recount.bwtool/extdata/jhpce/sum.sh /dcl01/leek/data/bwtool/bwtool-1.0/bwtool sumsF6CAT/recount.bwtool-2017-02-25.bed /dcl01/leek/data/sra/v2/batch_92/coverage_bigwigs/DRR028338.bw sumsF6CAT/DRR028338.sum.tsv
bash /users/lcollado/R/x86_64-pc-linux-gnu-library/3.3.x/recount.bwtool/extdata/jhpce/sum.sh /dcl01/leek/data/bwtool/bwtool-1.0/bwtool sumsF6CAT/recount.bwtool-2017-02-25.bed /dcl01/leek/data/sra/v2/batch_64/coverage_bigwigs/DRR028339.bw sumsF6CAT/DRR028339.sum.tsv
bash /users/lcollado/R/x86_64-pc-linux-gnu-library/3.3.x/recount.bwtool/extdata/jhpce/sum.sh /dcl01/leek/data/bwtool/bwtool-1.0/bwtool sumsF6CAT/recount.bwtool-2017-02-25.bed /dcl01/leek/data/sra/v2/batch_41/coverage_bigwigs/DRR028340.bw sumsF6CAT/DRR028340.sum.tsv
bash /users/lcollado/R/x86_64-pc-linux-gnu-library/3.3.x/recount.bwtool/extdata/jhpce/sum.sh /dcl01/leek/data/bwtool/bwtool-1.0/bwtool sumsF6CAT/recount.bwtool-2017-02-25.bed /dcl01/leek/data/sra/v2/batch_13/coverage_bigwigs/DRR028341.bw sumsF6CAT/DRR028341.sum.tsv
bash /users/lcollado/R/x86_64-pc-linux-gnu-library/3.3.x/recount.bwtool/extdata/jhpce/sum.sh /dcl01/leek/data/bwtool/bwtool-1.0/bwtool sumsF6CAT/recount.bwtool-2017-02-25.bed /dcl01/leek/data/sra/v2/batch_56/coverage_bigwigs/DRR028342.bw sumsF6CAT/DRR028342.sum.tsv
bash /users/lcollado/R/x86_64-pc-linux-gnu-library/3.3.x/recount.bwtool/extdata/jhpce/sum.sh /dcl01/leek/data/bwtool/bwtool-1.0/bwtool sumsF6CAT/recount.bwtool-2017-02-25.bed /dcl01/leek/data/sra/v2/batch_19/coverage_bigwigs/DRR028343.bw sumsF6CAT/DRR028343.sum.tsv
bash /users/lcollado/R/x86_64-pc-linux-gnu-library/3.3.x/recount.bwtool/extdata/jhpce/sum.sh /dcl01/leek/data/bwtool/bwtool-1.0/bwtool sumsF6CAT/recount.bwtool-2017-02-25.bed /dcl01/leek/data/sra/v2/batch_30/coverage_bigwigs/DRR028344.bw sumsF6CAT/DRR028344.sum.tsv
bash /users/lcollado/R/x86_64-pc-linux-gnu-library/3.3.x/recount.bwtool/extdata/jhpce/sum.sh /dcl01/leek/data/bwtool/bwtool-1.0/bwtool sumsF6CAT/recount.bwtool-2017-02-25.bed /dcl01/leek/data/sra/v2/batch_96/coverage_bigwigs/DRR028345.bw sumsF6CAT/DRR028345.sum.tsv
bash /users/lcollado/R/x86_64-pc-linux-gnu-library/3.3.x/recount.bwtool/extdata/jhpce/sum.sh /dcl01/leek/data/bwtool/bwtool-1.0/bwtool sumsF6CAT/recount.bwtool-2017-02-25.bed /dcl01/leek/data/sra/v2/batch_93/coverage_bigwigs/DRR028346.bw sumsF6CAT/DRR028346.sum.tsv
bash /users/lcollado/R/x86_64-pc-linux-gnu-library/3.3.x/recount.bwtool/extdata/jhpce/sum.sh /dcl01/leek/data/bwtool/bwtool-1.0/bwtool sumsF6CAT/recount.bwtool-2017-02-25.bed /dcl01/leek/data/sra/v2/batch_22/coverage_bigwigs/DRR028347.bw sumsF6CAT/DRR028347.sum.tsv
bash /users/lcollado/R/x86_64-pc-linux-gnu-library/3.3.x/recount.bwtool/extdata/jhpce/sum.sh /dcl01/leek/data/bwtool/bwtool-1.0/bwtool sumsF6CAT/recount.bwtool-2017-02-25.bed /dcl01/leek/data/sra/v2/batch_23/coverage_bigwigs/DRR028348.bw sumsF6CAT/DRR028348.sum.tsv
bash /users/lcollado/R/x86_64-pc-linux-gnu-library/3.3.x/recount.bwtool/extdata/jhpce/sum.sh /dcl01/leek/data/bwtool/bwtool-1.0/bwtool sumsF6CAT/recount.bwtool-2017-02-25.bed /dcl01/leek/data/sra/v2/batch_41/coverage_bigwigs/DRR028349.bw sumsF6CAT/DRR028349.sum.tsv
bash /users/lcollado/R/x86_64-pc-linux-gnu-library/3.3.x/recount.bwtool/extdata/jhpce/sum.sh /dcl01/leek/data/bwtool/bwtool-1.0/bwtool sumsF6CAT/recount.bwtool-2017-02-25.bed /dcl01/leek/data/sra/v2/batch_27/coverage_bigwigs/DRR028350.bw sumsF6CAT/DRR028350.sum.tsv
bash /users/lcollado/R/x86_64-pc-linux-gnu-library/3.3.x/recount.bwtool/extdata/jhpce/sum.sh /dcl01/leek/data/bwtool/bwtool-1.0/bwtool sumsF6CAT/recount.bwtool-2017-02-25.bed /dcl01/leek/data/sra/v2/batch_74/coverage_bigwigs/DRR028351.bw sumsF6CAT/DRR028351.sum.tsv
bash /users/lcollado/R/x86_64-pc-linux-gnu-library/3.3.x/recount.bwtool/extdata/jhpce/sum.sh /dcl01/leek/data/bwtool/bwtool-1.0/bwtool sumsF6CAT/recount.bwtool-2017-02-25.bed /dcl01/leek/data/sra/v2/batch_76/coverage_bigwigs/DRR028352.bw sumsF6CAT/DRR028352.sum.tsv
bash /users/lcollado/R/x86_64-pc-linux-gnu-library/3.3.x/recount.bwtool/extdata/jhpce/sum.sh /dcl01/leek/data/bwtool/bwtool-1.0/bwtool sumsF6CAT/recount.bwtool-2017-02-25.bed /dcl01/leek/data/sra/v2/batch_87/coverage_bigwigs/DRR028353.bw sumsF6CAT/DRR028353.sum.tsv
bash /users/lcollado/R/x86_64-pc-linux-gnu-library/3.3.x/recount.bwtool/extdata/jhpce/sum.sh /dcl01/leek/data/bwtool/bwtool-1.0/bwtool sumsF6CAT/recount.bwtool-2017-02-25.bed /dcl01/leek/data/sra/v2/batch_79/coverage_bigwigs/DRR028354.bw sumsF6CAT/DRR028354.sum.tsv
bash /users/lcollado/R/x86_64-pc-linux-gnu-library/3.3.x/recount.bwtool/extdata/jhpce/sum.sh /dcl01/leek/data/bwtool/bwtool-1.0/bwtool sumsF6CAT/recount.bwtool-2017-02-25.bed /dcl01/leek/data/sra/v2/batch_25/coverage_bigwigs/DRR028355.bw sumsF6CAT/DRR028355.sum.tsv
bash /users/lcollado/R/x86_64-pc-linux-gnu-library/3.3.x/recount.bwtool/extdata/jhpce/sum.sh /dcl01/leek/data/bwtool/bwtool-1.0/bwtool sumsF6CAT/recount.bwtool-2017-02-25.bed /dcl01/leek/data/sra/v2/batch_95/coverage_bigwigs/DRR028356.bw sumsF6CAT/DRR028356.sum.tsv
bash /users/lcollado/R/x86_64-pc-linux-gnu-library/3.3.x/recount.bwtool/extdata/jhpce/sum.sh /dcl01/leek/data/bwtool/bwtool-1.0/bwtool sumsF6CAT/recount.bwtool-2017-02-25.bed /dcl01/leek/data/sra/v2/batch_53/coverage_bigwigs/DRR028357.bw sumsF6CAT/DRR028357.sum.tsv
bash /users/lcollado/R/x86_64-pc-linux-gnu-library/3.3.x/recount.bwtool/extdata/jhpce/sum.sh /dcl01/leek/data/bwtool/bwtool-1.0/bwtool sumsF6CAT/recount.bwtool-2017-02-25.bed /dcl01/leek/data/sra/v2/batch_6/coverage_bigwigs/DRR028358.bw sumsF6CAT/DRR028358.sum.tsv
bash /users/lcollado/R/x86_64-pc-linux-gnu-library/3.3.x/recount.bwtool/extdata/jhpce/sum.sh /dcl01/leek/data/bwtool/bwtool-1.0/bwtool sumsF6CAT/recount.bwtool-2017-02-25.bed /dcl01/leek/data/sra/v2/batch_9/coverage_bigwigs/DRR028359.bw sumsF6CAT/DRR028359.sum.tsv
bash /users/lcollado/R/x86_64-pc-linux-gnu-library/3.3.x/recount.bwtool/extdata/jhpce/sum.sh /dcl01/leek/data/bwtool/bwtool-1.0/bwtool sumsF6CAT/recount.bwtool-2017-02-25.bed /dcl01/leek/data/sra/v2/batch_35/coverage_bigwigs/DRR028360.bw sumsF6CAT/DRR028360.sum.tsv
bash /users/lcollado/R/x86_64-pc-linux-gnu-library/3.3.x/recount.bwtool/extdata/jhpce/sum.sh /dcl01/leek/data/bwtool/bwtool-1.0/bwtool sumsF6CAT/recount.bwtool-2017-02-25.bed /dcl01/leek/data/sra/v2/batch_3/coverage_bigwigs/DRR028361.bw sumsF6CAT/DRR028361.sum.tsv
bash /users/lcollado/R/x86_64-pc-linux-gnu-library/3.3.x/recount.bwtool/extdata/jhpce/sum.sh /dcl01/leek/data/bwtool/bwtool-1.0/bwtool sumsF6CAT/recount.bwtool-2017-02-25.bed /dcl01/leek/data/sra/v2/batch_64/coverage_bigwigs/DRR028362.bw sumsF6CAT/DRR028362.sum.tsv
bash /users/lcollado/R/x86_64-pc-linux-gnu-library/3.3.x/recount.bwtool/extdata/jhpce/sum.sh /dcl01/leek/data/bwtool/bwtool-1.0/bwtool sumsF6CAT/recount.bwtool-2017-02-25.bed /dcl01/leek/data/sra/v2/batch_87/coverage_bigwigs/DRR028363.bw sumsF6CAT/DRR028363.sum.tsv
bash /users/lcollado/R/x86_64-pc-linux-gnu-library/3.3.x/recount.bwtool/extdata/jhpce/sum.sh /dcl01/leek/data/bwtool/bwtool-1.0/bwtool sumsF6CAT/recount.bwtool-2017-02-25.bed /dcl01/leek/data/sra/v2/batch_82/coverage_bigwigs/DRR028364.bw sumsF6CAT/DRR028364.sum.tsv
bash /users/lcollado/R/x86_64-pc-linux-gnu-library/3.3.x/recount.bwtool/extdata/jhpce/sum.sh /dcl01/leek/data/bwtool/bwtool-1.0/bwtool sumsF6CAT/recount.bwtool-2017-02-25.bed /dcl01/leek/data/sra/v2/batch_39/coverage_bigwigs/DRR028365.bw sumsF6CAT/DRR028365.sum.tsv
bash /users/lcollado/R/x86_64-pc-linux-gnu-library/3.3.x/recount.bwtool/extdata/jhpce/sum.sh /dcl01/leek/data/bwtool/bwtool-1.0/bwtool sumsF6CAT/recount.bwtool-2017-02-25.bed /dcl01/leek/data/sra/v2/batch_97/coverage_bigwigs/DRR028366.bw sumsF6CAT/DRR028366.sum.tsv
bash /users/lcollado/R/x86_64-pc-linux-gnu-library/3.3.x/recount.bwtool/extdata/jhpce/sum.sh /dcl01/leek/data/bwtool/bwtool-1.0/bwtool sumsF6CAT/recount.bwtool-2017-02-25.bed /dcl01/leek/data/sra/v2/batch_98/coverage_bigwigs/DRR028368.bw sumsF6CAT/DRR028368.sum.tsv
bash /users/lcollado/R/x86_64-pc-linux-gnu-library/3.3.x/recount.bwtool/extdata/jhpce/sum.sh /dcl01/leek/data/bwtool/bwtool-1.0/bwtool sumsF6CAT/recount.bwtool-2017-02-25.bed /dcl01/leek/data/sra/v2/batch_91/coverage_bigwigs/DRR028369.bw sumsF6CAT/DRR028369.sum.tsv
bash /users/lcollado/R/x86_64-pc-linux-gnu-library/3.3.x/recount.bwtool/extdata/jhpce/sum.sh /dcl01/leek/data/bwtool/bwtool-1.0/bwtool sumsF6CAT/recount.bwtool-2017-02-25.bed /dcl01/leek/data/sra/v2/batch_93/coverage_bigwigs/DRR028370.bw sumsF6CAT/DRR028370.sum.tsv
bash /users/lcollado/R/x86_64-pc-linux-gnu-library/3.3.x/recount.bwtool/extdata/jhpce/sum.sh /dcl01/leek/data/bwtool/bwtool-1.0/bwtool sumsF6CAT/recount.bwtool-2017-02-25.bed /dcl01/leek/data/sra/v2/batch_17/coverage_bigwigs/DRR028371.bw sumsF6CAT/DRR028371.sum.tsv
bash /users/lcollado/R/x86_64-pc-linux-gnu-library/3.3.x/recount.bwtool/extdata/jhpce/sum.sh /dcl01/leek/data/bwtool/bwtool-1.0/bwtool sumsF6CAT/recount.bwtool-2017-02-25.bed /dcl01/leek/data/sra/v2/batch_67/coverage_bigwigs/DRR028372.bw sumsF6CAT/DRR028372.sum.tsv
bash /users/lcollado/R/x86_64-pc-linux-gnu-library/3.3.x/recount.bwtool/extdata/jhpce/sum.sh /dcl01/leek/data/bwtool/bwtool-1.0/bwtool sumsF6CAT/recount.bwtool-2017-02-25.bed /dcl01/leek/data/sra/v2/batch_0/coverage_bigwigs/DRR028373.bw sumsF6CAT/DRR028373.sum.tsv
bash /users/lcollado/R/x86_64-pc-linux-gnu-library/3.3.x/recount.bwtool/extdata/jhpce/sum.sh /dcl01/leek/data/bwtool/bwtool-1.0/bwtool sumsF6CAT/recount.bwtool-2017-02-25.bed /dcl01/leek/data/sra/v2/batch_80/coverage_bigwigs/DRR028374.bw sumsF6CAT/DRR028374.sum.tsv
bash /users/lcollado/R/x86_64-pc-linux-gnu-library/3.3.x/recount.bwtool/extdata/jhpce/sum.sh /dcl01/leek/data/bwtool/bwtool-1.0/bwtool sumsF6CAT/recount.bwtool-2017-02-25.bed /dcl01/leek/data/sra/v2/batch_81/coverage_bigwigs/DRR028375.bw sumsF6CAT/DRR028375.sum.tsv
bash /users/lcollado/R/x86_64-pc-linux-gnu-library/3.3.x/recount.bwtool/extdata/jhpce/sum.sh /dcl01/leek/data/bwtool/bwtool-1.0/bwtool sumsF6CAT/recount.bwtool-2017-02-25.bed /dcl01/leek/data/sra/v2/batch_97/coverage_bigwigs/DRR028376.bw sumsF6CAT/DRR028376.sum.tsv
bash /users/lcollado/R/x86_64-pc-linux-gnu-library/3.3.x/recount.bwtool/extdata/jhpce/sum.sh /dcl01/leek/data/bwtool/bwtool-1.0/bwtool sumsF6CAT/recount.bwtool-2017-02-25.bed /dcl01/leek/data/sra/v2/batch_37/coverage_bigwigs/DRR028377.bw sumsF6CAT/DRR028377.sum.tsv
bash /users/lcollado/R/x86_64-pc-linux-gnu-library/3.3.x/recount.bwtool/extdata/jhpce/sum.sh /dcl01/leek/data/bwtool/bwtool-1.0/bwtool sumsF6CAT/recount.bwtool-2017-02-25.bed /dcl01/leek/data/sra/v2/batch_14/coverage_bigwigs/DRR028378.bw sumsF6CAT/DRR028378.sum.tsv
bash /users/lcollado/R/x86_64-pc-linux-gnu-library/3.3.x/recount.bwtool/extdata/jhpce/sum.sh /dcl01/leek/data/bwtool/bwtool-1.0/bwtool sumsF6CAT/recount.bwtool-2017-02-25.bed /dcl01/leek/data/sra/v2/batch_29/coverage_bigwigs/DRR028379.bw sumsF6CAT/DRR028379.sum.tsv
bash /users/lcollado/R/x86_64-pc-linux-gnu-library/3.3.x/recount.bwtool/extdata/jhpce/sum.sh /dcl01/leek/data/bwtool/bwtool-1.0/bwtool sumsF6CAT/recount.bwtool-2017-02-25.bed /dcl01/leek/data/sra/v2/batch_31/coverage_bigwigs/DRR028380.bw sumsF6CAT/DRR028380.sum.tsv
bash /users/lcollado/R/x86_64-pc-linux-gnu-library/3.3.x/recount.bwtool/extdata/jhpce/sum.sh /dcl01/leek/data/bwtool/bwtool-1.0/bwtool sumsF6CAT/recount.bwtool-2017-02-25.bed /dcl01/leek/data/sra/v2/batch_35/coverage_bigwigs/DRR028381.bw sumsF6CAT/DRR028381.sum.tsv
bash /users/lcollado/R/x86_64-pc-linux-gnu-library/3.3.x/recount.bwtool/extdata/jhpce/sum.sh /dcl01/leek/data/bwtool/bwtool-1.0/bwtool sumsF6CAT/recount.bwtool-2017-02-25.bed /dcl01/leek/data/sra/v2/batch_20/coverage_bigwigs/DRR028382.bw sumsF6CAT/DRR028382.sum.tsv
bash /users/lcollado/R/x86_64-pc-linux-gnu-library/3.3.x/recount.bwtool/extdata/jhpce/sum.sh /dcl01/leek/data/bwtool/bwtool-1.0/bwtool sumsF6CAT/recount.bwtool-2017-02-25.bed /dcl01/leek/data/sra/v2/batch_37/coverage_bigwigs/DRR028383.bw sumsF6CAT/DRR028383.sum.tsv
bash /users/lcollado/R/x86_64-pc-linux-gnu-library/3.3.x/recount.bwtool/extdata/jhpce/sum.sh /dcl01/leek/data/bwtool/bwtool-1.0/bwtool sumsF6CAT/recount.bwtool-2017-02-25.bed /dcl01/leek/data/sra/v2/batch_54/coverage_bigwigs/DRR028384.bw sumsF6CAT/DRR028384.sum.tsv
bash /users/lcollado/R/x86_64-pc-linux-gnu-library/3.3.x/recount.bwtool/extdata/jhpce/sum.sh /dcl01/leek/data/bwtool/bwtool-1.0/bwtool sumsF6CAT/recount.bwtool-2017-02-25.bed /dcl01/leek/data/sra/v2/batch_57/coverage_bigwigs/DRR028385.bw sumsF6CAT/DRR028385.sum.tsv
bash /users/lcollado/R/x86_64-pc-linux-gnu-library/3.3.x/recount.bwtool/extdata/jhpce/sum.sh /dcl01/leek/data/bwtool/bwtool-1.0/bwtool sumsF6CAT/recount.bwtool-2017-02-25.bed /dcl01/leek/data/sra/v2/batch_92/coverage_bigwigs/DRR028386.bw sumsF6CAT/DRR028386.sum.tsv
bash /users/lcollado/R/x86_64-pc-linux-gnu-library/3.3.x/recount.bwtool/extdata/jhpce/sum.sh /dcl01/leek/data/bwtool/bwtool-1.0/bwtool sumsF6CAT/recount.bwtool-2017-02-25.bed /dcl01/leek/data/sra/v2/batch_73/coverage_bigwigs/DRR028387.bw sumsF6CAT/DRR028387.sum.tsv
bash /users/lcollado/R/x86_64-pc-linux-gnu-library/3.3.x/recount.bwtool/extdata/jhpce/sum.sh /dcl01/leek/data/bwtool/bwtool-1.0/bwtool sumsF6CAT/recount.bwtool-2017-02-25.bed /dcl01/leek/data/sra/v2/batch_42/coverage_bigwigs/DRR028388.bw sumsF6CAT/DRR028388.sum.tsv
bash /users/lcollado/R/x86_64-pc-linux-gnu-library/3.3.x/recount.bwtool/extdata/jhpce/sum.sh /dcl01/leek/data/bwtool/bwtool-1.0/bwtool sumsF6CAT/recount.bwtool-2017-02-25.bed /dcl01/leek/data/sra/v2/batch_94/coverage_bigwigs/DRR028389.bw sumsF6CAT/DRR028389.sum.tsv
bash /users/lcollado/R/x86_64-pc-linux-gnu-library/3.3.x/recount.bwtool/extdata/jhpce/sum.sh /dcl01/leek/data/bwtool/bwtool-1.0/bwtool sumsF6CAT/recount.bwtool-2017-02-25.bed /dcl01/leek/data/sra/v2/batch_7/coverage_bigwigs/DRR028390.bw sumsF6CAT/DRR028390.sum.tsv
bash /users/lcollado/R/x86_64-pc-linux-gnu-library/3.3.x/recount.bwtool/extdata/jhpce/sum.sh /dcl01/leek/data/bwtool/bwtool-1.0/bwtool sumsF6CAT/recount.bwtool-2017-02-25.bed /dcl01/leek/data/sra/v2/batch_90/coverage_bigwigs/DRR028391.bw sumsF6CAT/DRR028391.sum.tsv
bash /users/lcollado/R/x86_64-pc-linux-gnu-library/3.3.x/recount.bwtool/extdata/jhpce/sum.sh /dcl01/leek/data/bwtool/bwtool-1.0/bwtool sumsF6CAT/recount.bwtool-2017-02-25.bed /dcl01/leek/data/sra/v2/batch_17/coverage_bigwigs/DRR028392.bw sumsF6CAT/DRR028392.sum.tsv
bash /users/lcollado/R/x86_64-pc-linux-gnu-library/3.3.x/recount.bwtool/extdata/jhpce/sum.sh /dcl01/leek/data/bwtool/bwtool-1.0/bwtool sumsF6CAT/recount.bwtool-2017-02-25.bed /dcl01/leek/data/sra/v2/batch_22/coverage_bigwigs/DRR028393.bw sumsF6CAT/DRR028393.sum.tsv
bash /users/lcollado/R/x86_64-pc-linux-gnu-library/3.3.x/recount.bwtool/extdata/jhpce/sum.sh /dcl01/leek/data/bwtool/bwtool-1.0/bwtool sumsF6CAT/recount.bwtool-2017-02-25.bed /dcl01/leek/data/sra/v2/batch_74/coverage_bigwigs/DRR028394.bw sumsF6CAT/DRR028394.sum.tsv
bash /users/lcollado/R/x86_64-pc-linux-gnu-library/3.3.x/recount.bwtool/extdata/jhpce/sum.sh /dcl01/leek/data/bwtool/bwtool-1.0/bwtool sumsF6CAT/recount.bwtool-2017-02-25.bed /dcl01/leek/data/sra/v2/batch_26/coverage_bigwigs/DRR028395.bw sumsF6CAT/DRR028395.sum.tsv
bash /users/lcollado/R/x86_64-pc-linux-gnu-library/3.3.x/recount.bwtool/extdata/jhpce/sum.sh /dcl01/leek/data/bwtool/bwtool-1.0/bwtool sumsF6CAT/recount.bwtool-2017-02-25.bed /dcl01/leek/data/sra/v2/batch_2/coverage_bigwigs/DRR028396.bw sumsF6CAT/DRR028396.sum.tsv
bash /users/lcollado/R/x86_64-pc-linux-gnu-library/3.3.x/recount.bwtool/extdata/jhpce/sum.sh /dcl01/leek/data/bwtool/bwtool-1.0/bwtool sumsF6CAT/recount.bwtool-2017-02-25.bed /dcl01/leek/data/sra/v2/batch_11/coverage_bigwigs/DRR028397.bw sumsF6CAT/DRR028397.sum.tsv
bash /users/lcollado/R/x86_64-pc-linux-gnu-library/3.3.x/recount.bwtool/extdata/jhpce/sum.sh /dcl01/leek/data/bwtool/bwtool-1.0/bwtool sumsF6CAT/recount.bwtool-2017-02-25.bed /dcl01/leek/data/sra/v2/batch_32/coverage_bigwigs/DRR028398.bw sumsF6CAT/DRR028398.sum.tsv
bash /users/lcollado/R/x86_64-pc-linux-gnu-library/3.3.x/recount.bwtool/extdata/jhpce/sum.sh /dcl01/leek/data/bwtool/bwtool-1.0/bwtool sumsF6CAT/recount.bwtool-2017-02-25.bed /dcl01/leek/data/sra/v2/batch_0/coverage_bigwigs/DRR028399.bw sumsF6CAT/DRR028399.sum.tsv
bash /users/lcollado/R/x86_64-pc-linux-gnu-library/3.3.x/recount.bwtool/extdata/jhpce/sum.sh /dcl01/leek/data/bwtool/bwtool-1.0/bwtool sumsF6CAT/recount.bwtool-2017-02-25.bed /dcl01/leek/data/sra/v2/batch_14/coverage_bigwigs/DRR028400.bw sumsF6CAT/DRR028400.sum.tsv
bash /users/lcollado/R/x86_64-pc-linux-gnu-library/3.3.x/recount.bwtool/extdata/jhpce/sum.sh /dcl01/leek/data/bwtool/bwtool-1.0/bwtool sumsF6CAT/recount.bwtool-2017-02-25.bed /dcl01/leek/data/sra/v2/batch_88/coverage_bigwigs/DRR028401.bw sumsF6CAT/DRR028401.sum.tsv
bash /users/lcollado/R/x86_64-pc-linux-gnu-library/3.3.x/recount.bwtool/extdata/jhpce/sum.sh /dcl01/leek/data/bwtool/bwtool-1.0/bwtool sumsF6CAT/recount.bwtool-2017-02-25.bed /dcl01/leek/data/sra/v2/batch_6/coverage_bigwigs/DRR028402.bw sumsF6CAT/DRR028402.sum.tsv
bash /users/lcollado/R/x86_64-pc-linux-gnu-library/3.3.x/recount.bwtool/extdata/jhpce/sum.sh /dcl01/leek/data/bwtool/bwtool-1.0/bwtool sumsF6CAT/recount.bwtool-2017-02-25.bed /dcl01/leek/data/sra/v2/batch_32/coverage_bigwigs/DRR028403.bw sumsF6CAT/DRR028403.sum.tsv
bash /users/lcollado/R/x86_64-pc-linux-gnu-library/3.3.x/recount.bwtool/extdata/jhpce/sum.sh /dcl01/leek/data/bwtool/bwtool-1.0/bwtool sumsF6CAT/recount.bwtool-2017-02-25.bed /dcl01/leek/data/sra/v2/batch_71/coverage_bigwigs/DRR028404.bw sumsF6CAT/DRR028404.sum.tsv
bash /users/lcollado/R/x86_64-pc-linux-gnu-library/3.3.x/recount.bwtool/extdata/jhpce/sum.sh /dcl01/leek/data/bwtool/bwtool-1.0/bwtool sumsF6CAT/recount.bwtool-2017-02-25.bed /dcl01/leek/data/sra/v2/batch_53/coverage_bigwigs/DRR028405.bw sumsF6CAT/DRR028405.sum.tsv
bash /users/lcollado/R/x86_64-pc-linux-gnu-library/3.3.x/recount.bwtool/extdata/jhpce/sum.sh /dcl01/leek/data/bwtool/bwtool-1.0/bwtool sumsF6CAT/recount.bwtool-2017-02-25.bed /dcl01/leek/data/sra/v2/batch_69/coverage_bigwigs/DRR028406.bw sumsF6CAT/DRR028406.sum.tsv
bash /users/lcollado/R/x86_64-pc-linux-gnu-library/3.3.x/recount.bwtool/extdata/jhpce/sum.sh /dcl01/leek/data/bwtool/bwtool-1.0/bwtool sumsF6CAT/recount.bwtool-2017-02-25.bed /dcl01/leek/data/sra/v2/batch_19/coverage_bigwigs/DRR028407.bw sumsF6CAT/DRR028407.sum.tsv
bash /users/lcollado/R/x86_64-pc-linux-gnu-library/3.3.x/recount.bwtool/extdata/jhpce/sum.sh /dcl01/leek/data/bwtool/bwtool-1.0/bwtool sumsF6CAT/recount.bwtool-2017-02-25.bed /dcl01/leek/data/sra/v2/batch_41/coverage_bigwigs/DRR028408.bw sumsF6CAT/DRR028408.sum.tsv
bash /users/lcollado/R/x86_64-pc-linux-gnu-library/3.3.x/recount.bwtool/extdata/jhpce/sum.sh /dcl01/leek/data/bwtool/bwtool-1.0/bwtool sumsF6CAT/recount.bwtool-2017-02-25.bed /dcl01/leek/data/sra/v2/batch_17/coverage_bigwigs/DRR028409.bw sumsF6CAT/DRR028409.sum.tsv
bash /users/lcollado/R/x86_64-pc-linux-gnu-library/3.3.x/recount.bwtool/extdata/jhpce/sum.sh /dcl01/leek/data/bwtool/bwtool-1.0/bwtool sumsF6CAT/recount.bwtool-2017-02-25.bed /dcl01/leek/data/sra/v2/batch_97/coverage_bigwigs/DRR028410.bw sumsF6CAT/DRR028410.sum.tsv
bash /users/lcollado/R/x86_64-pc-linux-gnu-library/3.3.x/recount.bwtool/extdata/jhpce/sum.sh /dcl01/leek/data/bwtool/bwtool-1.0/bwtool sumsF6CAT/recount.bwtool-2017-02-25.bed /dcl01/leek/data/sra/v2/batch_51/coverage_bigwigs/DRR028411.bw sumsF6CAT/DRR028411.sum.tsv
bash /users/lcollado/R/x86_64-pc-linux-gnu-library/3.3.x/recount.bwtool/extdata/jhpce/sum.sh /dcl01/leek/data/bwtool/bwtool-1.0/bwtool sumsF6CAT/recount.bwtool-2017-02-25.bed /dcl01/leek/data/sra/v2/batch_69/coverage_bigwigs/DRR028412.bw sumsF6CAT/DRR028412.sum.tsv
bash /users/lcollado/R/x86_64-pc-linux-gnu-library/3.3.x/recount.bwtool/extdata/jhpce/sum.sh /dcl01/leek/data/bwtool/bwtool-1.0/bwtool sumsF6CAT/recount.bwtool-2017-02-25.bed /dcl01/leek/data/sra/v2/batch_66/coverage_bigwigs/DRR028413.bw sumsF6CAT/DRR028413.sum.tsv
bash /users/lcollado/R/x86_64-pc-linux-gnu-library/3.3.x/recount.bwtool/extdata/jhpce/sum.sh /dcl01/leek/data/bwtool/bwtool-1.0/bwtool sumsF6CAT/recount.bwtool-2017-02-25.bed /dcl01/leek/data/sra/v2/batch_53/coverage_bigwigs/DRR028414.bw sumsF6CAT/DRR028414.sum.tsv
bash /users/lcollado/R/x86_64-pc-linux-gnu-library/3.3.x/recount.bwtool/extdata/jhpce/sum.sh /dcl01/leek/data/bwtool/bwtool-1.0/bwtool sumsF6CAT/recount.bwtool-2017-02-25.bed /dcl01/leek/data/sra/v2/batch_40/coverage_bigwigs/DRR028415.bw sumsF6CAT/DRR028415.sum.tsv
bash /users/lcollado/R/x86_64-pc-linux-gnu-library/3.3.x/recount.bwtool/extdata/jhpce/sum.sh /dcl01/leek/data/bwtool/bwtool-1.0/bwtool sumsF6CAT/recount.bwtool-2017-02-25.bed /dcl01/leek/data/sra/v2/batch_54/coverage_bigwigs/DRR028416.bw sumsF6CAT/DRR028416.sum.tsv
bash /users/lcollado/R/x86_64-pc-linux-gnu-library/3.3.x/recount.bwtool/extdata/jhpce/sum.sh /dcl01/leek/data/bwtool/bwtool-1.0/bwtool sumsF6CAT/recount.bwtool-2017-02-25.bed /dcl01/leek/data/sra/v2/batch_52/coverage_bigwigs/DRR028417.bw sumsF6CAT/DRR028417.sum.tsv
bash /users/lcollado/R/x86_64-pc-linux-gnu-library/3.3.x/recount.bwtool/extdata/jhpce/sum.sh /dcl01/leek/data/bwtool/bwtool-1.0/bwtool sumsF6CAT/recount.bwtool-2017-02-25.bed /dcl01/leek/data/sra/v2/batch_6/coverage_bigwigs/DRR028418.bw sumsF6CAT/DRR028418.sum.tsv
bash /users/lcollado/R/x86_64-pc-linux-gnu-library/3.3.x/recount.bwtool/extdata/jhpce/sum.sh /dcl01/leek/data/bwtool/bwtool-1.0/bwtool sumsF6CAT/recount.bwtool-2017-02-25.bed /dcl01/leek/data/sra/v2/batch_57/coverage_bigwigs/DRR028419.bw sumsF6CAT/DRR028419.sum.tsv
bash /users/lcollado/R/x86_64-pc-linux-gnu-library/3.3.x/recount.bwtool/extdata/jhpce/sum.sh /dcl01/leek/data/bwtool/bwtool-1.0/bwtool sumsF6CAT/recount.bwtool-2017-02-25.bed /dcl01/leek/data/sra/v2/batch_14/coverage_bigwigs/DRR028420.bw sumsF6CAT/DRR028420.sum.tsv
bash /users/lcollado/R/x86_64-pc-linux-gnu-library/3.3.x/recount.bwtool/extdata/jhpce/sum.sh /dcl01/leek/data/bwtool/bwtool-1.0/bwtool sumsF6CAT/recount.bwtool-2017-02-25.bed /dcl01/leek/data/sra/v2/batch_58/coverage_bigwigs/DRR021562.bw sumsF6CAT/DRR021562.sum.tsv
bash /users/lcollado/R/x86_64-pc-linux-gnu-library/3.3.x/recount.bwtool/extdata/jhpce/sum.sh /dcl01/leek/data/bwtool/bwtool-1.0/bwtool sumsF6CAT/recount.bwtool-2017-02-25.bed /dcl01/leek/data/sra/v2/batch_76/coverage_bigwigs/DRR028421.bw sumsF6CAT/DRR028421.sum.tsv
bash /users/lcollado/R/x86_64-pc-linux-gnu-library/3.3.x/recount.bwtool/extdata/jhpce/sum.sh /dcl01/leek/data/bwtool/bwtool-1.0/bwtool sumsF6CAT/recount.bwtool-2017-02-25.bed /dcl01/leek/data/sra/v2/batch_31/coverage_bigwigs/DRR028422.bw sumsF6CAT/DRR028422.sum.tsv
bash /users/lcollado/R/x86_64-pc-linux-gnu-library/3.3.x/recount.bwtool/extdata/jhpce/sum.sh /dcl01/leek/data/bwtool/bwtool-1.0/bwtool sumsF6CAT/recount.bwtool-2017-02-25.bed /dcl01/leek/data/sra/v2/batch_15/coverage_bigwigs/DRR028423.bw sumsF6CAT/DRR028423.sum.tsv
bash /users/lcollado/R/x86_64-pc-linux-gnu-library/3.3.x/recount.bwtool/extdata/jhpce/sum.sh /dcl01/leek/data/bwtool/bwtool-1.0/bwtool sumsF6CAT/recount.bwtool-2017-02-25.bed /dcl01/leek/data/sra/v2/batch_62/coverage_bigwigs/DRR028424.bw sumsF6CAT/DRR028424.sum.tsv
bash /users/lcollado/R/x86_64-pc-linux-gnu-library/3.3.x/recount.bwtool/extdata/jhpce/sum.sh /dcl01/leek/data/bwtool/bwtool-1.0/bwtool sumsF6CAT/recount.bwtool-2017-02-25.bed /dcl01/leek/data/sra/v2/batch_65/coverage_bigwigs/DRR028425.bw sumsF6CAT/DRR028425.sum.tsv
bash /users/lcollado/R/x86_64-pc-linux-gnu-library/3.3.x/recount.bwtool/extdata/jhpce/sum.sh /dcl01/leek/data/bwtool/bwtool-1.0/bwtool sumsF6CAT/recount.bwtool-2017-02-25.bed /dcl01/leek/data/sra/v2/batch_39/coverage_bigwigs/DRR028426.bw sumsF6CAT/DRR028426.sum.tsv
bash /users/lcollado/R/x86_64-pc-linux-gnu-library/3.3.x/recount.bwtool/extdata/jhpce/sum.sh /dcl01/leek/data/bwtool/bwtool-1.0/bwtool sumsF6CAT/recount.bwtool-2017-02-25.bed /dcl01/leek/data/sra/v2/batch_49/coverage_bigwigs/DRR028427.bw sumsF6CAT/DRR028427.sum.tsv
bash /users/lcollado/R/x86_64-pc-linux-gnu-library/3.3.x/recount.bwtool/extdata/jhpce/sum.sh /dcl01/leek/data/bwtool/bwtool-1.0/bwtool sumsF6CAT/recount.bwtool-2017-02-25.bed /dcl01/leek/data/sra/v2/batch_52/coverage_bigwigs/DRR028428.bw sumsF6CAT/DRR028428.sum.tsv
bash /users/lcollado/R/x86_64-pc-linux-gnu-library/3.3.x/recount.bwtool/extdata/jhpce/sum.sh /dcl01/leek/data/bwtool/bwtool-1.0/bwtool sumsF6CAT/recount.bwtool-2017-02-25.bed /dcl01/leek/data/sra/v2/batch_9/coverage_bigwigs/DRR028429.bw sumsF6CAT/DRR028429.sum.tsv
bash /users/lcollado/R/x86_64-pc-linux-gnu-library/3.3.x/recount.bwtool/extdata/jhpce/sum.sh /dcl01/leek/data/bwtool/bwtool-1.0/bwtool sumsF6CAT/recount.bwtool-2017-02-25.bed /dcl01/leek/data/sra/v2/batch_36/coverage_bigwigs/DRR028430.bw sumsF6CAT/DRR028430.sum.tsv
bash /users/lcollado/R/x86_64-pc-linux-gnu-library/3.3.x/recount.bwtool/extdata/jhpce/sum.sh /dcl01/leek/data/bwtool/bwtool-1.0/bwtool sumsF6CAT/recount.bwtool-2017-02-25.bed /dcl01/leek/data/sra/v2/batch_90/coverage_bigwigs/DRR028431.bw sumsF6CAT/DRR028431.sum.tsv
bash /users/lcollado/R/x86_64-pc-linux-gnu-library/3.3.x/recount.bwtool/extdata/jhpce/sum.sh /dcl01/leek/data/bwtool/bwtool-1.0/bwtool sumsF6CAT/recount.bwtool-2017-02-25.bed /dcl01/leek/data/sra/v2/batch_33/coverage_bigwigs/DRR028432.bw sumsF6CAT/DRR028432.sum.tsv
bash /users/lcollado/R/x86_64-pc-linux-gnu-library/3.3.x/recount.bwtool/extdata/jhpce/sum.sh /dcl01/leek/data/bwtool/bwtool-1.0/bwtool sumsF6CAT/recount.bwtool-2017-02-25.bed /dcl01/leek/data/sra/v2/batch_0/coverage_bigwigs/DRR028433.bw sumsF6CAT/DRR028433.sum.tsv
bash /users/lcollado/R/x86_64-pc-linux-gnu-library/3.3.x/recount.bwtool/extdata/jhpce/sum.sh /dcl01/leek/data/bwtool/bwtool-1.0/bwtool sumsF6CAT/recount.bwtool-2017-02-25.bed /dcl01/leek/data/sra/v2/batch_38/coverage_bigwigs/DRR028434.bw sumsF6CAT/DRR028434.sum.tsv
bash /users/lcollado/R/x86_64-pc-linux-gnu-library/3.3.x/recount.bwtool/extdata/jhpce/sum.sh /dcl01/leek/data/bwtool/bwtool-1.0/bwtool sumsF6CAT/recount.bwtool-2017-02-25.bed /dcl01/leek/data/sra/v2/batch_63/coverage_bigwigs/DRR028435.bw sumsF6CAT/DRR028435.sum.tsv
bash /users/lcollado/R/x86_64-pc-linux-gnu-library/3.3.x/recount.bwtool/extdata/jhpce/sum.sh /dcl01/leek/data/bwtool/bwtool-1.0/bwtool sumsF6CAT/recount.bwtool-2017-02-25.bed /dcl01/leek/data/sra/v2/batch_19/coverage_bigwigs/DRR028436.bw sumsF6CAT/DRR028436.sum.tsv
bash /users/lcollado/R/x86_64-pc-linux-gnu-library/3.3.x/recount.bwtool/extdata/jhpce/sum.sh /dcl01/leek/data/bwtool/bwtool-1.0/bwtool sumsF6CAT/recount.bwtool-2017-02-25.bed /dcl01/leek/data/sra/v2/batch_49/coverage_bigwigs/DRR028437.bw sumsF6CAT/DRR028437.sum.tsv
bash /users/lcollado/R/x86_64-pc-linux-gnu-library/3.3.x/recount.bwtool/extdata/jhpce/sum.sh /dcl01/leek/data/bwtool/bwtool-1.0/bwtool sumsF6CAT/recount.bwtool-2017-02-25.bed /dcl01/leek/data/sra/v2/batch_41/coverage_bigwigs/DRR028438.bw sumsF6CAT/DRR028438.sum.tsv
bash /users/lcollado/R/x86_64-pc-linux-gnu-library/3.3.x/recount.bwtool/extdata/jhpce/sum.sh /dcl01/leek/data/bwtool/bwtool-1.0/bwtool sumsF6CAT/recount.bwtool-2017-02-25.bed /dcl01/leek/data/sra/v2/batch_50/coverage_bigwigs/DRR028439.bw sumsF6CAT/DRR028439.sum.tsv
bash /users/lcollado/R/x86_64-pc-linux-gnu-library/3.3.x/recount.bwtool/extdata/jhpce/sum.sh /dcl01/leek/data/bwtool/bwtool-1.0/bwtool sumsF6CAT/recount.bwtool-2017-02-25.bed /dcl01/leek/data/sra/v2/batch_41/coverage_bigwigs/DRR028440.bw sumsF6CAT/DRR028440.sum.tsv
bash /users/lcollado/R/x86_64-pc-linux-gnu-library/3.3.x/recount.bwtool/extdata/jhpce/sum.sh /dcl01/leek/data/bwtool/bwtool-1.0/bwtool sumsF6CAT/recount.bwtool-2017-02-25.bed /dcl01/leek/data/sra/v2/batch_16/coverage_bigwigs/DRR028442.bw sumsF6CAT/DRR028442.sum.tsv
bash /users/lcollado/R/x86_64-pc-linux-gnu-library/3.3.x/recount.bwtool/extdata/jhpce/sum.sh /dcl01/leek/data/bwtool/bwtool-1.0/bwtool sumsF6CAT/recount.bwtool-2017-02-25.bed /dcl01/leek/data/sra/v2/batch_79/coverage_bigwigs/DRR028443.bw sumsF6CAT/DRR028443.sum.tsv
bash /users/lcollado/R/x86_64-pc-linux-gnu-library/3.3.x/recount.bwtool/extdata/jhpce/sum.sh /dcl01/leek/data/bwtool/bwtool-1.0/bwtool sumsF6CAT/recount.bwtool-2017-02-25.bed /dcl01/leek/data/sra/v2/batch_93/coverage_bigwigs/DRR028444.bw sumsF6CAT/DRR028444.sum.tsv
bash /users/lcollado/R/x86_64-pc-linux-gnu-library/3.3.x/recount.bwtool/extdata/jhpce/sum.sh /dcl01/leek/data/bwtool/bwtool-1.0/bwtool sumsF6CAT/recount.bwtool-2017-02-25.bed /dcl01/leek/data/sra/v2/batch_84/coverage_bigwigs/DRR028445.bw sumsF6CAT/DRR028445.sum.tsv
bash /users/lcollado/R/x86_64-pc-linux-gnu-library/3.3.x/recount.bwtool/extdata/jhpce/sum.sh /dcl01/leek/data/bwtool/bwtool-1.0/bwtool sumsF6CAT/recount.bwtool-2017-02-25.bed /dcl01/leek/data/sra/v2/batch_29/coverage_bigwigs/DRR028446.bw sumsF6CAT/DRR028446.sum.tsv
bash /users/lcollado/R/x86_64-pc-linux-gnu-library/3.3.x/recount.bwtool/extdata/jhpce/sum.sh /dcl01/leek/data/bwtool/bwtool-1.0/bwtool sumsF6CAT/recount.bwtool-2017-02-25.bed /dcl01/leek/data/sra/v2/batch_19/coverage_bigwigs/DRR028447.bw sumsF6CAT/DRR028447.sum.tsv
bash /users/lcollado/R/x86_64-pc-linux-gnu-library/3.3.x/recount.bwtool/extdata/jhpce/sum.sh /dcl01/leek/data/bwtool/bwtool-1.0/bwtool sumsF6CAT/recount.bwtool-2017-02-25.bed /dcl01/leek/data/sra/v2/batch_97/coverage_bigwigs/DRR028448.bw sumsF6CAT/DRR028448.sum.tsv
bash /users/lcollado/R/x86_64-pc-linux-gnu-library/3.3.x/recount.bwtool/extdata/jhpce/sum.sh /dcl01/leek/data/bwtool/bwtool-1.0/bwtool sumsF6CAT/recount.bwtool-2017-02-25.bed /dcl01/leek/data/sra/v2/batch_73/coverage_bigwigs/DRR028449.bw sumsF6CAT/DRR028449.sum.tsv
bash /users/lcollado/R/x86_64-pc-linux-gnu-library/3.3.x/recount.bwtool/extdata/jhpce/sum.sh /dcl01/leek/data/bwtool/bwtool-1.0/bwtool sumsF6CAT/recount.bwtool-2017-02-25.bed /dcl01/leek/data/sra/v2/batch_79/coverage_bigwigs/DRR028450.bw sumsF6CAT/DRR028450.sum.tsv
bash /users/lcollado/R/x86_64-pc-linux-gnu-library/3.3.x/recount.bwtool/extdata/jhpce/sum.sh /dcl01/leek/data/bwtool/bwtool-1.0/bwtool sumsF6CAT/recount.bwtool-2017-02-25.bed /dcl01/leek/data/sra/v2/batch_96/coverage_bigwigs/DRR028451.bw sumsF6CAT/DRR028451.sum.tsv
bash /users/lcollado/R/x86_64-pc-linux-gnu-library/3.3.x/recount.bwtool/extdata/jhpce/sum.sh /dcl01/leek/data/bwtool/bwtool-1.0/bwtool sumsF6CAT/recount.bwtool-2017-02-25.bed /dcl01/leek/data/sra/v2/batch_21/coverage_bigwigs/DRR028452.bw sumsF6CAT/DRR028452.sum.tsv
bash /users/lcollado/R/x86_64-pc-linux-gnu-library/3.3.x/recount.bwtool/extdata/jhpce/sum.sh /dcl01/leek/data/bwtool/bwtool-1.0/bwtool sumsF6CAT/recount.bwtool-2017-02-25.bed /dcl01/leek/data/sra/v2/batch_2/coverage_bigwigs/DRR028453.bw sumsF6CAT/DRR028453.sum.tsv
bash /users/lcollado/R/x86_64-pc-linux-gnu-library/3.3.x/recount.bwtool/extdata/jhpce/sum.sh /dcl01/leek/data/bwtool/bwtool-1.0/bwtool sumsF6CAT/recount.bwtool-2017-02-25.bed /dcl01/leek/data/sra/v2/batch_20/coverage_bigwigs/DRR028454.bw sumsF6CAT/DRR028454.sum.tsv
bash /users/lcollado/R/x86_64-pc-linux-gnu-library/3.3.x/recount.bwtool/extdata/jhpce/sum.sh /dcl01/leek/data/bwtool/bwtool-1.0/bwtool sumsF6CAT/recount.bwtool-2017-02-25.bed /dcl01/leek/data/sra/v2/batch_92/coverage_bigwigs/DRR028455.bw sumsF6CAT/DRR028455.sum.tsv
bash /users/lcollado/R/x86_64-pc-linux-gnu-library/3.3.x/recount.bwtool/extdata/jhpce/sum.sh /dcl01/leek/data/bwtool/bwtool-1.0/bwtool sumsF6CAT/recount.bwtool-2017-02-25.bed /dcl01/leek/data/sra/v2/batch_45/coverage_bigwigs/DRR028456.bw sumsF6CAT/DRR028456.sum.tsv
bash /users/lcollado/R/x86_64-pc-linux-gnu-library/3.3.x/recount.bwtool/extdata/jhpce/sum.sh /dcl01/leek/data/bwtool/bwtool-1.0/bwtool sumsF6CAT/recount.bwtool-2017-02-25.bed /dcl01/leek/data/sra/v2/batch_29/coverage_bigwigs/DRR028457.bw sumsF6CAT/DRR028457.sum.tsv
bash /users/lcollado/R/x86_64-pc-linux-gnu-library/3.3.x/recount.bwtool/extdata/jhpce/sum.sh /dcl01/leek/data/bwtool/bwtool-1.0/bwtool sumsF6CAT/recount.bwtool-2017-02-25.bed /dcl01/leek/data/sra/v2/batch_87/coverage_bigwigs/DRR028458.bw sumsF6CAT/DRR028458.sum.tsv
bash /users/lcollado/R/x86_64-pc-linux-gnu-library/3.3.x/recount.bwtool/extdata/jhpce/sum.sh /dcl01/leek/data/bwtool/bwtool-1.0/bwtool sumsF6CAT/recount.bwtool-2017-02-25.bed /dcl01/leek/data/sra/v2/batch_58/coverage_bigwigs/DRR028459.bw sumsF6CAT/DRR028459.sum.tsv
bash /users/lcollado/R/x86_64-pc-linux-gnu-library/3.3.x/recount.bwtool/extdata/jhpce/sum.sh /dcl01/leek/data/bwtool/bwtool-1.0/bwtool sumsF6CAT/recount.bwtool-2017-02-25.bed /dcl01/leek/data/sra/v2/batch_73/coverage_bigwigs/DRR028460.bw sumsF6CAT/DRR028460.sum.tsv
bash /users/lcollado/R/x86_64-pc-linux-gnu-library/3.3.x/recount.bwtool/extdata/jhpce/sum.sh /dcl01/leek/data/bwtool/bwtool-1.0/bwtool sumsF6CAT/recount.bwtool-2017-02-25.bed /dcl01/leek/data/sra/v2/batch_55/coverage_bigwigs/DRR028461.bw sumsF6CAT/DRR028461.sum.tsv
bash /users/lcollado/R/x86_64-pc-linux-gnu-library/3.3.x/recount.bwtool/extdata/jhpce/sum.sh /dcl01/leek/data/bwtool/bwtool-1.0/bwtool sumsF6CAT/recount.bwtool-2017-02-25.bed /dcl01/leek/data/sra/v2/batch_33/coverage_bigwigs/DRR028462.bw sumsF6CAT/DRR028462.sum.tsv
bash /users/lcollado/R/x86_64-pc-linux-gnu-library/3.3.x/recount.bwtool/extdata/jhpce/sum.sh /dcl01/leek/data/bwtool/bwtool-1.0/bwtool sumsF6CAT/recount.bwtool-2017-02-25.bed /dcl01/leek/data/sra/v2/batch_30/coverage_bigwigs/DRR028463.bw sumsF6CAT/DRR028463.sum.tsv
bash /users/lcollado/R/x86_64-pc-linux-gnu-library/3.3.x/recount.bwtool/extdata/jhpce/sum.sh /dcl01/leek/data/bwtool/bwtool-1.0/bwtool sumsF6CAT/recount.bwtool-2017-02-25.bed /dcl01/leek/data/sra/v2/batch_77/coverage_bigwigs/DRR028464.bw sumsF6CAT/DRR028464.sum.tsv
bash /users/lcollado/R/x86_64-pc-linux-gnu-library/3.3.x/recount.bwtool/extdata/jhpce/sum.sh /dcl01/leek/data/bwtool/bwtool-1.0/bwtool sumsF6CAT/recount.bwtool-2017-02-25.bed /dcl01/leek/data/sra/v2/batch_70/coverage_bigwigs/DRR028466.bw sumsF6CAT/DRR028466.sum.tsv
bash /users/lcollado/R/x86_64-pc-linux-gnu-library/3.3.x/recount.bwtool/extdata/jhpce/sum.sh /dcl01/leek/data/bwtool/bwtool-1.0/bwtool sumsF6CAT/recount.bwtool-2017-02-25.bed /dcl01/leek/data/sra/v2/batch_44/coverage_bigwigs/DRR028467.bw sumsF6CAT/DRR028467.sum.tsv
bash /users/lcollado/R/x86_64-pc-linux-gnu-library/3.3.x/recount.bwtool/extdata/jhpce/sum.sh /dcl01/leek/data/bwtool/bwtool-1.0/bwtool sumsF6CAT/recount.bwtool-2017-02-25.bed /dcl01/leek/data/sra/v2/batch_0/coverage_bigwigs/DRR028468.bw sumsF6CAT/DRR028468.sum.tsv
bash /users/lcollado/R/x86_64-pc-linux-gnu-library/3.3.x/recount.bwtool/extdata/jhpce/sum.sh /dcl01/leek/data/bwtool/bwtool-1.0/bwtool sumsF6CAT/recount.bwtool-2017-02-25.bed /dcl01/leek/data/sra/v2/batch_27/coverage_bigwigs/DRR028469.bw sumsF6CAT/DRR028469.sum.tsv
bash /users/lcollado/R/x86_64-pc-linux-gnu-library/3.3.x/recount.bwtool/extdata/jhpce/sum.sh /dcl01/leek/data/bwtool/bwtool-1.0/bwtool sumsF6CAT/recount.bwtool-2017-02-25.bed /dcl01/leek/data/sra/v2/batch_45/coverage_bigwigs/DRR028470.bw sumsF6CAT/DRR028470.sum.tsv
bash /users/lcollado/R/x86_64-pc-linux-gnu-library/3.3.x/recount.bwtool/extdata/jhpce/sum.sh /dcl01/leek/data/bwtool/bwtool-1.0/bwtool sumsF6CAT/recount.bwtool-2017-02-25.bed /dcl01/leek/data/sra/v2/batch_15/coverage_bigwigs/DRR028471.bw sumsF6CAT/DRR028471.sum.tsv
bash /users/lcollado/R/x86_64-pc-linux-gnu-library/3.3.x/recount.bwtool/extdata/jhpce/sum.sh /dcl01/leek/data/bwtool/bwtool-1.0/bwtool sumsF6CAT/recount.bwtool-2017-02-25.bed /dcl01/leek/data/sra/v2/batch_35/coverage_bigwigs/DRR028472.bw sumsF6CAT/DRR028472.sum.tsv
bash /users/lcollado/R/x86_64-pc-linux-gnu-library/3.3.x/recount.bwtool/extdata/jhpce/sum.sh /dcl01/leek/data/bwtool/bwtool-1.0/bwtool sumsF6CAT/recount.bwtool-2017-02-25.bed /dcl01/leek/data/sra/v2/batch_58/coverage_bigwigs/DRR028473.bw sumsF6CAT/DRR028473.sum.tsv
bash /users/lcollado/R/x86_64-pc-linux-gnu-library/3.3.x/recount.bwtool/extdata/jhpce/sum.sh /dcl01/leek/data/bwtool/bwtool-1.0/bwtool sumsF6CAT/recount.bwtool-2017-02-25.bed /dcl01/leek/data/sra/v2/batch_41/coverage_bigwigs/DRR028474.bw sumsF6CAT/DRR028474.sum.tsv
bash /users/lcollado/R/x86_64-pc-linux-gnu-library/3.3.x/recount.bwtool/extdata/jhpce/sum.sh /dcl01/leek/data/bwtool/bwtool-1.0/bwtool sumsF6CAT/recount.bwtool-2017-02-25.bed /dcl01/leek/data/sra/v2/batch_4/coverage_bigwigs/DRR028475.bw sumsF6CAT/DRR028475.sum.tsv
bash /users/lcollado/R/x86_64-pc-linux-gnu-library/3.3.x/recount.bwtool/extdata/jhpce/sum.sh /dcl01/leek/data/bwtool/bwtool-1.0/bwtool sumsF6CAT/recount.bwtool-2017-02-25.bed /dcl01/leek/data/sra/v2/batch_13/coverage_bigwigs/DRR028476.bw sumsF6CAT/DRR028476.sum.tsv
bash /users/lcollado/R/x86_64-pc-linux-gnu-library/3.3.x/recount.bwtool/extdata/jhpce/sum.sh /dcl01/leek/data/bwtool/bwtool-1.0/bwtool sumsF6CAT/recount.bwtool-2017-02-25.bed /dcl01/leek/data/sra/v2/batch_32/coverage_bigwigs/DRR028477.bw sumsF6CAT/DRR028477.sum.tsv
bash /users/lcollado/R/x86_64-pc-linux-gnu-library/3.3.x/recount.bwtool/extdata/jhpce/sum.sh /dcl01/leek/data/bwtool/bwtool-1.0/bwtool sumsF6CAT/recount.bwtool-2017-02-25.bed /dcl01/leek/data/sra/v2/batch_98/coverage_bigwigs/DRR028478.bw sumsF6CAT/DRR028478.sum.tsv
bash /users/lcollado/R/x86_64-pc-linux-gnu-library/3.3.x/recount.bwtool/extdata/jhpce/sum.sh /dcl01/leek/data/bwtool/bwtool-1.0/bwtool sumsF6CAT/recount.bwtool-2017-02-25.bed /dcl01/leek/data/sra/v2/batch_74/coverage_bigwigs/DRR028479.bw sumsF6CAT/DRR028479.sum.tsv
bash /users/lcollado/R/x86_64-pc-linux-gnu-library/3.3.x/recount.bwtool/extdata/jhpce/sum.sh /dcl01/leek/data/bwtool/bwtool-1.0/bwtool sumsF6CAT/recount.bwtool-2017-02-25.bed /dcl01/leek/data/sra/v2/batch_54/coverage_bigwigs/DRR028480.bw sumsF6CAT/DRR028480.sum.tsv
bash /users/lcollado/R/x86_64-pc-linux-gnu-library/3.3.x/recount.bwtool/extdata/jhpce/sum.sh /dcl01/leek/data/bwtool/bwtool-1.0/bwtool sumsF6CAT/recount.bwtool-2017-02-25.bed /dcl01/leek/data/sra/v2/batch_39/coverage_bigwigs/DRR028481.bw sumsF6CAT/DRR028481.sum.tsv
bash /users/lcollado/R/x86_64-pc-linux-gnu-library/3.3.x/recount.bwtool/extdata/jhpce/sum.sh /dcl01/leek/data/bwtool/bwtool-1.0/bwtool sumsF6CAT/recount.bwtool-2017-02-25.bed /dcl01/leek/data/sra/v2/batch_21/coverage_bigwigs/DRR028482.bw sumsF6CAT/DRR028482.sum.tsv
bash /users/lcollado/R/x86_64-pc-linux-gnu-library/3.3.x/recount.bwtool/extdata/jhpce/sum.sh /dcl01/leek/data/bwtool/bwtool-1.0/bwtool sumsF6CAT/recount.bwtool-2017-02-25.bed /dcl01/leek/data/sra/v2/batch_72/coverage_bigwigs/DRR028483.bw sumsF6CAT/DRR028483.sum.tsv
bash /users/lcollado/R/x86_64-pc-linux-gnu-library/3.3.x/recount.bwtool/extdata/jhpce/sum.sh /dcl01/leek/data/bwtool/bwtool-1.0/bwtool sumsF6CAT/recount.bwtool-2017-02-25.bed /dcl01/leek/data/sra/v2/batch_48/coverage_bigwigs/DRR028484.bw sumsF6CAT/DRR028484.sum.tsv
bash /users/lcollado/R/x86_64-pc-linux-gnu-library/3.3.x/recount.bwtool/extdata/jhpce/sum.sh /dcl01/leek/data/bwtool/bwtool-1.0/bwtool sumsF6CAT/recount.bwtool-2017-02-25.bed /dcl01/leek/data/sra/v2/batch_2/coverage_bigwigs/DRR028485.bw sumsF6CAT/DRR028485.sum.tsv
bash /users/lcollado/R/x86_64-pc-linux-gnu-library/3.3.x/recount.bwtool/extdata/jhpce/sum.sh /dcl01/leek/data/bwtool/bwtool-1.0/bwtool sumsF6CAT/recount.bwtool-2017-02-25.bed /dcl01/leek/data/sra/v2/batch_68/coverage_bigwigs/DRR028486.bw sumsF6CAT/DRR028486.sum.tsv
bash /users/lcollado/R/x86_64-pc-linux-gnu-library/3.3.x/recount.bwtool/extdata/jhpce/sum.sh /dcl01/leek/data/bwtool/bwtool-1.0/bwtool sumsF6CAT/recount.bwtool-2017-02-25.bed /dcl01/leek/data/sra/v2/batch_46/coverage_bigwigs/DRR028487.bw sumsF6CAT/DRR028487.sum.tsv
bash /users/lcollado/R/x86_64-pc-linux-gnu-library/3.3.x/recount.bwtool/extdata/jhpce/sum.sh /dcl01/leek/data/bwtool/bwtool-1.0/bwtool sumsF6CAT/recount.bwtool-2017-02-25.bed /dcl01/leek/data/sra/v2/batch_54/coverage_bigwigs/DRR028488.bw sumsF6CAT/DRR028488.sum.tsv
bash /users/lcollado/R/x86_64-pc-linux-gnu-library/3.3.x/recount.bwtool/extdata/jhpce/sum.sh /dcl01/leek/data/bwtool/bwtool-1.0/bwtool sumsF6CAT/recount.bwtool-2017-02-25.bed /dcl01/leek/data/sra/v2/batch_32/coverage_bigwigs/DRR028489.bw sumsF6CAT/DRR028489.sum.tsv
bash /users/lcollado/R/x86_64-pc-linux-gnu-library/3.3.x/recount.bwtool/extdata/jhpce/sum.sh /dcl01/leek/data/bwtool/bwtool-1.0/bwtool sumsF6CAT/recount.bwtool-2017-02-25.bed /dcl01/leek/data/sra/v2/batch_72/coverage_bigwigs/DRR028490.bw sumsF6CAT/DRR028490.sum.tsv
bash /users/lcollado/R/x86_64-pc-linux-gnu-library/3.3.x/recount.bwtool/extdata/jhpce/sum.sh /dcl01/leek/data/bwtool/bwtool-1.0/bwtool sumsF6CAT/recount.bwtool-2017-02-25.bed /dcl01/leek/data/sra/v2/batch_47/coverage_bigwigs/DRR028491.bw sumsF6CAT/DRR028491.sum.tsv
bash /users/lcollado/R/x86_64-pc-linux-gnu-library/3.3.x/recount.bwtool/extdata/jhpce/sum.sh /dcl01/leek/data/bwtool/bwtool-1.0/bwtool sumsF6CAT/recount.bwtool-2017-02-25.bed /dcl01/leek/data/sra/v2/batch_30/coverage_bigwigs/DRR028492.bw sumsF6CAT/DRR028492.sum.tsv
bash /users/lcollado/R/x86_64-pc-linux-gnu-library/3.3.x/recount.bwtool/extdata/jhpce/sum.sh /dcl01/leek/data/bwtool/bwtool-1.0/bwtool sumsF6CAT/recount.bwtool-2017-02-25.bed /dcl01/leek/data/sra/v2/batch_58/coverage_bigwigs/DRR028493.bw sumsF6CAT/DRR028493.sum.tsv
bash /users/lcollado/R/x86_64-pc-linux-gnu-library/3.3.x/recount.bwtool/extdata/jhpce/sum.sh /dcl01/leek/data/bwtool/bwtool-1.0/bwtool sumsF6CAT/recount.bwtool-2017-02-25.bed /dcl01/leek/data/sra/v2/batch_70/coverage_bigwigs/DRR028494.bw sumsF6CAT/DRR028494.sum.tsv
bash /users/lcollado/R/x86_64-pc-linux-gnu-library/3.3.x/recount.bwtool/extdata/jhpce/sum.sh /dcl01/leek/data/bwtool/bwtool-1.0/bwtool sumsF6CAT/recount.bwtool-2017-02-25.bed /dcl01/leek/data/sra/v2/batch_43/coverage_bigwigs/DRR028495.bw sumsF6CAT/DRR028495.sum.tsv
bash /users/lcollado/R/x86_64-pc-linux-gnu-library/3.3.x/recount.bwtool/extdata/jhpce/sum.sh /dcl01/leek/data/bwtool/bwtool-1.0/bwtool sumsF6CAT/recount.bwtool-2017-02-25.bed /dcl01/leek/data/sra/v2/batch_85/coverage_bigwigs/DRR028496.bw sumsF6CAT/DRR028496.sum.tsv
bash /users/lcollado/R/x86_64-pc-linux-gnu-library/3.3.x/recount.bwtool/extdata/jhpce/sum.sh /dcl01/leek/data/bwtool/bwtool-1.0/bwtool sumsF6CAT/recount.bwtool-2017-02-25.bed /dcl01/leek/data/sra/v2/batch_72/coverage_bigwigs/DRR028497.bw sumsF6CAT/DRR028497.sum.tsv
bash /users/lcollado/R/x86_64-pc-linux-gnu-library/3.3.x/recount.bwtool/extdata/jhpce/sum.sh /dcl01/leek/data/bwtool/bwtool-1.0/bwtool sumsF6CAT/recount.bwtool-2017-02-25.bed /dcl01/leek/data/sra/v2/batch_0/coverage_bigwigs/DRR028498.bw sumsF6CAT/DRR028498.sum.tsv
bash /users/lcollado/R/x86_64-pc-linux-gnu-library/3.3.x/recount.bwtool/extdata/jhpce/sum.sh /dcl01/leek/data/bwtool/bwtool-1.0/bwtool sumsF6CAT/recount.bwtool-2017-02-25.bed /dcl01/leek/data/sra/v2/batch_35/coverage_bigwigs/DRR028499.bw sumsF6CAT/DRR028499.sum.tsv
bash /users/lcollado/R/x86_64-pc-linux-gnu-library/3.3.x/recount.bwtool/extdata/jhpce/sum.sh /dcl01/leek/data/bwtool/bwtool-1.0/bwtool sumsF6CAT/recount.bwtool-2017-02-25.bed /dcl01/leek/data/sra/v2/batch_25/coverage_bigwigs/DRR028500.bw sumsF6CAT/DRR028500.sum.tsv
bash /users/lcollado/R/x86_64-pc-linux-gnu-library/3.3.x/recount.bwtool/extdata/jhpce/sum.sh /dcl01/leek/data/bwtool/bwtool-1.0/bwtool sumsF6CAT/recount.bwtool-2017-02-25.bed /dcl01/leek/data/sra/v2/batch_92/coverage_bigwigs/DRR028502.bw sumsF6CAT/DRR028502.sum.tsv
bash /users/lcollado/R/x86_64-pc-linux-gnu-library/3.3.x/recount.bwtool/extdata/jhpce/sum.sh /dcl01/leek/data/bwtool/bwtool-1.0/bwtool sumsF6CAT/recount.bwtool-2017-02-25.bed /dcl01/leek/data/sra/v2/batch_69/coverage_bigwigs/DRR028503.bw sumsF6CAT/DRR028503.sum.tsv
bash /users/lcollado/R/x86_64-pc-linux-gnu-library/3.3.x/recount.bwtool/extdata/jhpce/sum.sh /dcl01/leek/data/bwtool/bwtool-1.0/bwtool sumsF6CAT/recount.bwtool-2017-02-25.bed /dcl01/leek/data/sra/v2/batch_56/coverage_bigwigs/DRR028504.bw sumsF6CAT/DRR028504.sum.tsv
bash /users/lcollado/R/x86_64-pc-linux-gnu-library/3.3.x/recount.bwtool/extdata/jhpce/sum.sh /dcl01/leek/data/bwtool/bwtool-1.0/bwtool sumsF6CAT/recount.bwtool-2017-02-25.bed /dcl01/leek/data/sra/v2/batch_4/coverage_bigwigs/DRR028505.bw sumsF6CAT/DRR028505.sum.tsv
bash /users/lcollado/R/x86_64-pc-linux-gnu-library/3.3.x/recount.bwtool/extdata/jhpce/sum.sh /dcl01/leek/data/bwtool/bwtool-1.0/bwtool sumsF6CAT/recount.bwtool-2017-02-25.bed /dcl01/leek/data/sra/v2/batch_18/coverage_bigwigs/DRR028506.bw sumsF6CAT/DRR028506.sum.tsv
bash /users/lcollado/R/x86_64-pc-linux-gnu-library/3.3.x/recount.bwtool/extdata/jhpce/sum.sh /dcl01/leek/data/bwtool/bwtool-1.0/bwtool sumsF6CAT/recount.bwtool-2017-02-25.bed /dcl01/leek/data/sra/v2/batch_54/coverage_bigwigs/DRR028507.bw sumsF6CAT/DRR028507.sum.tsv
bash /users/lcollado/R/x86_64-pc-linux-gnu-library/3.3.x/recount.bwtool/extdata/jhpce/sum.sh /dcl01/leek/data/bwtool/bwtool-1.0/bwtool sumsF6CAT/recount.bwtool-2017-02-25.bed /dcl01/leek/data/sra/v2/batch_79/coverage_bigwigs/DRR028508.bw sumsF6CAT/DRR028508.sum.tsv
bash /users/lcollado/R/x86_64-pc-linux-gnu-library/3.3.x/recount.bwtool/extdata/jhpce/sum.sh /dcl01/leek/data/bwtool/bwtool-1.0/bwtool sumsF6CAT/recount.bwtool-2017-02-25.bed /dcl01/leek/data/sra/v2/batch_54/coverage_bigwigs/DRR028509.bw sumsF6CAT/DRR028509.sum.tsv
bash /users/lcollado/R/x86_64-pc-linux-gnu-library/3.3.x/recount.bwtool/extdata/jhpce/sum.sh /dcl01/leek/data/bwtool/bwtool-1.0/bwtool sumsF6CAT/recount.bwtool-2017-02-25.bed /dcl01/leek/data/sra/v2/batch_24/coverage_bigwigs/DRR028510.bw sumsF6CAT/DRR028510.sum.tsv
bash /users/lcollado/R/x86_64-pc-linux-gnu-library/3.3.x/recount.bwtool/extdata/jhpce/sum.sh /dcl01/leek/data/bwtool/bwtool-1.0/bwtool sumsF6CAT/recount.bwtool-2017-02-25.bed /dcl01/leek/data/sra/v2/batch_46/coverage_bigwigs/DRR028511.bw sumsF6CAT/DRR028511.sum.tsv
bash /users/lcollado/R/x86_64-pc-linux-gnu-library/3.3.x/recount.bwtool/extdata/jhpce/sum.sh /dcl01/leek/data/bwtool/bwtool-1.0/bwtool sumsF6CAT/recount.bwtool-2017-02-25.bed /dcl01/leek/data/sra/v2/batch_56/coverage_bigwigs/DRR028512.bw sumsF6CAT/DRR028512.sum.tsv
bash /users/lcollado/R/x86_64-pc-linux-gnu-library/3.3.x/recount.bwtool/extdata/jhpce/sum.sh /dcl01/leek/data/bwtool/bwtool-1.0/bwtool sumsF6CAT/recount.bwtool-2017-02-25.bed /dcl01/leek/data/sra/v2/batch_93/coverage_bigwigs/DRR028513.bw sumsF6CAT/DRR028513.sum.tsv
bash /users/lcollado/R/x86_64-pc-linux-gnu-library/3.3.x/recount.bwtool/extdata/jhpce/sum.sh /dcl01/leek/data/bwtool/bwtool-1.0/bwtool sumsF6CAT/recount.bwtool-2017-02-25.bed /dcl01/leek/data/sra/v2/batch_89/coverage_bigwigs/DRR028514.bw sumsF6CAT/DRR028514.sum.tsv
bash /users/lcollado/R/x86_64-pc-linux-gnu-library/3.3.x/recount.bwtool/extdata/jhpce/sum.sh /dcl01/leek/data/bwtool/bwtool-1.0/bwtool sumsF6CAT/recount.bwtool-2017-02-25.bed /dcl01/leek/data/sra/v2/batch_8/coverage_bigwigs/DRR028515.bw sumsF6CAT/DRR028515.sum.tsv
bash /users/lcollado/R/x86_64-pc-linux-gnu-library/3.3.x/recount.bwtool/extdata/jhpce/sum.sh /dcl01/leek/data/bwtool/bwtool-1.0/bwtool sumsF6CAT/recount.bwtool-2017-02-25.bed /dcl01/leek/data/sra/v2/batch_35/coverage_bigwigs/DRR028516.bw sumsF6CAT/DRR028516.sum.tsv
bash /users/lcollado/R/x86_64-pc-linux-gnu-library/3.3.x/recount.bwtool/extdata/jhpce/sum.sh /dcl01/leek/data/bwtool/bwtool-1.0/bwtool sumsF6CAT/recount.bwtool-2017-02-25.bed /dcl01/leek/data/sra/v2/batch_24/coverage_bigwigs/DRR024803.bw sumsF6CAT/DRR024803.sum.tsv
bash /users/lcollado/R/x86_64-pc-linux-gnu-library/3.3.x/recount.bwtool/extdata/jhpce/sum.sh /dcl01/leek/data/bwtool/bwtool-1.0/bwtool sumsF6CAT/recount.bwtool-2017-02-25.bed /dcl01/leek/data/sra/v2/batch_63/coverage_bigwigs/DRR024804.bw sumsF6CAT/DRR024804.sum.tsv
bash /users/lcollado/R/x86_64-pc-linux-gnu-library/3.3.x/recount.bwtool/extdata/jhpce/sum.sh /dcl01/leek/data/bwtool/bwtool-1.0/bwtool sumsF6CAT/recount.bwtool-2017-02-25.bed /dcl01/leek/data/sra/v2/batch_9/coverage_bigwigs/DRR024805.bw sumsF6CAT/DRR024805.sum.tsv
bash /users/lcollado/R/x86_64-pc-linux-gnu-library/3.3.x/recount.bwtool/extdata/jhpce/sum.sh /dcl01/leek/data/bwtool/bwtool-1.0/bwtool sumsF6CAT/recount.bwtool-2017-02-25.bed /dcl01/leek/data/sra/v2/batch_83/coverage_bigwigs/DRR024806.bw sumsF6CAT/DRR024806.sum.tsv
bash /users/lcollado/R/x86_64-pc-linux-gnu-library/3.3.x/recount.bwtool/extdata/jhpce/sum.sh /dcl01/leek/data/bwtool/bwtool-1.0/bwtool sumsF6CAT/recount.bwtool-2017-02-25.bed /dcl01/leek/data/sra/v2/batch_73/coverage_bigwigs/DRR024807.bw sumsF6CAT/DRR024807.sum.tsv
bash /users/lcollado/R/x86_64-pc-linux-gnu-library/3.3.x/recount.bwtool/extdata/jhpce/sum.sh /dcl01/leek/data/bwtool/bwtool-1.0/bwtool sumsF6CAT/recount.bwtool-2017-02-25.bed /dcl01/leek/data/sra/v2/batch_66/coverage_bigwigs/DRR024808.bw sumsF6CAT/DRR024808.sum.tsv
bash /users/lcollado/R/x86_64-pc-linux-gnu-library/3.3.x/recount.bwtool/extdata/jhpce/sum.sh /dcl01/leek/data/bwtool/bwtool-1.0/bwtool sumsF6CAT/recount.bwtool-2017-02-25.bed /dcl01/leek/data/sra/v2/batch_77/coverage_bigwigs/DRR024809.bw sumsF6CAT/DRR024809.sum.tsv
bash /users/lcollado/R/x86_64-pc-linux-gnu-library/3.3.x/recount.bwtool/extdata/jhpce/sum.sh /dcl01/leek/data/bwtool/bwtool-1.0/bwtool sumsF6CAT/recount.bwtool-2017-02-25.bed /dcl01/leek/data/sra/v2/batch_78/coverage_bigwigs/DRR024810.bw sumsF6CAT/DRR024810.sum.tsv
bash /users/lcollado/R/x86_64-pc-linux-gnu-library/3.3.x/recount.bwtool/extdata/jhpce/sum.sh /dcl01/leek/data/bwtool/bwtool-1.0/bwtool sumsF6CAT/recount.bwtool-2017-02-25.bed /dcl01/leek/data/sra/v2/batch_47/coverage_bigwigs/DRR024811.bw sumsF6CAT/DRR024811.sum.tsv
bash /users/lcollado/R/x86_64-pc-linux-gnu-library/3.3.x/recount.bwtool/extdata/jhpce/sum.sh /dcl01/leek/data/bwtool/bwtool-1.0/bwtool sumsF6CAT/recount.bwtool-2017-02-25.bed /dcl01/leek/data/sra/v2/batch_97/coverage_bigwigs/DRR024812.bw sumsF6CAT/DRR024812.sum.tsv
bash /users/lcollado/R/x86_64-pc-linux-gnu-library/3.3.x/recount.bwtool/extdata/jhpce/sum.sh /dcl01/leek/data/bwtool/bwtool-1.0/bwtool sumsF6CAT/recount.bwtool-2017-02-25.bed /dcl01/leek/data/sra/v2/batch_60/coverage_bigwigs/DRR024813.bw sumsF6CAT/DRR024813.sum.tsv
bash /users/lcollado/R/x86_64-pc-linux-gnu-library/3.3.x/recount.bwtool/extdata/jhpce/sum.sh /dcl01/leek/data/bwtool/bwtool-1.0/bwtool sumsF6CAT/recount.bwtool-2017-02-25.bed /dcl01/leek/data/sra/v2/batch_71/coverage_bigwigs/DRR024814.bw sumsF6CAT/DRR024814.sum.tsv
bash /users/lcollado/R/x86_64-pc-linux-gnu-library/3.3.x/recount.bwtool/extdata/jhpce/sum.sh /dcl01/leek/data/bwtool/bwtool-1.0/bwtool sumsF6CAT/recount.bwtool-2017-02-25.bed /dcl01/leek/data/sra/v2/batch_78/coverage_bigwigs/DRR024815.bw sumsF6CAT/DRR024815.sum.tsv
bash /users/lcollado/R/x86_64-pc-linux-gnu-library/3.3.x/recount.bwtool/extdata/jhpce/sum.sh /dcl01/leek/data/bwtool/bwtool-1.0/bwtool sumsF6CAT/recount.bwtool-2017-02-25.bed /dcl01/leek/data/sra/v2/batch_25/coverage_bigwigs/DRR024816.bw sumsF6CAT/DRR024816.sum.tsv
bash /users/lcollado/R/x86_64-pc-linux-gnu-library/3.3.x/recount.bwtool/extdata/jhpce/sum.sh /dcl01/leek/data/bwtool/bwtool-1.0/bwtool sumsF6CAT/recount.bwtool-2017-02-25.bed /dcl01/leek/data/sra/v2/batch_4/coverage_bigwigs/DRR024817.bw sumsF6CAT/DRR024817.sum.tsv
bash /users/lcollado/R/x86_64-pc-linux-gnu-library/3.3.x/recount.bwtool/extdata/jhpce/sum.sh /dcl01/leek/data/bwtool/bwtool-1.0/bwtool sumsF6CAT/recount.bwtool-2017-02-25.bed /dcl01/leek/data/sra/v2/batch_95/coverage_bigwigs/DRR024818.bw sumsF6CAT/DRR024818.sum.tsv
bash /users/lcollado/R/x86_64-pc-linux-gnu-library/3.3.x/recount.bwtool/extdata/jhpce/sum.sh /dcl01/leek/data/bwtool/bwtool-1.0/bwtool sumsF6CAT/recount.bwtool-2017-02-25.bed /dcl01/leek/data/sra/v2/batch_55/coverage_bigwigs/DRR024819.bw sumsF6CAT/DRR024819.sum.tsv
bash /users/lcollado/R/x86_64-pc-linux-gnu-library/3.3.x/recount.bwtool/extdata/jhpce/sum.sh /dcl01/leek/data/bwtool/bwtool-1.0/bwtool sumsF6CAT/recount.bwtool-2017-02-25.bed /dcl01/leek/data/sra/v2/batch_2/coverage_bigwigs/DRR024820.bw sumsF6CAT/DRR024820.sum.tsv
bash /users/lcollado/R/x86_64-pc-linux-gnu-library/3.3.x/recount.bwtool/extdata/jhpce/sum.sh /dcl01/leek/data/bwtool/bwtool-1.0/bwtool sumsF6CAT/recount.bwtool-2017-02-25.bed /dcl01/leek/data/sra/v2/batch_26/coverage_bigwigs/DRR024821.bw sumsF6CAT/DRR024821.sum.tsv
bash /users/lcollado/R/x86_64-pc-linux-gnu-library/3.3.x/recount.bwtool/extdata/jhpce/sum.sh /dcl01/leek/data/bwtool/bwtool-1.0/bwtool sumsF6CAT/recount.bwtool-2017-02-25.bed /dcl01/leek/data/sra/v2/batch_10/coverage_bigwigs/DRR024822.bw sumsF6CAT/DRR024822.sum.tsv
bash /users/lcollado/R/x86_64-pc-linux-gnu-library/3.3.x/recount.bwtool/extdata/jhpce/sum.sh /dcl01/leek/data/bwtool/bwtool-1.0/bwtool sumsF6CAT/recount.bwtool-2017-02-25.bed /dcl01/leek/data/sra/v2/batch_79/coverage_bigwigs/DRR024824.bw sumsF6CAT/DRR024824.sum.tsv
bash /users/lcollado/R/x86_64-pc-linux-gnu-library/3.3.x/recount.bwtool/extdata/jhpce/sum.sh /dcl01/leek/data/bwtool/bwtool-1.0/bwtool sumsF6CAT/recount.bwtool-2017-02-25.bed /dcl01/leek/data/sra/v2/batch_37/coverage_bigwigs/DRR024825.bw sumsF6CAT/DRR024825.sum.tsv
bash /users/lcollado/R/x86_64-pc-linux-gnu-library/3.3.x/recount.bwtool/extdata/jhpce/sum.sh /dcl01/leek/data/bwtool/bwtool-1.0/bwtool sumsF6CAT/recount.bwtool-2017-02-25.bed /dcl01/leek/data/sra/v2/batch_29/coverage_bigwigs/DRR024826.bw sumsF6CAT/DRR024826.sum.tsv
bash /users/lcollado/R/x86_64-pc-linux-gnu-library/3.3.x/recount.bwtool/extdata/jhpce/sum.sh /dcl01/leek/data/bwtool/bwtool-1.0/bwtool sumsF6CAT/recount.bwtool-2017-02-25.bed /dcl01/leek/data/sra/v2/batch_18/coverage_bigwigs/DRR024827.bw sumsF6CAT/DRR024827.sum.tsv
bash /users/lcollado/R/x86_64-pc-linux-gnu-library/3.3.x/recount.bwtool/extdata/jhpce/sum.sh /dcl01/leek/data/bwtool/bwtool-1.0/bwtool sumsF6CAT/recount.bwtool-2017-02-25.bed /dcl01/leek/data/sra/v2/batch_88/coverage_bigwigs/DRR024828.bw sumsF6CAT/DRR024828.sum.tsv
bash /users/lcollado/R/x86_64-pc-linux-gnu-library/3.3.x/recount.bwtool/extdata/jhpce/sum.sh /dcl01/leek/data/bwtool/bwtool-1.0/bwtool sumsF6CAT/recount.bwtool-2017-02-25.bed /dcl01/leek/data/sra/v2/batch_78/coverage_bigwigs/DRR024829.bw sumsF6CAT/DRR024829.sum.tsv
bash /users/lcollado/R/x86_64-pc-linux-gnu-library/3.3.x/recount.bwtool/extdata/jhpce/sum.sh /dcl01/leek/data/bwtool/bwtool-1.0/bwtool sumsF6CAT/recount.bwtool-2017-02-25.bed /dcl01/leek/data/sra/v2/batch_84/coverage_bigwigs/DRR024830.bw sumsF6CAT/DRR024830.sum.tsv
bash /users/lcollado/R/x86_64-pc-linux-gnu-library/3.3.x/recount.bwtool/extdata/jhpce/sum.sh /dcl01/leek/data/bwtool/bwtool-1.0/bwtool sumsF6CAT/recount.bwtool-2017-02-25.bed /dcl01/leek/data/sra/v2/batch_69/coverage_bigwigs/DRR024831.bw sumsF6CAT/DRR024831.sum.tsv
bash /users/lcollado/R/x86_64-pc-linux-gnu-library/3.3.x/recount.bwtool/extdata/jhpce/sum.sh /dcl01/leek/data/bwtool/bwtool-1.0/bwtool sumsF6CAT/recount.bwtool-2017-02-25.bed /dcl01/leek/data/sra/v2/batch_64/coverage_bigwigs/DRR024832.bw sumsF6CAT/DRR024832.sum.tsv
bash /users/lcollado/R/x86_64-pc-linux-gnu-library/3.3.x/recount.bwtool/extdata/jhpce/sum.sh /dcl01/leek/data/bwtool/bwtool-1.0/bwtool sumsF6CAT/recount.bwtool-2017-02-25.bed /dcl01/leek/data/sra/v2/batch_49/coverage_bigwigs/DRR024833.bw sumsF6CAT/DRR024833.sum.tsv
bash /users/lcollado/R/x86_64-pc-linux-gnu-library/3.3.x/recount.bwtool/extdata/jhpce/sum.sh /dcl01/leek/data/bwtool/bwtool-1.0/bwtool sumsF6CAT/recount.bwtool-2017-02-25.bed /dcl01/leek/data/sra/v2/batch_76/coverage_bigwigs/DRR024834.bw sumsF6CAT/DRR024834.sum.tsv
bash /users/lcollado/R/x86_64-pc-linux-gnu-library/3.3.x/recount.bwtool/extdata/jhpce/sum.sh /dcl01/leek/data/bwtool/bwtool-1.0/bwtool sumsF6CAT/recount.bwtool-2017-02-25.bed /dcl01/leek/data/sra/v2/batch_9/coverage_bigwigs/DRR024835.bw sumsF6CAT/DRR024835.sum.tsv
bash /users/lcollado/R/x86_64-pc-linux-gnu-library/3.3.x/recount.bwtool/extdata/jhpce/sum.sh /dcl01/leek/data/bwtool/bwtool-1.0/bwtool sumsF6CAT/recount.bwtool-2017-02-25.bed /dcl01/leek/data/sra/v2/batch_64/coverage_bigwigs/DRR024836.bw sumsF6CAT/DRR024836.sum.tsv
bash /users/lcollado/R/x86_64-pc-linux-gnu-library/3.3.x/recount.bwtool/extdata/jhpce/sum.sh /dcl01/leek/data/bwtool/bwtool-1.0/bwtool sumsF6CAT/recount.bwtool-2017-02-25.bed /dcl01/leek/data/sra/v2/batch_13/coverage_bigwigs/DRR024837.bw sumsF6CAT/DRR024837.sum.tsv
bash /users/lcollado/R/x86_64-pc-linux-gnu-library/3.3.x/recount.bwtool/extdata/jhpce/sum.sh /dcl01/leek/data/bwtool/bwtool-1.0/bwtool sumsF6CAT/recount.bwtool-2017-02-25.bed /dcl01/leek/data/sra/v2/batch_52/coverage_bigwigs/DRR024838.bw sumsF6CAT/DRR024838.sum.tsv
bash /users/lcollado/R/x86_64-pc-linux-gnu-library/3.3.x/recount.bwtool/extdata/jhpce/sum.sh /dcl01/leek/data/bwtool/bwtool-1.0/bwtool sumsF6CAT/recount.bwtool-2017-02-25.bed /dcl01/leek/data/sra/v2/batch_62/coverage_bigwigs/DRR024839.bw sumsF6CAT/DRR024839.sum.tsv
bash /users/lcollado/R/x86_64-pc-linux-gnu-library/3.3.x/recount.bwtool/extdata/jhpce/sum.sh /dcl01/leek/data/bwtool/bwtool-1.0/bwtool sumsF6CAT/recount.bwtool-2017-02-25.bed /dcl01/leek/data/sra/v2/batch_49/coverage_bigwigs/DRR024840.bw sumsF6CAT/DRR024840.sum.tsv
bash /users/lcollado/R/x86_64-pc-linux-gnu-library/3.3.x/recount.bwtool/extdata/jhpce/sum.sh /dcl01/leek/data/bwtool/bwtool-1.0/bwtool sumsF6CAT/recount.bwtool-2017-02-25.bed /dcl01/leek/data/sra/v2/batch_63/coverage_bigwigs/DRR024841.bw sumsF6CAT/DRR024841.sum.tsv
bash /users/lcollado/R/x86_64-pc-linux-gnu-library/3.3.x/recount.bwtool/extdata/jhpce/sum.sh /dcl01/leek/data/bwtool/bwtool-1.0/bwtool sumsF6CAT/recount.bwtool-2017-02-25.bed /dcl01/leek/data/sra/v2/batch_58/coverage_bigwigs/DRR024842.bw sumsF6CAT/DRR024842.sum.tsv
bash /users/lcollado/R/x86_64-pc-linux-gnu-library/3.3.x/recount.bwtool/extdata/jhpce/sum.sh /dcl01/leek/data/bwtool/bwtool-1.0/bwtool sumsF6CAT/recount.bwtool-2017-02-25.bed /dcl01/leek/data/sra/v2/batch_10/coverage_bigwigs/DRR024843.bw sumsF6CAT/DRR024843.sum.tsv
bash /users/lcollado/R/x86_64-pc-linux-gnu-library/3.3.x/recount.bwtool/extdata/jhpce/sum.sh /dcl01/leek/data/bwtool/bwtool-1.0/bwtool sumsF6CAT/recount.bwtool-2017-02-25.bed /dcl01/leek/data/sra/v2/batch_54/coverage_bigwigs/DRR024844.bw sumsF6CAT/DRR024844.sum.tsv
bash /users/lcollado/R/x86_64-pc-linux-gnu-library/3.3.x/recount.bwtool/extdata/jhpce/sum.sh /dcl01/leek/data/bwtool/bwtool-1.0/bwtool sumsF6CAT/recount.bwtool-2017-02-25.bed /dcl01/leek/data/sra/v2/batch_32/coverage_bigwigs/DRR024845.bw sumsF6CAT/DRR024845.sum.tsv
bash /users/lcollado/R/x86_64-pc-linux-gnu-library/3.3.x/recount.bwtool/extdata/jhpce/sum.sh /dcl01/leek/data/bwtool/bwtool-1.0/bwtool sumsF6CAT/recount.bwtool-2017-02-25.bed /dcl01/leek/data/sra/v2/batch_75/coverage_bigwigs/DRR024846.bw sumsF6CAT/DRR024846.sum.tsv
bash /users/lcollado/R/x86_64-pc-linux-gnu-library/3.3.x/recount.bwtool/extdata/jhpce/sum.sh /dcl01/leek/data/bwtool/bwtool-1.0/bwtool sumsF6CAT/recount.bwtool-2017-02-25.bed /dcl01/leek/data/sra/v2/batch_91/coverage_bigwigs/DRR024847.bw sumsF6CAT/DRR024847.sum.tsv
bash /users/lcollado/R/x86_64-pc-linux-gnu-library/3.3.x/recount.bwtool/extdata/jhpce/sum.sh /dcl01/leek/data/bwtool/bwtool-1.0/bwtool sumsF6CAT/recount.bwtool-2017-02-25.bed /dcl01/leek/data/sra/v2/batch_80/coverage_bigwigs/DRR024848.bw sumsF6CAT/DRR024848.sum.tsv
bash /users/lcollado/R/x86_64-pc-linux-gnu-library/3.3.x/recount.bwtool/extdata/jhpce/sum.sh /dcl01/leek/data/bwtool/bwtool-1.0/bwtool sumsF6CAT/recount.bwtool-2017-02-25.bed /dcl01/leek/data/sra/v2/batch_40/coverage_bigwigs/DRR024849.bw sumsF6CAT/DRR024849.sum.tsv
bash /users/lcollado/R/x86_64-pc-linux-gnu-library/3.3.x/recount.bwtool/extdata/jhpce/sum.sh /dcl01/leek/data/bwtool/bwtool-1.0/bwtool sumsF6CAT/recount.bwtool-2017-02-25.bed /dcl01/leek/data/sra/v2/batch_67/coverage_bigwigs/DRR024850.bw sumsF6CAT/DRR024850.sum.tsv
bash /users/lcollado/R/x86_64-pc-linux-gnu-library/3.3.x/recount.bwtool/extdata/jhpce/sum.sh /dcl01/leek/data/bwtool/bwtool-1.0/bwtool sumsF6CAT/recount.bwtool-2017-02-25.bed /dcl01/leek/data/sra/v2/batch_1/coverage_bigwigs/DRR024851.bw sumsF6CAT/DRR024851.sum.tsv
bash /users/lcollado/R/x86_64-pc-linux-gnu-library/3.3.x/recount.bwtool/extdata/jhpce/sum.sh /dcl01/leek/data/bwtool/bwtool-1.0/bwtool sumsF6CAT/recount.bwtool-2017-02-25.bed /dcl01/leek/data/sra/v2/batch_89/coverage_bigwigs/DRR024852.bw sumsF6CAT/DRR024852.sum.tsv
bash /users/lcollado/R/x86_64-pc-linux-gnu-library/3.3.x/recount.bwtool/extdata/jhpce/sum.sh /dcl01/leek/data/bwtool/bwtool-1.0/bwtool sumsF6CAT/recount.bwtool-2017-02-25.bed /dcl01/leek/data/sra/v2/batch_69/coverage_bigwigs/DRR024853.bw sumsF6CAT/DRR024853.sum.tsv
bash /users/lcollado/R/x86_64-pc-linux-gnu-library/3.3.x/recount.bwtool/extdata/jhpce/sum.sh /dcl01/leek/data/bwtool/bwtool-1.0/bwtool sumsF6CAT/recount.bwtool-2017-02-25.bed /dcl01/leek/data/sra/v2/batch_7/coverage_bigwigs/DRR024854.bw sumsF6CAT/DRR024854.sum.tsv
bash /users/lcollado/R/x86_64-pc-linux-gnu-library/3.3.x/recount.bwtool/extdata/jhpce/sum.sh /dcl01/leek/data/bwtool/bwtool-1.0/bwtool sumsF6CAT/recount.bwtool-2017-02-25.bed /dcl01/leek/data/sra/v2/batch_30/coverage_bigwigs/DRR024855.bw sumsF6CAT/DRR024855.sum.tsv
bash /users/lcollado/R/x86_64-pc-linux-gnu-library/3.3.x/recount.bwtool/extdata/jhpce/sum.sh /dcl01/leek/data/bwtool/bwtool-1.0/bwtool sumsF6CAT/recount.bwtool-2017-02-25.bed /dcl01/leek/data/sra/v2/batch_10/coverage_bigwigs/DRR024856.bw sumsF6CAT/DRR024856.sum.tsv
bash /users/lcollado/R/x86_64-pc-linux-gnu-library/3.3.x/recount.bwtool/extdata/jhpce/sum.sh /dcl01/leek/data/bwtool/bwtool-1.0/bwtool sumsF6CAT/recount.bwtool-2017-02-25.bed /dcl01/leek/data/sra/v2/batch_28/coverage_bigwigs/DRR024857.bw sumsF6CAT/DRR024857.sum.tsv
bash /users/lcollado/R/x86_64-pc-linux-gnu-library/3.3.x/recount.bwtool/extdata/jhpce/sum.sh /dcl01/leek/data/bwtool/bwtool-1.0/bwtool sumsF6CAT/recount.bwtool-2017-02-25.bed /dcl01/leek/data/sra/v2/batch_68/coverage_bigwigs/DRR024858.bw sumsF6CAT/DRR024858.sum.tsv
bash /users/lcollado/R/x86_64-pc-linux-gnu-library/3.3.x/recount.bwtool/extdata/jhpce/sum.sh /dcl01/leek/data/bwtool/bwtool-1.0/bwtool sumsF6CAT/recount.bwtool-2017-02-25.bed /dcl01/leek/data/sra/v2/batch_91/coverage_bigwigs/DRR024859.bw sumsF6CAT/DRR024859.sum.tsv
bash /users/lcollado/R/x86_64-pc-linux-gnu-library/3.3.x/recount.bwtool/extdata/jhpce/sum.sh /dcl01/leek/data/bwtool/bwtool-1.0/bwtool sumsF6CAT/recount.bwtool-2017-02-25.bed /dcl01/leek/data/sra/v2/batch_7/coverage_bigwigs/DRR024860.bw sumsF6CAT/DRR024860.sum.tsv
bash /users/lcollado/R/x86_64-pc-linux-gnu-library/3.3.x/recount.bwtool/extdata/jhpce/sum.sh /dcl01/leek/data/bwtool/bwtool-1.0/bwtool sumsF6CAT/recount.bwtool-2017-02-25.bed /dcl01/leek/data/sra/v2/batch_77/coverage_bigwigs/DRR024861.bw sumsF6CAT/DRR024861.sum.tsv
bash /users/lcollado/R/x86_64-pc-linux-gnu-library/3.3.x/recount.bwtool/extdata/jhpce/sum.sh /dcl01/leek/data/bwtool/bwtool-1.0/bwtool sumsF6CAT/recount.bwtool-2017-02-25.bed /dcl01/leek/data/sra/v2/batch_63/coverage_bigwigs/DRR024862.bw sumsF6CAT/DRR024862.sum.tsv
bash /users/lcollado/R/x86_64-pc-linux-gnu-library/3.3.x/recount.bwtool/extdata/jhpce/sum.sh /dcl01/leek/data/bwtool/bwtool-1.0/bwtool sumsF6CAT/recount.bwtool-2017-02-25.bed /dcl01/leek/data/sra/v2/batch_24/coverage_bigwigs/DRR024863.bw sumsF6CAT/DRR024863.sum.tsv
bash /users/lcollado/R/x86_64-pc-linux-gnu-library/3.3.x/recount.bwtool/extdata/jhpce/sum.sh /dcl01/leek/data/bwtool/bwtool-1.0/bwtool sumsF6CAT/recount.bwtool-2017-02-25.bed /dcl01/leek/data/sra/v2/batch_70/coverage_bigwigs/DRR024864.bw sumsF6CAT/DRR024864.sum.tsv
bash /users/lcollado/R/x86_64-pc-linux-gnu-library/3.3.x/recount.bwtool/extdata/jhpce/sum.sh /dcl01/leek/data/bwtool/bwtool-1.0/bwtool sumsF6CAT/recount.bwtool-2017-02-25.bed /dcl01/leek/data/sra/v2/batch_46/coverage_bigwigs/DRR024865.bw sumsF6CAT/DRR024865.sum.tsv
bash /users/lcollado/R/x86_64-pc-linux-gnu-library/3.3.x/recount.bwtool/extdata/jhpce/sum.sh /dcl01/leek/data/bwtool/bwtool-1.0/bwtool sumsF6CAT/recount.bwtool-2017-02-25.bed /dcl01/leek/data/sra/v2/batch_21/coverage_bigwigs/DRR024866.bw sumsF6CAT/DRR024866.sum.tsv
bash /users/lcollado/R/x86_64-pc-linux-gnu-library/3.3.x/recount.bwtool/extdata/jhpce/sum.sh /dcl01/leek/data/bwtool/bwtool-1.0/bwtool sumsF6CAT/recount.bwtool-2017-02-25.bed /dcl01/leek/data/sra/v2/batch_85/coverage_bigwigs/DRR024867.bw sumsF6CAT/DRR024867.sum.tsv
bash /users/lcollado/R/x86_64-pc-linux-gnu-library/3.3.x/recount.bwtool/extdata/jhpce/sum.sh /dcl01/leek/data/bwtool/bwtool-1.0/bwtool sumsF6CAT/recount.bwtool-2017-02-25.bed /dcl01/leek/data/sra/v2/batch_45/coverage_bigwigs/DRR024868.bw sumsF6CAT/DRR024868.sum.tsv
bash /users/lcollado/R/x86_64-pc-linux-gnu-library/3.3.x/recount.bwtool/extdata/jhpce/sum.sh /dcl01/leek/data/bwtool/bwtool-1.0/bwtool sumsF6CAT/recount.bwtool-2017-02-25.bed /dcl01/leek/data/sra/v2/batch_86/coverage_bigwigs/DRR024869.bw sumsF6CAT/DRR024869.sum.tsv
bash /users/lcollado/R/x86_64-pc-linux-gnu-library/3.3.x/recount.bwtool/extdata/jhpce/sum.sh /dcl01/leek/data/bwtool/bwtool-1.0/bwtool sumsF6CAT/recount.bwtool-2017-02-25.bed /dcl01/leek/data/sra/v2/batch_96/coverage_bigwigs/DRR024870.bw sumsF6CAT/DRR024870.sum.tsv
bash /users/lcollado/R/x86_64-pc-linux-gnu-library/3.3.x/recount.bwtool/extdata/jhpce/sum.sh /dcl01/leek/data/bwtool/bwtool-1.0/bwtool sumsF6CAT/recount.bwtool-2017-02-25.bed /dcl01/leek/data/sra/v2/batch_45/coverage_bigwigs/DRR024871.bw sumsF6CAT/DRR024871.sum.tsv
bash /users/lcollado/R/x86_64-pc-linux-gnu-library/3.3.x/recount.bwtool/extdata/jhpce/sum.sh /dcl01/leek/data/bwtool/bwtool-1.0/bwtool sumsF6CAT/recount.bwtool-2017-02-25.bed /dcl01/leek/data/sra/v2/batch_87/coverage_bigwigs/DRR024872.bw sumsF6CAT/DRR024872.sum.tsv
bash /users/lcollado/R/x86_64-pc-linux-gnu-library/3.3.x/recount.bwtool/extdata/jhpce/sum.sh /dcl01/leek/data/bwtool/bwtool-1.0/bwtool sumsF6CAT/recount.bwtool-2017-02-25.bed /dcl01/leek/data/sra/v2/batch_93/coverage_bigwigs/DRR024873.bw sumsF6CAT/DRR024873.sum.tsv
bash /users/lcollado/R/x86_64-pc-linux-gnu-library/3.3.x/recount.bwtool/extdata/jhpce/sum.sh /dcl01/leek/data/bwtool/bwtool-1.0/bwtool sumsF6CAT/recount.bwtool-2017-02-25.bed /dcl01/leek/data/sra/v2/batch_68/coverage_bigwigs/DRR024874.bw sumsF6CAT/DRR024874.sum.tsv
bash /users/lcollado/R/x86_64-pc-linux-gnu-library/3.3.x/recount.bwtool/extdata/jhpce/sum.sh /dcl01/leek/data/bwtool/bwtool-1.0/bwtool sumsF6CAT/recount.bwtool-2017-02-25.bed /dcl01/leek/data/sra/v2/batch_31/coverage_bigwigs/DRR024875.bw sumsF6CAT/DRR024875.sum.tsv
bash /users/lcollado/R/x86_64-pc-linux-gnu-library/3.3.x/recount.bwtool/extdata/jhpce/sum.sh /dcl01/leek/data/bwtool/bwtool-1.0/bwtool sumsF6CAT/recount.bwtool-2017-02-25.bed /dcl01/leek/data/sra/v2/batch_90/coverage_bigwigs/DRR024876.bw sumsF6CAT/DRR024876.sum.tsv
bash /users/lcollado/R/x86_64-pc-linux-gnu-library/3.3.x/recount.bwtool/extdata/jhpce/sum.sh /dcl01/leek/data/bwtool/bwtool-1.0/bwtool sumsF6CAT/recount.bwtool-2017-02-25.bed /dcl01/leek/data/sra/v2/batch_46/coverage_bigwigs/DRR024877.bw sumsF6CAT/DRR024877.sum.tsv
bash /users/lcollado/R/x86_64-pc-linux-gnu-library/3.3.x/recount.bwtool/extdata/jhpce/sum.sh /dcl01/leek/data/bwtool/bwtool-1.0/bwtool sumsF6CAT/recount.bwtool-2017-02-25.bed /dcl01/leek/data/sra/v2/batch_5/coverage_bigwigs/DRR024878.bw sumsF6CAT/DRR024878.sum.tsv
bash /users/lcollado/R/x86_64-pc-linux-gnu-library/3.3.x/recount.bwtool/extdata/jhpce/sum.sh /dcl01/leek/data/bwtool/bwtool-1.0/bwtool sumsF6CAT/recount.bwtool-2017-02-25.bed /dcl01/leek/data/sra/v2/batch_79/coverage_bigwigs/DRR024879.bw sumsF6CAT/DRR024879.sum.tsv
bash /users/lcollado/R/x86_64-pc-linux-gnu-library/3.3.x/recount.bwtool/extdata/jhpce/sum.sh /dcl01/leek/data/bwtool/bwtool-1.0/bwtool sumsF6CAT/recount.bwtool-2017-02-25.bed /dcl01/leek/data/sra/v2/batch_46/coverage_bigwigs/DRR024880.bw sumsF6CAT/DRR024880.sum.tsv
bash /users/lcollado/R/x86_64-pc-linux-gnu-library/3.3.x/recount.bwtool/extdata/jhpce/sum.sh /dcl01/leek/data/bwtool/bwtool-1.0/bwtool sumsF6CAT/recount.bwtool-2017-02-25.bed /dcl01/leek/data/sra/v2/batch_42/coverage_bigwigs/DRR024881.bw sumsF6CAT/DRR024881.sum.tsv
bash /users/lcollado/R/x86_64-pc-linux-gnu-library/3.3.x/recount.bwtool/extdata/jhpce/sum.sh /dcl01/leek/data/bwtool/bwtool-1.0/bwtool sumsF6CAT/recount.bwtool-2017-02-25.bed /dcl01/leek/data/sra/v2/batch_42/coverage_bigwigs/DRR024882.bw sumsF6CAT/DRR024882.sum.tsv
bash /users/lcollado/R/x86_64-pc-linux-gnu-library/3.3.x/recount.bwtool/extdata/jhpce/sum.sh /dcl01/leek/data/bwtool/bwtool-1.0/bwtool sumsF6CAT/recount.bwtool-2017-02-25.bed /dcl01/leek/data/sra/v2/batch_42/coverage_bigwigs/DRR024883.bw sumsF6CAT/DRR024883.sum.tsv
bash /users/lcollado/R/x86_64-pc-linux-gnu-library/3.3.x/recount.bwtool/extdata/jhpce/sum.sh /dcl01/leek/data/bwtool/bwtool-1.0/bwtool sumsF6CAT/recount.bwtool-2017-02-25.bed /dcl01/leek/data/sra/v2/batch_90/coverage_bigwigs/DRR024884.bw sumsF6CAT/DRR024884.sum.tsv
bash /users/lcollado/R/x86_64-pc-linux-gnu-library/3.3.x/recount.bwtool/extdata/jhpce/sum.sh /dcl01/leek/data/bwtool/bwtool-1.0/bwtool sumsF6CAT/recount.bwtool-2017-02-25.bed /dcl01/leek/data/sra/v2/batch_66/coverage_bigwigs/DRR024885.bw sumsF6CAT/DRR024885.sum.tsv
bash /users/lcollado/R/x86_64-pc-linux-gnu-library/3.3.x/recount.bwtool/extdata/jhpce/sum.sh /dcl01/leek/data/bwtool/bwtool-1.0/bwtool sumsF6CAT/recount.bwtool-2017-02-25.bed /dcl01/leek/data/sra/v2/batch_59/coverage_bigwigs/DRR024886.bw sumsF6CAT/DRR024886.sum.tsv
bash /users/lcollado/R/x86_64-pc-linux-gnu-library/3.3.x/recount.bwtool/extdata/jhpce/sum.sh /dcl01/leek/data/bwtool/bwtool-1.0/bwtool sumsF6CAT/recount.bwtool-2017-02-25.bed /dcl01/leek/data/sra/v2/batch_90/coverage_bigwigs/DRR024887.bw sumsF6CAT/DRR024887.sum.tsv
bash /users/lcollado/R/x86_64-pc-linux-gnu-library/3.3.x/recount.bwtool/extdata/jhpce/sum.sh /dcl01/leek/data/bwtool/bwtool-1.0/bwtool sumsF6CAT/recount.bwtool-2017-02-25.bed /dcl01/leek/data/sra/v2/batch_55/coverage_bigwigs/DRR024888.bw sumsF6CAT/DRR024888.sum.tsv
bash /users/lcollado/R/x86_64-pc-linux-gnu-library/3.3.x/recount.bwtool/extdata/jhpce/sum.sh /dcl01/leek/data/bwtool/bwtool-1.0/bwtool sumsF6CAT/recount.bwtool-2017-02-25.bed /dcl01/leek/data/sra/v2/batch_64/coverage_bigwigs/DRR024889.bw sumsF6CAT/DRR024889.sum.tsv
bash /users/lcollado/R/x86_64-pc-linux-gnu-library/3.3.x/recount.bwtool/extdata/jhpce/sum.sh /dcl01/leek/data/bwtool/bwtool-1.0/bwtool sumsF6CAT/recount.bwtool-2017-02-25.bed /dcl01/leek/data/sra/v2/batch_48/coverage_bigwigs/DRR024890.bw sumsF6CAT/DRR024890.sum.tsv
bash /users/lcollado/R/x86_64-pc-linux-gnu-library/3.3.x/recount.bwtool/extdata/jhpce/sum.sh /dcl01/leek/data/bwtool/bwtool-1.0/bwtool sumsF6CAT/recount.bwtool-2017-02-25.bed /dcl01/leek/data/sra/v2/batch_21/coverage_bigwigs/DRR024891.bw sumsF6CAT/DRR024891.sum.tsv
bash /users/lcollado/R/x86_64-pc-linux-gnu-library/3.3.x/recount.bwtool/extdata/jhpce/sum.sh /dcl01/leek/data/bwtool/bwtool-1.0/bwtool sumsF6CAT/recount.bwtool-2017-02-25.bed /dcl01/leek/data/sra/v2/batch_9/coverage_bigwigs/DRR024892.bw sumsF6CAT/DRR024892.sum.tsv
bash /users/lcollado/R/x86_64-pc-linux-gnu-library/3.3.x/recount.bwtool/extdata/jhpce/sum.sh /dcl01/leek/data/bwtool/bwtool-1.0/bwtool sumsF6CAT/recount.bwtool-2017-02-25.bed /dcl01/leek/data/sra/v2/batch_43/coverage_bigwigs/DRR024893.bw sumsF6CAT/DRR024893.sum.tsv
bash /users/lcollado/R/x86_64-pc-linux-gnu-library/3.3.x/recount.bwtool/extdata/jhpce/sum.sh /dcl01/leek/data/bwtool/bwtool-1.0/bwtool sumsF6CAT/recount.bwtool-2017-02-25.bed /dcl01/leek/data/sra/v2/batch_43/coverage_bigwigs/DRR024894.bw sumsF6CAT/DRR024894.sum.tsv
bash /users/lcollado/R/x86_64-pc-linux-gnu-library/3.3.x/recount.bwtool/extdata/jhpce/sum.sh /dcl01/leek/data/bwtool/bwtool-1.0/bwtool sumsF6CAT/recount.bwtool-2017-02-25.bed /dcl01/leek/data/sra/v2/batch_20/coverage_bigwigs/DRR024895.bw sumsF6CAT/DRR024895.sum.tsv
bash /users/lcollado/R/x86_64-pc-linux-gnu-library/3.3.x/recount.bwtool/extdata/jhpce/sum.sh /dcl01/leek/data/bwtool/bwtool-1.0/bwtool sumsF6CAT/recount.bwtool-2017-02-25.bed /dcl01/leek/data/sra/v2/batch_41/coverage_bigwigs/DRR024896.bw sumsF6CAT/DRR024896.sum.tsv
bash /users/lcollado/R/x86_64-pc-linux-gnu-library/3.3.x/recount.bwtool/extdata/jhpce/sum.sh /dcl01/leek/data/bwtool/bwtool-1.0/bwtool sumsF6CAT/recount.bwtool-2017-02-25.bed /dcl01/leek/data/sra/v2/batch_94/coverage_bigwigs/DRR024897.bw sumsF6CAT/DRR024897.sum.tsv
bash /users/lcollado/R/x86_64-pc-linux-gnu-library/3.3.x/recount.bwtool/extdata/jhpce/sum.sh /dcl01/leek/data/bwtool/bwtool-1.0/bwtool sumsF6CAT/recount.bwtool-2017-02-25.bed /dcl01/leek/data/sra/v2/batch_73/coverage_bigwigs/DRR024898.bw sumsF6CAT/DRR024898.sum.tsv
bash /users/lcollado/R/x86_64-pc-linux-gnu-library/3.3.x/recount.bwtool/extdata/jhpce/sum.sh /dcl01/leek/data/bwtool/bwtool-1.0/bwtool sumsF6CAT/recount.bwtool-2017-02-25.bed /dcl01/leek/data/sra/v2/batch_32/coverage_bigwigs/DRR024899.bw sumsF6CAT/DRR024899.sum.tsv
bash /users/lcollado/R/x86_64-pc-linux-gnu-library/3.3.x/recount.bwtool/extdata/jhpce/sum.sh /dcl01/leek/data/bwtool/bwtool-1.0/bwtool sumsF6CAT/recount.bwtool-2017-02-25.bed /dcl01/leek/data/sra/v2/batch_72/coverage_bigwigs/DRR024900.bw sumsF6CAT/DRR024900.sum.tsv
bash /users/lcollado/R/x86_64-pc-linux-gnu-library/3.3.x/recount.bwtool/extdata/jhpce/sum.sh /dcl01/leek/data/bwtool/bwtool-1.0/bwtool sumsF6CAT/recount.bwtool-2017-02-25.bed /dcl01/leek/data/sra/v2/batch_75/coverage_bigwigs/DRR024901.bw sumsF6CAT/DRR024901.sum.tsv
bash /users/lcollado/R/x86_64-pc-linux-gnu-library/3.3.x/recount.bwtool/extdata/jhpce/sum.sh /dcl01/leek/data/bwtool/bwtool-1.0/bwtool sumsF6CAT/recount.bwtool-2017-02-25.bed /dcl01/leek/data/sra/v2/batch_86/coverage_bigwigs/DRR024902.bw sumsF6CAT/DRR024902.sum.tsv
bash /users/lcollado/R/x86_64-pc-linux-gnu-library/3.3.x/recount.bwtool/extdata/jhpce/sum.sh /dcl01/leek/data/bwtool/bwtool-1.0/bwtool sumsF6CAT/recount.bwtool-2017-02-25.bed /dcl01/leek/data/sra/v2/batch_96/coverage_bigwigs/DRR024903.bw sumsF6CAT/DRR024903.sum.tsv
bash /users/lcollado/R/x86_64-pc-linux-gnu-library/3.3.x/recount.bwtool/extdata/jhpce/sum.sh /dcl01/leek/data/bwtool/bwtool-1.0/bwtool sumsF6CAT/recount.bwtool-2017-02-25.bed /dcl01/leek/data/sra/v2/batch_44/coverage_bigwigs/DRR024904.bw sumsF6CAT/DRR024904.sum.tsv
bash /users/lcollado/R/x86_64-pc-linux-gnu-library/3.3.x/recount.bwtool/extdata/jhpce/sum.sh /dcl01/leek/data/bwtool/bwtool-1.0/bwtool sumsF6CAT/recount.bwtool-2017-02-25.bed /dcl01/leek/data/sra/v2/batch_5/coverage_bigwigs/DRR024905.bw sumsF6CAT/DRR024905.sum.tsv
bash /users/lcollado/R/x86_64-pc-linux-gnu-library/3.3.x/recount.bwtool/extdata/jhpce/sum.sh /dcl01/leek/data/bwtool/bwtool-1.0/bwtool sumsF6CAT/recount.bwtool-2017-02-25.bed /dcl01/leek/data/sra/v2/batch_23/coverage_bigwigs/DRR024906.bw sumsF6CAT/DRR024906.sum.tsv
bash /users/lcollado/R/x86_64-pc-linux-gnu-library/3.3.x/recount.bwtool/extdata/jhpce/sum.sh /dcl01/leek/data/bwtool/bwtool-1.0/bwtool sumsF6CAT/recount.bwtool-2017-02-25.bed /dcl01/leek/data/sra/v2/batch_10/coverage_bigwigs/DRR024907.bw sumsF6CAT/DRR024907.sum.tsv
bash /users/lcollado/R/x86_64-pc-linux-gnu-library/3.3.x/recount.bwtool/extdata/jhpce/sum.sh /dcl01/leek/data/bwtool/bwtool-1.0/bwtool sumsF6CAT/recount.bwtool-2017-02-25.bed /dcl01/leek/data/sra/v2/batch_50/coverage_bigwigs/DRR024908.bw sumsF6CAT/DRR024908.sum.tsv
bash /users/lcollado/R/x86_64-pc-linux-gnu-library/3.3.x/recount.bwtool/extdata/jhpce/sum.sh /dcl01/leek/data/bwtool/bwtool-1.0/bwtool sumsF6CAT/recount.bwtool-2017-02-25.bed /dcl01/leek/data/sra/v2/batch_70/coverage_bigwigs/DRR024909.bw sumsF6CAT/DRR024909.sum.tsv
bash /users/lcollado/R/x86_64-pc-linux-gnu-library/3.3.x/recount.bwtool/extdata/jhpce/sum.sh /dcl01/leek/data/bwtool/bwtool-1.0/bwtool sumsF6CAT/recount.bwtool-2017-02-25.bed /dcl01/leek/data/sra/v2/batch_72/coverage_bigwigs/DRR024910.bw sumsF6CAT/DRR024910.sum.tsv
bash /users/lcollado/R/x86_64-pc-linux-gnu-library/3.3.x/recount.bwtool/extdata/jhpce/sum.sh /dcl01/leek/data/bwtool/bwtool-1.0/bwtool sumsF6CAT/recount.bwtool-2017-02-25.bed /dcl01/leek/data/sra/v2/batch_25/coverage_bigwigs/DRR024911.bw sumsF6CAT/DRR024911.sum.tsv
bash /users/lcollado/R/x86_64-pc-linux-gnu-library/3.3.x/recount.bwtool/extdata/jhpce/sum.sh /dcl01/leek/data/bwtool/bwtool-1.0/bwtool sumsF6CAT/recount.bwtool-2017-02-25.bed /dcl01/leek/data/sra/v2/batch_85/coverage_bigwigs/DRR024912.bw sumsF6CAT/DRR024912.sum.tsv
bash /users/lcollado/R/x86_64-pc-linux-gnu-library/3.3.x/recount.bwtool/extdata/jhpce/sum.sh /dcl01/leek/data/bwtool/bwtool-1.0/bwtool sumsF6CAT/recount.bwtool-2017-02-25.bed /dcl01/leek/data/sra/v2/batch_5/coverage_bigwigs/DRR024913.bw sumsF6CAT/DRR024913.sum.tsv
bash /users/lcollado/R/x86_64-pc-linux-gnu-library/3.3.x/recount.bwtool/extdata/jhpce/sum.sh /dcl01/leek/data/bwtool/bwtool-1.0/bwtool sumsF6CAT/recount.bwtool-2017-02-25.bed /dcl01/leek/data/sra/v2/batch_0/coverage_bigwigs/DRR024914.bw sumsF6CAT/DRR024914.sum.tsv
bash /users/lcollado/R/x86_64-pc-linux-gnu-library/3.3.x/recount.bwtool/extdata/jhpce/sum.sh /dcl01/leek/data/bwtool/bwtool-1.0/bwtool sumsF6CAT/recount.bwtool-2017-02-25.bed /dcl01/leek/data/sra/v2/batch_44/coverage_bigwigs/DRR024915.bw sumsF6CAT/DRR024915.sum.tsv
bash /users/lcollado/R/x86_64-pc-linux-gnu-library/3.3.x/recount.bwtool/extdata/jhpce/sum.sh /dcl01/leek/data/bwtool/bwtool-1.0/bwtool sumsF6CAT/recount.bwtool-2017-02-25.bed /dcl01/leek/data/sra/v2/batch_21/coverage_bigwigs/DRR024916.bw sumsF6CAT/DRR024916.sum.tsv
bash /users/lcollado/R/x86_64-pc-linux-gnu-library/3.3.x/recount.bwtool/extdata/jhpce/sum.sh /dcl01/leek/data/bwtool/bwtool-1.0/bwtool sumsF6CAT/recount.bwtool-2017-02-25.bed /dcl01/leek/data/sra/v2/batch_93/coverage_bigwigs/DRR024917.bw sumsF6CAT/DRR024917.sum.tsv
bash /users/lcollado/R/x86_64-pc-linux-gnu-library/3.3.x/recount.bwtool/extdata/jhpce/sum.sh /dcl01/leek/data/bwtool/bwtool-1.0/bwtool sumsF6CAT/recount.bwtool-2017-02-25.bed /dcl01/leek/data/sra/v2/batch_84/coverage_bigwigs/DRR024918.bw sumsF6CAT/DRR024918.sum.tsv
bash /users/lcollado/R/x86_64-pc-linux-gnu-library/3.3.x/recount.bwtool/extdata/jhpce/sum.sh /dcl01/leek/data/bwtool/bwtool-1.0/bwtool sumsF6CAT/recount.bwtool-2017-02-25.bed /dcl01/leek/data/sra/v2/batch_66/coverage_bigwigs/DRR024919.bw sumsF6CAT/DRR024919.sum.tsv
[truncated: 19,471,422 more chars]
